# Supplementary material for: Crystal and mol­ecular structures of datiscetin and its monohydrate isolated from Datisca cannabina L
Source: Acta Crystallogr E Crystallogr Commun. 2026 Apr 29;82(Pt 5):511–5. doi: 10.1107/S2056989026004056 (PMC13148220; doi:10.1107/S2056989026004056)
Supplement: Supplementary file 1 [file e-82-00511-sup1.cif]

##############################################################################
#                                                                            #
# This CIF contains the data in a paper accepted for publication in          #
# Acta Crystallographica Section E. It conforms to the requirements of       #
# Notes for Authors for Acta Crystallographica Section E, and has been       #
# peer reviewed under the auspices of the IUCr Commission on Journals.       #
#                                                                            #
# Full details of the Crystallographic Information File format               #
# are given in the paper "The Crystallographic Information File (CIF):       #
# a New Standard Archive File for Crystallography" by S. R. Hall, F. H.      #
# Allen and I. D. Brown [Acta Cryst. (1991), A47, 655-685].                  #
#                                                                            #
# The current version of the core CIF dictionary is obtainable from          #
# ftp://ftp.iucr.org/pub/cif_core.dic.                                       #
#                                                                            #
# Software is freely available for graphical display of the structure(s)     #
# in this CIF. For information consult the CIF software page                 #
# http://www.iucr.org/resources/cif/software.                                #
#                                                                            #
# This file may be used for bona fide research purposes within the           #
# scientific community so long as proper attribution is given to the journal # 
# article from which it was obtained.                                        #
#                                                                            #
##############################################################################
data_global
_audit_creation_method     'APEX5 v2023.9-3'
_journal_date_recd_electronic     2026-04-10
_journal_date_accepted     2026-04-17
_journal_name_full     'Acta Crystallographica, Section E'
_journal_year     2026
_journal_volume     82
_journal_issue      1
_journal_page_first     0
_journal_page_last     0
_journal_paper_category     GO
_journal_paper_doi     10.1107/S2056989026004056
_journal_coeditor_code     NX2034
_publ_contact_author_name     'Kambarali K. Turgunov'
_publ_contact_author_address
;
S. Yunusov Institute of the Chemistry of Plant Substances
Academy of Sciences of Uzbekistan
Mirzo Ulugbek Str. 77
Tashkent 100170
Uzbekistan
;
_publ_contact_author_email     kk_turgunov@rambler.ru
_publ_contact_author_fax     '+998 71 120-64-75'
_publ_contact_author_phone     '+998 71 262-78-97'
_publ_section_title
;
Crystal and molecular structures of datiscetin and its monohydrate isolated from
<i>Datisca cannabina</i> L.
;
loop_
    _publ_author_name
    _publ_author_footnote
    _publ_author_address
    'Akhmedova, Dilnoza Sh.' .
;
S.Yunusov Institute of the Chemistry of Plant Substances
Academy of Sciences of Uzbekistan
Mirzo Ulugbek Str. 77
Tashkent 100170
Uzbekistan
;
    'Turgunov, Kambaral K.' .
;
S.Yunusov Institute of the Chemistry of Plant Substances
Academy of Sciences of Uzbekistan
Mirzo Ulugbek Str. 77
Tashkent 100170
Uzbekistan
;
    'Nishanbaev, Sabir Z.' .
;
S.Yunusov Institute of the Chemistry of Plant Substances
Academy of Sciences of Uzbekistan
Mirzo Ulugbek Str. 77
Tashkent 100170
Uzbekistan
;
_publ_section_synopsis
;
The crystal structure of datiscetin, isolated from the ethyl acetate fraction
of <i>Datisca cannabina</i> L., and its monohydrate were determined by
single-crystal X-ray diffraction analysis.
;
data_h200
_audit_creation_method     'SHELXL-2014/7'
_chemical_name_systematic
;
3,5,7-Trihydroxy-2-(2-hydroxyphenyl)chromen-4-one
;
_chemical_name_common     'Datiscetin'
_chemical_formula_moiety     'C15 H10 O6'
_chemical_formula_sum     'C15 H10 O6'
_chemical_formula_iupac     'C15 H10 O6'
_chemical_formula_weight     286.23
_chemical_melting_point     ?
_space_group_crystal_system     monoclinic
_space_group_name_H-M_alt     'P 21/c'
_space_group_name_Hall     '-P 2ybc'
loop_
    _space_group_symop_operation_xyz
    'x, y, z'
    '-x, y+1/2, -z+1/2'
    '-x, -y, -z'
    'x, -y-1/2, z-1/2'
_cell_length_a     15.0296(5)
_cell_length_b     3.76010(10)
_cell_length_c     21.6148(7)
_cell_angle_alpha     90
_cell_angle_beta     99.453(2)
_cell_angle_gamma     90
_cell_volume     1204.93(6)
_cell_formula_units_Z     4
_cell_measurement_reflns_used     8258
_cell_measurement_theta_min     4.1470
_cell_measurement_theta_max     68.2323
_cell_measurement_temperature     293(2)
_exptl_crystal_description     needle
_exptl_crystal_colour     colourless
_exptl_crystal_size_max     0.50
_exptl_crystal_size_mid     0.08
_exptl_crystal_size_min     0.05
_exptl_crystal_density_diffrn     1.578
_exptl_crystal_density_meas     ?
_exptl_crystal_density_method     ?
_exptl_crystal_F_000     592
_exptl_absorpt_coefficient_mu     1.055
_exptl_absorpt_correction_type     multi-scan
_exptl_absorpt_process_details
;
(SADABS2016; Krause <i>et al.</i>,  2015)
;
_exptl_absorpt_correction_T_min     0.5918
_exptl_absorpt_correction_T_max     0.7531
_diffrn_ambient_temperature     293(2)
_diffrn_source     'microfocus X-ray source'
_diffrn_source_power     0.055
_diffrn_source_voltage     50
_diffrn_source_current     1.1
_diffrn_radiation_type     CuK\a
_diffrn_radiation_wavelength     1.54178
_diffrn_radiation_monochromator     mirror
_diffrn_measurement_device_type     'Bruker D8 VENTURE dual wavelength Mo/Cu'
_diffrn_measurement_device     'three-circle diffractometer'
_diffrn_measurement_method     '\w-\f scans'
_diffrn_detector_area_resol_mean     7.3910
_diffrn_reflns_number     26195
_diffrn_reflns_av_R_equivalents     0.0518
_diffrn_reflns_av_unetI/netI     0.0276
_diffrn_reflns_theta_min     2.981
_diffrn_reflns_theta_max     68.274
_diffrn_reflns_theta_full     67.679
_diffrn_measured_fraction_theta_max     0.997
_diffrn_measured_fraction_theta_full     0.997
_diffrn_reflns_limit_h_min     -18
_diffrn_reflns_limit_h_max     17
_diffrn_reflns_limit_k_min     -4
_diffrn_reflns_limit_k_max     4
_diffrn_reflns_limit_l_min     -26
_diffrn_reflns_limit_l_max     26
_diffrn_radiation_probe     x-ray
_refine_special_details     ?
_reflns_number_total     2220
_reflns_number_gt     2026
_reflns_threshold_expression     'I > 2\s(I)'
_refine_ls_structure_factor_coef     Fsqd
_refine_ls_matrix_type     full
_refine_ls_R_factor_all     0.0531
_refine_ls_R_factor_gt     0.0462
_refine_ls_wR_factor_gt     0.1283
_refine_ls_wR_factor_ref     0.1411
_refine_ls_goodness_of_fit_ref     1.166
_refine_ls_restrained_S_all     1.166
_refine_ls_number_reflns     2220
_refine_ls_number_parameters     199
_refine_ls_number_restraints     0
_refine_ls_hydrogen_treatment     mixed
_refine_ls_weighting_scheme     calc
_refine_ls_weighting_details
              'w=1/[\s^2^(Fo^2^)+(0.0790P)^2^+0.4321P] where P=(Fo^2^+2Fc^2^)/3'
_atom_sites_solution_hydrogens     geom
_atom_sites_solution_primary     ?
_atom_sites_solution_secondary     ?
_refine_ls_shift/su_max     0.000
_refine_ls_shift/su_mean     0.000
_refine_diff_density_max     0.387
_refine_diff_density_min     -0.368
_refine_ls_extinction_method
;
SHELXL2014 (Sheldrick, 2015<i>b</i>)
;
_refine_ls_extinction_coef     0.0098(12)
_refine_ls_extinction_expression
                                  'Fc^*^=kFc[1+0.001xFc^2^\l^3^/sin(2\q)]^-1/4^'
loop_
    _atom_type_symbol
    _atom_type_description
    _atom_type_scat_dispersion_real
    _atom_type_scat_dispersion_imag
    _atom_type_scat_source
    'C' 'C' 0.0181 0.0091
                         'International Tables Vol C Tables 4.2.6.8 and 6.1.1.4'
    'H' 'H' 0.0000 0.0000
                         'International Tables Vol C Tables 4.2.6.8 and 6.1.1.4'
    'O' 'O' 0.0492 0.0322
                         'International Tables Vol C Tables 4.2.6.8 and 6.1.1.4'
_computing_data_collection
;
APEX5 (Bruker, 2023)
;
_computing_cell_refinement
;
SAINT (Bruker, 2019)
;
_computing_data_reduction
;
SAINT (Bruker, 2019)
;
_computing_structure_solution
;
SHELXT2018 (Sheldrick, 2015<i>a</i>)
;
_computing_structure_refinement
;
SHELXL2014 (Sheldrick, 2015<i>b</i>)
;
_computing_molecular_graphics
;
Mercury (Macrae <i>et al.</i>,  2020)
;
_computing_publication_material
;
publCIF (Westrip, 2010)
;
loop_
    _atom_site_type_symbol
    _atom_site_label
    _atom_site_fract_x
    _atom_site_fract_y
    _atom_site_fract_z
    _atom_site_U_iso_or_equiv
    _atom_site_adp_type
    _atom_site_calc_flag
    _atom_site_occupancy
    _atom_site_disorder_assembly
    _atom_site_disorder_group
    O O1 0.20372(8) 0.6063(3) 0.53557(5) 0.0305(3) Uani d 1 . .
    O O2 0.36717(9) 0.9638(4) 0.44792(6) 0.0398(4) Uani d 1 . .
    H H2 0.424(2) 0.986(7) 0.4589(6) 0.060 Uiso calc 1 . .
    O O3 0.47468(8) 0.7623(4) 0.55722(6) 0.0463(4) Uani d 1 . .
    O O4 0.49049(9) 0.4646(5) 0.66865(7) 0.0526(5) Uani d 1 . .
    H H4 0.5088(7) 0.561(9) 0.6349(13) 0.079 Uiso calc 1 . .
    O O5 0.21619(10) 0.1003(4) 0.73305(7) 0.0474(4) Uani d 1 . .
    H H5 0.2541(14) 0.037(8) 0.7676(14) 0.071 Uiso calc 1 . .
    O O6 0.25875(9) 0.6804(4) 0.35317(6) 0.0451(4) Uani d 1 . .
    H H6 0.3070(16) 0.742(7) 0.3810(12) 0.068 Uiso calc 1 . .
    C C2 0.24158(11) 0.7541(5) 0.48810(7) 0.0271(4) Uani d 1 . .
    C C3 0.33153(11) 0.8063(5) 0.49504(8) 0.0298(4) Uani d 1 . .
    C C4 0.39130(11) 0.7049(5) 0.55145(8) 0.0310(4) Uani d 1 . .
    C C4A 0.35007(12) 0.5439(5) 0.59939(8) 0.0299(4) Uani d 1 . .
    C C5 0.40008(12) 0.4289(5) 0.65774(8) 0.0349(4) Uani d 1 . .
    C C6 0.35701(13) 0.2818(5) 0.70293(8) 0.0376(5) Uani d 1 . .
    H H6A 0.3899 0.2079 0.7410 0.045 Uiso calc 1 . .
    C C7 0.26335(13) 0.2443(5) 0.69115(8) 0.0351(4) Uani d 1 . .
    C C8 0.21210(12) 0.3543(5) 0.63513(8) 0.0329(4) Uani d 1 . .
    H H8 0.1497 0.3289 0.6280 0.039 Uiso calc 1 . .
    C C8A 0.25639(12) 0.5021(5) 0.59043(8) 0.0284(4) Uani d 1 . .
    C C9 0.17216(11) 0.8532(4) 0.43451(8) 0.0276(4) Uani d 1 . .
    C C10 0.18276(12) 0.8150(5) 0.37161(8) 0.0317(4) Uani d 1 . .
    C C11 0.11160(13) 0.9013(6) 0.32428(8) 0.0393(5) Uani d 1 . .
    H H11 0.1185 0.8731 0.2826 0.047 Uiso calc 1 . .
    C C12 0.03171(14) 1.0270(6) 0.33804(10) 0.0430(5) Uani d 1 . .
    H H12 -0.0152 1.0817 0.3058 0.052 Uiso calc 1 . .
    C C13 0.02049(13) 1.0730(5) 0.40003(10) 0.0396(5) Uani d 1 . .
    H H13 -0.0334 1.1620 0.4095 0.047 Uiso calc 1 . .
    C C14 0.09014(12) 0.9853(5) 0.44718(9) 0.0334(4) Uani d 1 . .
    H H14 0.0824 1.0148 0.4887 0.040 Uiso calc 1 . .
loop_
    _atom_site_aniso_label
    _atom_site_aniso_U_11
    _atom_site_aniso_U_22
    _atom_site_aniso_U_33
    _atom_site_aniso_U_12
    _atom_site_aniso_U_13
    _atom_site_aniso_U_23
    O1 0.0263(6) 0.0411(7) 0.0231(6) -0.0033(5) 0.0007(5) 0.0043(5)
    O2 0.0265(7) 0.0625(9) 0.0292(7) -0.0102(6) 0.0007(5) 0.0095(6)
    O3 0.0252(7) 0.0706(10) 0.0408(8) -0.0103(6) -0.0010(5) 0.0121(7)
    O4 0.0321(8) 0.0806(12) 0.0405(8) -0.0066(7) -0.0078(6) 0.0149(8)
    O5 0.0500(8) 0.0630(10) 0.0304(7) -0.0006(7) 0.0099(6) 0.0147(7)
    O6 0.0338(7) 0.0715(10) 0.0293(7) 0.0027(7) 0.0029(5) -0.0133(7)
    C2 0.0277(8) 0.0308(8) 0.0227(8) -0.0026(7) 0.0034(6) -0.0005(6)
    C3 0.0287(9) 0.0361(9) 0.0241(8) -0.0040(7) 0.0028(7) 0.0001(7)
    C4 0.0262(8) 0.0358(9) 0.0296(9) -0.0039(7) 0.0007(7) -0.0010(7)
    C4A 0.0293(9) 0.0330(9) 0.0259(8) -0.0020(7) 0.0002(7) -0.0011(7)
    C5 0.0327(9) 0.0394(10) 0.0296(9) -0.0018(7) -0.0037(7) -0.0003(8)
    C6 0.0425(11) 0.0416(10) 0.0258(9) 0.0011(8) -0.0031(7) 0.0045(8)
    C7 0.0445(11) 0.0343(9) 0.0269(9) -0.0004(8) 0.0073(7) 0.0010(7)
    C8 0.0322(9) 0.0375(10) 0.0288(9) -0.0028(7) 0.0045(7) 0.0020(7)
    C8A 0.0297(9) 0.0309(9) 0.0228(8) 0.0000(7) -0.0010(6) -0.0011(7)
    C9 0.0258(8) 0.0298(8) 0.0258(8) -0.0045(6) 0.0003(6) 0.0012(7)
    C10 0.0296(9) 0.0364(10) 0.0282(9) -0.0036(7) 0.0022(7) -0.0022(7)
    C11 0.0409(10) 0.0493(11) 0.0250(9) -0.0048(9) -0.0026(7) 0.0019(8)
    C12 0.0354(10) 0.0483(12) 0.0402(11) -0.0013(8) -0.0092(8) 0.0105(9)
    C13 0.0280(9) 0.0418(11) 0.0475(11) 0.0032(8) 0.0020(8) 0.0040(9)
    C14 0.0298(9) 0.0388(10) 0.0313(9) -0.0019(7) 0.0042(7) 0.0004(7)
_geom_special_details
;
 All esds (except the esd in the dihedral angle between two l.s. planes)
 are estimated using the full covariance matrix.  The cell esds are taken
 into account individually in the estimation of esds in distances, angles
 and torsion angles; correlations between esds in cell parameters are only
 used when they are defined by crystal symmetry.  An approximate (isotropic)
 treatment of cell esds is used for estimating esds involving l.s. planes.
;
loop_
    _geom_bond_atom_site_label_1
    _geom_bond_atom_site_label_2
    _geom_bond_site_symmetry_2
    _geom_bond_distance
    _geom_bond_publ_flag
    O1 C2 . 1.370(2) ?
    O1 C8A . 1.370(2) ?
    O2 C3 . 1.361(2) ?
    O2 H2 . 0.85(3) ?
    O3 C4 . 1.257(2) ?
    O4 C5 . 1.347(2) ?
    O4 H4 . 0.90(3) ?
    O5 C7 . 1.352(2) ?
    O5 H5 . 0.89(3) ?
    O6 C10 . 1.367(2) ?
    O6 H6 . 0.89(3) ?
    C2 C3 . 1.350(2) ?
    C2 C9 . 1.474(2) ?
    C3 C4 . 1.442(2) ?
    C4 C4A . 1.427(2) ?
    C4A C8A . 1.398(2) ?
    C4A C5 . 1.425(2) ?
    C5 C6 . 1.374(3) ?
    C6 C7 . 1.396(3) ?
    C6 H6A . 0.9300 ?
    C7 C8 . 1.387(3) ?
    C8 C8A . 1.377(2) ?
    C8 H8 . 0.9300 ?
    C9 C14 . 1.397(3) ?
    C9 C10 . 1.402(2) ?
    C10 C11 . 1.392(3) ?
    C11 C12 . 1.368(3) ?
    C11 H11 . 0.9300 ?
    C12 C13 . 1.389(3) ?
    C12 H12 . 0.9300 ?
    C13 C14 . 1.376(3) ?
    C13 H13 . 0.9300 ?
    C14 H14 . 0.9300 ?
loop_
    _geom_angle_atom_site_label_1
    _geom_angle_atom_site_label_2
    _geom_angle_atom_site_label_3
    _geom_angle_site_symmetry_1
    _geom_angle_site_symmetry_3
    _geom_angle
    _geom_angle_publ_flag
    C2 O1 C8A . . 120.81(13) ?
    C3 O2 H2 . . 109.5 ?
    C5 O4 H4 . . 109.5 ?
    C7 O5 H5 . . 109.5 ?
    C10 O6 H6 . . 109.5 ?
    C3 C2 O1 . . 120.48(15) ?
    C3 C2 C9 . . 128.12(15) ?
    O1 C2 C9 . . 111.33(14) ?
    C2 C3 O2 . . 119.34(15) ?
    C2 C3 C4 . . 121.93(16) ?
    O2 C3 C4 . . 118.72(15) ?
    O3 C4 C4A . . 123.05(16) ?
    O3 C4 C3 . . 120.72(16) ?
    C4A C4 C3 . . 116.22(15) ?
    C8A C4A C5 . . 117.47(16) ?
    C8A C4A C4 . . 119.65(16) ?
    C5 C4A C4 . . 122.87(16) ?
    O4 C5 C6 . . 119.70(17) ?
    O4 C5 C4A . . 119.65(17) ?
    C6 C5 C4A . . 120.65(17) ?
    C5 C6 C7 . . 119.34(16) ?
    C5 C6 H6A . . 120.3 ?
    C7 C6 H6A . . 120.3 ?
    O5 C7 C8 . . 115.30(17) ?
    O5 C7 C6 . . 122.84(17) ?
    C8 C7 C6 . . 121.86(17) ?
    C8A C8 C7 . . 118.02(17) ?
    C8A C8 H8 . . 121.0 ?
    C7 C8 H8 . . 121.0 ?
    O1 C8A C8 . . 116.45(15) ?
    O1 C8A C4A . . 120.87(15) ?
    C8 C8A C4A . . 122.67(16) ?
    C14 C9 C10 . . 118.09(16) ?
    C14 C9 C2 . . 117.99(15) ?
    C10 C9 C2 . . 123.90(16) ?
    O6 C10 C11 . . 116.75(16) ?
    O6 C10 C9 . . 123.65(16) ?
    C11 C10 C9 . . 119.54(17) ?
    C12 C11 C10 . . 121.12(18) ?
    C12 C11 H11 . . 119.4 ?
    C10 C11 H11 . . 119.4 ?
    C11 C12 C13 . . 120.20(17) ?
    C11 C12 H12 . . 119.9 ?
    C13 C12 H12 . . 119.9 ?
    C14 C13 C12 . . 119.12(18) ?
    C14 C13 H13 . . 120.4 ?
    C12 C13 H13 . . 120.4 ?
    C13 C14 C9 . . 121.90(17) ?
    C13 C14 H14 . . 119.0 ?
    C9 C14 H14 . . 119.0 ?
loop_
    _geom_torsion_atom_site_label_1
    _geom_torsion_atom_site_label_2
    _geom_torsion_atom_site_label_3
    _geom_torsion_atom_site_label_4
    _geom_torsion_site_symmetry_1
    _geom_torsion_site_symmetry_2
    _geom_torsion_site_symmetry_3
    _geom_torsion_site_symmetry_4
    _geom_torsion
    _geom_torsion_publ_flag
    C8A O1 C2 C3 . . . . -1.3(3) ?
    C8A O1 C2 C9 . . . . -178.60(14) ?
    O1 C2 C3 O2 . . . . -177.97(15) ?
    C9 C2 C3 O2 . . . . -1.2(3) ?
    O1 C2 C3 C4 . . . . 1.1(3) ?
    C9 C2 C3 C4 . . . . 177.86(17) ?
    C2 C3 C4 O3 . . . . -178.72(18) ?
    O2 C3 C4 O3 . . . . 0.4(3) ?
    C2 C3 C4 C4A . . . . 0.4(3) ?
    O2 C3 C4 C4A . . . . 179.49(16) ?
    O3 C4 C4A C8A . . . . 177.41(18) ?
    C3 C4 C4A C8A . . . . -1.7(3) ?
    O3 C4 C4A C5 . . . . -1.0(3) ?
    C3 C4 C4A C5 . . . . 179.91(16) ?
    C8A C4A C5 O4 . . . . -179.79(17) ?
    C4 C4A C5 O4 . . . . -1.4(3) ?
    C8A C4A C5 C6 . . . . 0.2(3) ?
    C4 C4A C5 C6 . . . . 178.67(18) ?
    O4 C5 C6 C7 . . . . -179.73(18) ?
    C4A C5 C6 C7 . . . . 0.2(3) ?
    C5 C6 C7 O5 . . . . 179.59(18) ?
    C5 C6 C7 C8 . . . . -0.5(3) ?
    O5 C7 C8 C8A . . . . -179.78(16) ?
    C6 C7 C8 C8A . . . . 0.3(3) ?
    C2 O1 C8A C8 . . . . -179.56(15) ?
    C2 O1 C8A C4A . . . . 0.0(2) ?
    C7 C8 C8A O1 . . . . 179.72(16) ?
    C7 C8 C8A C4A . . . . 0.2(3) ?
    C5 C4A C8A O1 . . . . -179.98(15) ?
    C4 C4A C8A O1 . . . . 1.5(3) ?
    C5 C4A C8A C8 . . . . -0.5(3) ?
    C4 C4A C8A C8 . . . . -178.93(17) ?
    C3 C2 C9 C14 . . . . -140.56(19) ?
    O1 C2 C9 C14 . . . . 36.4(2) ?
    C3 C2 C9 C10 . . . . 41.0(3) ?
    O1 C2 C9 C10 . . . . -141.99(17) ?
    C14 C9 C10 O6 . . . . -178.23(17) ?
    C2 C9 C10 O6 . . . . 0.2(3) ?
    C14 C9 C10 C11 . . . . -1.4(3) ?
    C2 C9 C10 C11 . . . . 177.08(17) ?
    O6 C10 C11 C12 . . . . 177.87(18) ?
    C9 C10 C11 C12 . . . . 0.8(3) ?
    C10 C11 C12 C13 . . . . 0.4(3) ?
    C11 C12 C13 C14 . . . . -1.0(3) ?
    C12 C13 C14 C9 . . . . 0.4(3) ?
    C10 C9 C14 C13 . . . . 0.8(3) ?
    C2 C9 C14 C13 . . . . -177.76(17) ?
loop_
    _geom_hbond_atom_site_label_D
    _geom_hbond_atom_site_label_H
    _geom_hbond_atom_site_label_A
    _geom_hbond_site_symmetry_A
    _geom_hbond_distance_DH
    _geom_hbond_distance_HA
    _geom_hbond_distance_DA
    _geom_hbond_angle_DHA
    O2 H2 O3 3_676 0.85(3) 1.85(3) 2.6094(18) 147(3)
    O4 H4 O3 . 0.91(3) 1.78(3) 2.631(2) 155(3)
    O5 H5 O6 4_566 0.91(4) 1.98(4) 2.7778(19) 146(3)
    O6 H6 O2 . 0.89(3) 1.79(3) 2.6253(19) 155(3)
_shelx_space_group_comment
;
The symmetry employed for this shelxl refinement is uniquely defined
by the following loop, which should always be used as a source of
symmetry information in preference to the above space-group names.
They are only intended as comments.
;
_shelx_estimated_absorpt_T_min     ?
_shelx_estimated_absorpt_T_max     ?
_shelx_hkl_file
;
  -1   0   0  484.35   24.80
  -2   0   0 2996.90  151.98
  -3   0   0  117.79    6.10
  -3   0   0  109.29    6.80
  -3   0   0  106.59    6.30
  -4   0   0 1351.36   63.79
  -4   0   0 1255.17   64.39
  -4   0   0 1145.39   63.99
  -5   0   0 1096.79   62.19
  -5   0   0 1173.38   62.69
  -5   0   0 1341.17   61.99
  -5   0   0 1238.38   61.69
  -6   0   0   55.69    3.60
  -6   0   0   43.80    3.70
  -6   0   0   53.19    3.30
  -6   0   0   51.69    5.00
  -6   0   0   53.69    3.60
  -8   0   0 1657.23   95.69
  -8   0   0 1907.11   95.49
  -8   0   0 1866.91   95.49
  -8   0   0 2009.20   95.49
  -9   0   0   16.40    2.30
  -9   0   0   13.90    2.20
  -9   0   0   15.90    2.50
   9   0   0   16.90    1.60
  -9   0   0   11.80    2.10
  -9   0   0   19.50    2.30
  10   0   0   28.10    1.80
 -10   0   0   28.80    3.40
 -10   0   0   27.70    3.40
 -10   0   0   26.10    3.30
 -10   0   0   26.70    3.00
 -10   0   0   32.50    3.10
  10   0   0   24.50    2.10
 -11   0   0  128.09    7.90
  11   0   0  122.49    8.30
 -11   0   0  114.99    8.20
 -11   0   0  121.19    8.40
  11   0   0  117.79    7.10
 -11   0   0  119.09    8.20
  11   0   0  127.69    6.70
 -12   0   0   26.00    3.50
 -12   0   0   24.70    3.10
 -12   0   0   20.40    3.00
  12   0   0   22.00    1.80
 -12   0   0   19.70    3.20
  12   0   0   25.20    3.60
 -12   0   0   25.80    3.00
  12   0   0   24.00    2.50
 -13   0   0  191.78   11.20
 -13   0   0  187.18   11.90
 -13   0   0  167.28   11.60
  13   0   0  192.48   10.30
 -13   0   0  176.18   11.90
  13   0   0  186.88   10.60
  13   0   0  181.18   11.80
 -13   0   0  186.98   11.40
  14   0   0  106.39    8.00
  14   0   0  105.49    6.70
 -14   0   0  114.29    7.70
 -14   0   0   99.29    7.50
 -14   0   0  109.89    7.80
  14   0   0  105.29    6.30
 -14   0   0  103.99    7.30
 -14   0   0   99.79    7.70
 -15   0   0    5.20    1.60
  15   0   0    3.60    1.10
 -15   0   0    3.80    1.70
 -15   0   0    5.60    1.70
 -15   0   0    1.10    1.10
  16   0   0   18.90    2.30
 -16   0   0   18.90    2.70
 -16   0   0   22.40    3.20
  16   0   0   18.30    1.90
 -16   0   0   15.20    2.20
 -17   0   0   27.20    3.20
 -17   0   0   28.10    3.30
  17   0   0   28.60    2.50
   0  -1   0   -1.50    1.40
   0  -1   0   -0.40    0.40
   0  -1   0   -1.00    3.50
   0  -1   0   -0.40    0.40
   0   1   0    0.20    0.40
   1  -1   0 1439.36   66.19
   1  -1   0 1473.65   66.29
  -1  -1   0 1270.47   68.69
  -1  -1   0 1263.37   67.79
   1  -1   0 1178.78   67.99
   1  -1   0 1166.78   68.99
  -2  -1   0   16.30    3.70
   2  -1   0   13.60    5.90
  -2  -1   0   17.70    1.80
   2  -1   0   12.40    3.40
  -2  -1   0   22.30    6.90
  -2  -1   0   17.80    3.10
   2  -1   0   20.00    2.20
   2  -1   0   19.50    1.50
   2   1   0   19.80    1.40
  -2   1   0   20.40    1.60
  -2   1   0   20.10    1.70
  -2   1   0   19.20    1.50
   2   1   0   17.20    1.40
   3  -1   0    4.50    7.40
  -3  -1   0    3.20    2.20
  -3  -1   0    4.50    1.00
  -3  -1   0    0.80    5.10
   3  -1   0    3.30    0.70
   3  -1   0    4.60    0.80
  -3  -1   0    3.40    1.50
   3   1   0    4.00    0.50
  -3   1   0    4.40    0.90
   3   1   0    4.50    0.70
  -3   1   0    5.70    1.00
   3   1   0    3.30    0.60
   4  -1   0  208.78   10.70
   4  -1   0  190.78   10.80
  -4  -1   0  190.68   12.10
  -4  -1   0  191.48   11.10
  -4  -1   0  215.78   11.30
  -4  -1   0  192.18   11.50
   4  -1   0  194.68   10.80
  -4   1   0  209.88   11.20
  -4   1   0  208.28   11.00
   4   1   0  207.18   10.70
   4   1   0  212.18   10.60
  -5  -1   0    8.30    4.20
   5  -1   0   12.40    1.50
   5  -1   0    9.60    1.30
   5   1   0   11.70    1.00
  -5   1   0    9.10    1.70
  -5   1   0    8.30    1.40
  -5   1   0   11.00    1.60
  -6  -1   0  143.59    7.70
   6  -1   0  130.79    7.30
  -6  -1   0  122.19    7.80
   6  -1   0  122.29    7.50
  -6  -1   0  118.89    7.70
  -6  -1   0  145.29    8.30
   6  -1   0  128.49    7.40
  -6   1   0  121.89    8.10
   6   1   0  132.19    7.50
  -6   1   0  132.69    8.00
   6   1   0  135.19    7.10
  -7  -1   0   73.29    5.20
  -7  -1   0   69.49    5.30
   7  -1   0   88.39    5.00
  -7  -1   0   82.89    5.50
   7  -1   0   79.69    5.00
  -7  -1   0   82.29    4.90
   7  -1   0   86.99    4.80
  -7  -1   0   70.79    4.80
   7   1   0   89.19    4.70
   7   1   0   83.99    5.20
  -7   1   0   78.19    5.70
  -7   1   0   81.49    5.70
  -7   1   0   76.29    5.70
  -7   1   0   82.89    5.50
  -7   1   0   82.49    5.60
  -8  -1   0   45.80    3.30
   8  -1   0   49.10    3.50
  -8  -1   0   45.30    3.80
  -8  -1   0   53.39    3.40
   8  -1   0   58.29    4.20
  -8  -1   0   41.70    3.80
  -8  -1   0   48.20    3.70
  -8  -1   0   43.60    3.80
  -8  -1   0   42.70    4.00
   8  -1   0   52.59    3.30
  -8   1   0   50.39    4.20
  -8   1   0   57.69    6.30
   8   1   0   54.59    3.10
   8   1   0   44.00    4.00
  -8   1   0   49.70    4.00
  -8   1   0   43.90    4.00
  -8   1   0   44.50    4.50
  -8   1   0   50.19    4.20
  -9  -1   0   18.00    2.50
  -9  -1   0   16.20    2.30
  -9  -1   0   15.30    2.10
   9  -1   0   15.50    1.80
  -9  -1   0   18.90    2.10
  -9  -1   0   15.50    2.40
   9  -1   0   18.40    2.20
  -9  -1   0   17.90    2.00
   9  -1   0   18.70    2.10
  -9   1   0   11.50    2.40
  -9   1   0   19.30    2.80
  -9   1   0   14.00    2.40
   9   1   0   19.20    1.80
  -9   1   0   20.40    2.90
  -9   1   0   19.60    2.80
  -9   1   0   14.70    2.50
 -10  -1   0  210.58   11.60
  10  -1   0  203.78   11.20
 -10  -1   0  186.88   11.60
  10  -1   0  197.28   11.00
 -10  -1   0  177.78   11.50
 -10  -1   0  199.68   11.10
 -10  -1   0  187.28   11.30
 -10   1   0  168.28   11.70
  10   1   0  209.98   10.80
 -10   1   0  191.58   12.10
 -10   1   0  211.88   12.30
 -10   1   0  197.98   12.00
 -10   1   0  189.18   12.30
 -11  -1   0    0.90    1.00
  11  -1   0   -0.40    0.60
 -11  -1   0    1.00    0.90
 -11  -1   0    0.10    0.90
  11  -1   0   -0.60    1.00
 -11  -1   0    1.50    1.00
 -11  -1   0    0.00    0.90
  11  -1   0    1.40    0.90
 -11  -1   0    0.00    0.70
  11  -1   0    0.00    0.60
 -11   1   0    0.40    1.00
 -11   1   0    0.40    1.10
  11   1   0   -0.10    0.60
  11   1   0    0.90    0.50
 -11   1   0    0.40    1.10
 -11   1   0   -0.70    0.90
 -11   1   0   -0.40    0.90
  12  -1   0    5.60    1.40
 -12  -1   0    3.60    1.10
  12  -1   0    4.20    1.90
  12  -1   0    5.60    1.40
 -12  -1   0    3.80    1.40
 -12  -1   0    4.70    1.50
 -12  -1   0    2.40    1.20
  12  -1   0    6.10    1.60
 -12   1   0    4.10    2.00
  12   1   0    4.30    0.80
 -12   1   0    3.40    1.50
  12   1   0    4.80    1.10
 -12   1   0    1.80    1.50
 -12   1   0    4.80    1.60
  12   1   0    7.20    1.60
 -12   1   0    1.80    1.40
 -13  -1   0  262.07   14.50
 -13  -1   0  252.17   14.80
  13  -1   0  246.78   14.30
  13  -1   0  242.38   14.00
  13  -1   0  265.57   15.50
 -13  -1   0  254.77   14.20
 -13  -1   0  244.88   14.20
  13  -1   0  248.68   14.30
 -13   1   0  243.38   15.40
 -13   1   0  256.17   15.00
  13   1   0  251.37   13.30
  13   1   0  247.88   13.90
 -13   1   0  220.78   14.70
 -13   1   0  258.37   15.70
 -13   1   0  268.97   15.60
  14  -1   0   28.90    3.20
  14  -1   0   28.70    4.10
 -14  -1   0   18.80    2.70
  14  -1   0   26.00    2.80
 -14  -1   0   30.90    3.20
  14  -1   0   33.80    3.30
 -14  -1   0   19.30    3.00
 -14   1   0   26.20    3.80
 -14   1   0   24.00    3.20
  14   1   0   20.40    2.40
 -14   1   0   31.40    3.90
  14   1   0   24.50    1.90
 -14   1   0   29.70    4.10
 -15  -1   0  123.89    8.30
  15  -1   0  129.99    8.10
  15  -1   0  144.59    8.50
 -15  -1   0  130.39    8.80
 -15  -1   0  140.09    8.40
 -15   1   0  130.09    9.20
  15   1   0  130.49    7.50
 -15   1   0  141.19    8.70
 -15   1   0  146.49    9.50
 -15   1   0  132.49    9.20
  16  -1   0    8.10    2.20
 -16  -1   0    4.10    1.20
 -16  -1   0    3.90    1.20
 -16  -1   0    4.70    1.40
 -16   1   0    8.30    2.30
  16   1   0    6.40    1.10
 -16   1   0    7.80    1.90
 -16   1   0    4.60    1.60
 -17  -1   0    1.70    1.00
  17  -1   0    2.40    0.90
 -17   1   0    4.60    1.30
 -17   1   0    4.40    1.20
   0  -2   0    1.00    7.50
   0  -2   0    9.10    2.10
   0  -2   0   10.70    1.60
   0  -2   0   11.80    1.60
   0  -2   0   10.00    2.10
   0   2   0   12.60    1.50
   0   2   0   11.10    1.50
   0   2   0    9.70    2.30
   0   2   0   14.10    1.80
  -1  -2   0  140.69   12.10
  -1  -2   0  167.38    9.60
  -1  -2   0  165.08   16.30
  -1  -2   0  170.28   10.20
   1  -2   0  156.68   19.00
   1  -2   0  172.58   10.80
  -1  -2   0  166.78    9.50
  -1  -2   0  151.28    9.80
  -1   2   0  149.29    9.90
  -1   2   0  148.79   10.60
   1   2   0  178.98    9.20
  -1   2   0  171.48    9.30
   1   2   0  182.38    9.50
   1   2   0  143.99   10.50
   1   2   0  171.38    9.30
  -1   2   0  182.58    9.50
  -2  -2   0  541.05   29.00
  -2  -2   0  472.75   30.90
  -2  -2   0  532.05   28.80
  -2  -2   0  566.94   28.60
   2  -2   0  530.15   28.90
  -2  -2   0  478.25   32.90
  -2  -2   0  520.25   28.30
  -2  -2   0  552.74   28.40
  -2   2   0  601.14   29.10
   2   2   0  554.14   27.90
   2   2   0  551.14   28.10
   2   2   0  560.94   28.20
  -2   2   0  493.25   29.50
  -3  -2   0   61.69    6.70
   3  -2   0   77.19    5.80
  -3  -2   0   65.39    5.10
  -3  -2   0   73.79    5.10
  -3  -2   0   75.99    4.90
  -3  -2   0   69.29    4.90
   3  -2   0   70.29    4.50
  -3  -2   0   65.29    6.00
  -3  -2   0   57.59    8.70
  -3   2   0   68.29    6.10
   3   2   0   75.69    4.60
   3   2   0   73.89    4.70
   3   2   0   70.29    4.40
   3   2   0   58.89    5.60
  -4  -2   0   57.59    5.90
  -4  -2   0   47.70    4.80
  -4  -2   0   49.99    3.90
  -4  -2   0   43.20    7.20
   4  -2   0   55.59    3.70
  -4  -2   0   47.90    4.20
   4  -2   0   50.69    3.70
  -4  -2   0   52.79    4.20
  -4  -2   0   53.69    3.90
  -4  -2   0   55.79    4.40
  -4  -2   0   47.00    3.90
   4   2   0   42.50    4.60
  -4   2   0   53.39    4.30
  -4   2   0   47.90    3.70
   4   2   0   50.99    3.70
   4   2   0   58.49    3.50
   4   2   0   53.79    3.60
  -4   2   0   50.39    4.20
  -4   2   0   51.19    4.80
  -5  -2   0    0.10    1.30
   5  -2   0    0.00    0.70
  -5  -2   0   -1.00    3.60
  -5  -2   0   -0.60    1.40
  -5  -2   0   -0.50    0.90
  -5  -2   0   -0.40    0.90
  -5  -2   0    1.20    0.80
   5  -2   0    0.30    0.60
   5  -2   0    0.30    0.60
  -5  -2   0   -0.60    0.50
  -5  -2   0   -1.30    1.00
  -5  -2   0   -1.20    0.50
   5  -2   0    0.30    1.10
  -5   2   0    0.30    0.80
  -5   2   0   -1.50    0.70
   5   2   0   -0.30    0.60
  -5   2   0    0.00    0.90
   5   2   0    0.80    1.00
  -5   2   0   -0.20    0.80
   5   2   0   -0.10    0.50
   5   2   0    0.50    0.80
  -5   2   0    0.60    0.80
   6  -2   0    1.10    0.70
  -6  -2   0    1.10    3.60
  -6  -2   0    1.30    0.90
  -6  -2   0    0.10    0.80
  -6  -2   0    0.40    1.50
   6  -2   0    1.70    1.40
  -6  -2   0    1.20    1.20
  -6  -2   0    0.40    0.80
   6  -2   0    2.20    1.30
  -6  -2   0    0.50    0.60
  -6  -2   0    2.50    1.10
  -6  -2   0    1.30    1.10
   6   2   0    2.20    0.70
   6   2   0    1.30    0.70
  -6   2   0    0.00    0.80
  -6   2   0    1.60    1.00
  -6   2   0    1.50    1.30
  -6   2   0    2.00    1.00
   6   2   0    0.00    0.60
  -6   2   0   -0.20    0.90
   7  -2   0   55.69    4.30
  -7  -2   0   55.29    4.50
  -7  -2   0   57.69    4.80
   7  -2   0   57.59    5.10
  -7  -2   0   52.09    5.20
  -7  -2   0   53.29    4.60
  -7  -2   0   59.19    6.90
  -7  -2   0   61.49    4.70
   7  -2   0   60.39    4.30
  -7   2   0   54.09    5.30
  -7   2   0   51.89    4.70
   7   2   0   57.99    4.30
   7   2   0   49.80    3.80
  -7   2   0   57.79    5.30
  -7   2   0   54.99    4.40
   7   2   0   48.80    3.60
  -7   2   0   61.99    4.70
  -7   2   0   60.99    5.10
  -8  -2   0   18.20    2.90
  -8  -2   0   18.70    2.80
   8  -2   0   18.40    2.60
  -8  -2   0   18.20    3.00
   8  -2   0   18.90    2.50
  -8  -2   0   19.80    2.30
  -8  -2   0   16.70    2.80
   8  -2   0   20.60    2.60
  -8  -2   0   15.00    2.60
  -8  -2   0   18.10    2.20
   8  -2   0   23.40    3.50
   8  -2   0   17.40    2.80
  -8   2   0   18.90    2.70
  -8   2   0   24.60    3.30
  -8   2   0   25.40    3.50
   8   2   0   13.90    1.80
   8   2   0   18.90    2.50
   8   2   0   20.10    2.20
  -8   2   0   16.50    2.50
  -8   2   0   15.40    2.70
  -8   2   0   20.40    3.00
   9  -2   0    9.60    1.80
  -9  -2   0    9.70    2.10
   9  -2   0    7.50    1.70
   9  -2   0   13.30    2.40
  -9  -2   0    7.50    1.50
  -9  -2   0    8.20    1.40
  -9  -2   0    6.80    2.10
   9  -2   0    7.60    2.30
   9  -2   0   11.20    2.30
  -9  -2   0    9.80    2.10
  -9  -2   0    7.20    1.90
  -9   2   0    9.80    2.30
  -9   2   0    9.50    1.80
   9   2   0   11.80    1.90
  -9   2   0    9.20    2.30
  -9   2   0    6.60    1.90
   9   2   0    6.00    1.60
   9   2   0    6.70    1.20
  -9   2   0    9.10    2.30
  -9   2   0    7.10    2.10
 -10  -2   0   57.69    7.50
  10  -2   0   55.49    5.60
 -10  -2   0   50.79    4.70
 -10  -2   0   54.19    5.50
 -10  -2   0   55.69    4.00
 -10  -2   0   57.89    4.10
  10  -2   0   61.29    4.70
  10  -2   0   68.29    6.50
  10  -2   0   55.49    4.60
 -10  -2   0   52.39    4.60
  10   2   0   42.90    4.20
 -10   2   0   62.69    6.90
 -10   2   0   54.29    5.70
 -10   2   0   56.69    5.10
  10   2   0   56.79    4.40
 -10   2   0   53.19    4.10
 -10   2   0   60.19    5.90
  11  -2   0    0.60    0.90
 -11  -2   0    0.10    1.10
 -11  -2   0   -0.40    0.90
  11  -2   0   -0.40    0.70
 -11  -2   0    1.10    0.70
  11  -2   0   -0.50    1.30
 -11  -2   0    1.20    0.90
  11  -2   0    0.50    1.00
 -11  -2   0   -0.60    0.90
  11  -2   0    1.40    1.50
 -11  -2   0    0.50    0.90
 -11   2   0    0.70    1.20
 -11   2   0    2.90    1.50
  11   2   0    0.50    0.70
 -11   2   0    0.30    1.10
 -11   2   0   -0.10    1.00
  11   2   0    2.70    1.10
  11   2   0    1.40    0.90
 -12  -2   0    5.50    2.00
  12  -2   0    4.30    1.70
  12  -2   0    5.10    1.50
  12  -2   0    7.60    2.40
 -12  -2   0    6.00    1.70
  12  -2   0    8.20    2.30
 -12  -2   0    5.50    1.70
 -12  -2   0    6.60    1.50
  12  -2   0    6.40    1.70
 -12  -2   0    5.60    1.30
 -12   2   0    7.70    2.30
  12   2   0    6.10    1.40
  12   2   0    8.00    1.40
 -12   2   0    5.40    1.90
 -12   2   0    7.80    2.00
 -12   2   0    8.70    2.30
  12   2   0    6.60    1.10
  13  -2   0   20.40    2.70
 -13  -2   0   20.20    2.70
 -13  -2   0   15.40    2.40
 -13  -2   0   23.90    2.80
  13  -2   0   19.50    3.70
 -13  -2   0   15.00    2.10
  13  -2   0   13.30    2.40
 -13  -2   0   15.50    2.10
  13  -2   0   14.50    2.40
 -13   2   0   21.00    3.20
 -13   2   0   18.10    3.10
  13   2   0   20.50    1.80
 -13   2   0   20.30    3.20
  13   2   0   21.40    2.20
  13   2   0   22.30    2.80
 -13   2   0   12.30    2.60
 -14  -2   0   71.59    4.80
  14  -2   0   67.89    5.00
  14  -2   0   58.09    4.80
 -14  -2   0   70.79    4.80
 -14  -2   0   71.49    4.80
 -14  -2   0   74.89    6.90
 -14   2   0   73.39    5.40
 -14   2   0   57.39    5.30
 -14   2   0   65.89    5.40
  14   2   0   67.59    4.10
 -14   2   0   60.99    5.40
  15  -2   0   66.29    4.60
 -15  -2   0   64.99    4.40
 -15  -2   0   62.39    4.40
 -15  -2   0   65.59    4.40
 -15   2   0   69.69    4.80
 -15   2   0   64.89    5.00
  15   2   0   55.79    4.10
 -15   2   0   64.09    4.90
 -16  -2   0    7.80    1.40
 -16  -2   0    9.70    1.40
 -16   2   0    7.10    1.40
 -16   2   0    7.30    1.40
 -16   2   0   10.90    1.60
   0  -3   0    0.70    0.90
   0  -3   0    4.80   15.60
   0  -3   0   -0.20    1.30
   0   3   0    0.70    1.40
   0   3   0   -0.30    1.20
   0   3   0   -0.30    1.10
  -1  -3   0    2.60    1.50
   1  -3   0    0.40    1.20
   1  -3   0    0.80    1.00
   1  -3   0  -18.90   19.20
  -1  -3   0   -3.20   14.30
  -1  -3   0    0.40    1.30
  -1  -3   0    2.90    1.30
   1   3   0    0.70    1.30
   1   3   0    2.40    1.30
   1   3   0    0.90    1.40
  -1   3   0   -0.10    1.10
  -1   3   0    0.70    1.30
   1   3   0    0.70    0.80
  -2  -3   0    5.90    1.60
  -2  -3   0    6.00    1.90
  -2  -3   0    4.70    1.40
  -2  -3   0    8.10    2.10
  -2  -3   0    7.00    1.80
  -2  -3   0   -4.90   12.10
   2  -3   0    7.00    1.80
   2  -3   0    6.00    1.80
  -2  -3   0    6.70    2.10
  -2  -3   0   10.40    5.00
  -2  -3   0    3.90    1.40
   2   3   0    4.90    2.20
   2   3   0    3.30    1.10
  -2   3   0    6.50    1.60
  -2   3   0    6.80    1.90
   2   3   0    8.50    1.80
  -2   3   0    5.50    2.10
   2   3   0    3.90    1.70
   2   3   0    3.50    1.60
  -3  -3   0    5.40   10.40
  -3  -3   0    0.10    1.10
  -3  -3   0   -0.50    0.60
  -3  -3   0   -1.00    1.10
  -3  -3   0   -0.10    1.20
  -3  -3   0   -1.20    0.80
  -3  -3   0   -1.40    1.00
   3  -3   0   -0.10    1.20
  -3  -3   0    3.30    3.20
   3  -3   0    0.10    1.00
  -3  -3   0    2.00    1.30
  -3   3   0   -0.70    1.00
  -3   3   0   -0.20    1.00
   3   3   0    0.40    1.20
   3   3   0    0.60    1.20
   3   3   0    0.20    0.80
   3   3   0    0.50    0.90
  -3   3   0    0.40    0.90
   3   3   0    0.30    0.90
  -4  -3   0   34.00    4.20
   4  -3   0   31.00    4.10
  -4  -3   0   30.90    6.20
  -4  -3   0   34.70    4.50
  -4  -3   0   30.70    9.70
  -4  -3   0   33.60    4.00
  -4  -3   0   34.20    4.10
  -4  -3   0   38.00    3.80
  -4  -3   0   33.50    3.90
  -4  -3   0   29.10    3.40
  -4   3   0   32.00    4.90
  -4   3   0   36.70    4.30
   4   3   0   32.70    3.80
   4   3   0   38.30    3.70
   4   3   0   35.00    3.60
   4   3   0   30.20    4.80
  -5  -3   0  197.98   18.80
  -5  -3   0  167.68   11.50
  -5  -3   0  168.08   10.20
  -5  -3   0  164.48   11.20
  -5  -3   0  164.68   11.20
  -5  -3   0  170.48   10.40
  -5  -3   0  165.38   10.70
  -5  -3   0  164.38   10.70
  -5  -3   0  184.58   13.60
   5  -3   0  162.88   11.10
  -5   3   0  170.48   12.00
  -5   3   0  167.68   10.80
   5   3   0  172.08   10.30
   5   3   0  171.48   10.70
   5   3   0  177.18   10.30
  -6  -3   0   16.60    3.50
  -6  -3   0   13.00    2.50
   6  -3   0   12.40    2.70
  -6  -3   0   12.30    2.30
  -6  -3   0   11.90    3.00
  -6  -3   0   13.70    2.90
  -6  -3   0   14.30    3.10
  -6  -3   0   18.20    7.60
   6   3   0   11.40    2.10
   6   3   0   10.30    2.10
  -6   3   0   11.20    2.30
   6   3   0   15.50    2.20
  -6   3   0    9.70    2.60
  -6   3   0   12.20    3.50
  -7  -3   0    7.30    2.10
  -7  -3   0   10.10    2.30
  -7  -3   0   10.00    1.70
  -7  -3   0    6.60    2.10
  -7  -3   0    9.80    1.70
  -7  -3   0    9.20    2.20
   7  -3   0    8.50    2.20
  -7  -3   0    8.40    2.30
  -7  -3   0   14.90    5.50
  -7   3   0   14.60    2.90
  -7   3   0   10.30    2.20
   7   3   0   12.00    2.00
  -7   3   0   13.00    2.60
   7   3   0    7.50    1.90
   7   3   0   10.20    1.80
  -8  -3   0   14.90    2.80
  -8  -3   0   17.50    2.80
   8  -3   0   19.60    3.30
  -8  -3   0   18.40    2.30
  -8  -3   0   21.30    3.00
  -8  -3   0   19.20    3.20
  -8  -3   0   18.60    2.30
  -8  -3   0   17.10    3.00
   8   3   0   19.20    2.50
  -8   3   0   21.20    2.80
   8   3   0   21.70    3.10
  -8   3   0   23.10    3.70
   8   3   0   20.70    2.60
  -8   3   0   21.40    3.20
  -9  -3   0    3.00    1.70
  -9  -3   0    4.80    1.20
  -9  -3   0    3.90    1.60
  -9  -3   0    3.10    0.90
  -9  -3   0    5.70    1.70
   9  -3   0    4.20    1.70
  -9  -3   0    2.40    1.40
   9   3   0    4.50    1.20
   9   3   0    2.70    1.40
  -9   3   0    4.90    1.50
  -9   3   0    4.70    1.70
  -9   3   0    5.20    1.40
   9   3   0    2.10    1.10
 -10  -3   0   29.60    2.70
 -10  -3   0   29.50    3.50
 -10  -3   0   32.30    3.80
 -10  -3   0   33.40    3.00
 -10  -3   0   30.80    3.50
 -10   3   0   38.20    4.30
  10   3   0   34.00    2.70
  10   3   0   32.20    3.20
 -10   3   0   36.70    2.90
 -11  -3   0   28.90    3.30
 -11  -3   0   29.70    3.20
 -11  -3   0   29.70    2.60
 -11  -3   0   34.10    3.50
 -11  -3   0   27.70    2.70
  11   3   0   29.40    2.30
  11   3   0   29.10    2.60
  11   3   0   26.80    3.30
 -11   3   0   30.70    2.50
 -11   3   0   32.80    3.70
 -12  -3   0  121.09    7.00
 -12  -3   0  116.29    7.20
 -12  -3   0  117.39    7.30
 -12  -3   0  105.49    7.10
 -12  -3   0  113.59    6.80
 -12   3   0  123.49    7.60
  12   3   0  112.39    6.70
 -13  -3   0   84.69    6.10
 -13  -3   0   76.89    5.00
 -13  -3   0   74.19    5.70
  13   3   0   86.29    5.10
   0  -4   0   39.20    3.40
   0  -4   0   37.30    4.30
   0   4   0   36.90    5.00
   0   4   0   39.00    4.20
  -1  -4   0   31.20    3.00
   1  -4   0   39.90    4.40
  -1  -4   0   33.70    4.00
   1   4   0   33.60    4.70
  -1   4   0   32.70    3.30
  -1   4   0   26.20    4.00
   1   4   0   30.50    3.30
  -2  -4   0    3.10    1.40
  -2  -4   0    2.90    1.10
   2  -4   0    0.90    1.00
  -2   4   0    1.00    0.80
  -2   4   0    1.40    1.30
   2   4   0    1.20    1.50
   2   4   0    2.40    1.30
  -3  -4   0   80.09    5.10
   3  -4   0   68.79    5.20
  -3  -4   0   69.09    4.80
  -3   4   0   79.99    5.40
  -3   4   0   70.49    6.00
   3   4   0   71.89    5.30
   3   4   0   60.99    7.10
  -4  -4   0    5.90    1.50
  -4  -4   0    5.70    1.30
  -4  -4   0    6.60    1.40
   4  -4   0    7.40    1.60
   4   4   0    8.90    1.80
  -4   4   0    6.10    1.60
  -4   4   0    4.20    1.60
   5  -4   0   48.60    3.90
  -5  -4   0   49.60    4.30
  -5  -4   0   46.50    3.50
  -5  -4   0   57.89    3.80
   5   4   0   42.20    3.80
  -5   4   0   49.70    3.90
  -6  -4   0   28.30    2.30
  -6  -4   0   32.00    3.00
  -6  -4   0   23.50    3.10
  -6  -4   0   23.40    2.30
  -6   4   0   25.40    2.50
   6   4   0   25.10    2.90
  -6   4   0   25.80    2.80
  -7  -4   0    1.60    1.20
  -7  -4   0    2.40    1.00
  -7  -4   0    2.20    1.40
  -7  -4   0    2.50    0.80
  -7   4   0    3.60    1.00
   7   4   0    1.50    1.10
   7   4   0    2.50    1.30
  -7   4   0    3.20    1.10
  -8  -4   0   94.09    5.80
  -8  -4   0   82.79    5.30
  -8  -4   0  106.89    6.60
  -8  -4   0   95.49    5.70
   8   4   0   89.29    5.60
 -17   0   1   -0.30    0.70
 -17   0   1    0.40    0.80
  17   0  -1    0.50    0.70
  16   0  -1    0.60    0.70
 -16   0   1    0.10    1.10
 -16   0   1    0.70    0.90
  16   0  -1    0.40    0.80
 -15   0   1   -1.00    0.80
 -15   0   1    0.20    0.90
 -15   0   1   -2.00    0.70
  15   0  -1   -0.10    0.90
  14   0  -1   -0.60    0.50
  14   0  -1   -1.80    1.30
 -14   0   1   -1.10    0.90
  14   0  -1    0.40    0.60
 -14   0   1   -0.10    0.90
 -14   0   1    0.10    0.90
 -14   0   1   -0.10    0.90
  13   0  -1    0.10    0.50
 -13   0   1   -0.60    0.90
  13   0  -1    0.50    1.30
 -13   0   1   -0.80    0.90
 -13   0   1    0.50    1.10
  13   0  -1    0.20    0.60
 -13   0   1   -1.70    0.90
  12   0  -1   -0.40    1.10
 -12   0   1    0.30    1.10
 -12   0   1   -0.90    1.90
  12   0  -1    0.80    0.50
 -12   0   1    0.60    0.90
 -12   0   1   -0.30    1.00
  12   0  -1   -0.20    0.50
 -12   0   1    1.40    1.30
 -11   0   1   -0.30    0.70
 -11   0   1    0.80    1.00
  11   0  -1   -0.60    0.60
 -11   0   1   -0.30    1.10
  11   0  -1   -0.10    0.30
 -11   0   1    0.20    1.00
 -10   0   1   -1.10    0.80
 -10   0   1    0.60    0.90
 -10   0   1   -0.60    0.60
 -10   0   1   -0.20    0.90
  10   0  -1    0.80    0.50
 -10   0   1   -0.20    0.90
 -10   0   1    1.60    1.10
  -9   0   1    0.40    0.90
  -9   0   1    0.80    1.00
   9   0  -1    0.00    0.30
  -9   0   1    0.10    0.90
  -9   0   1   -0.10    0.60
  -9   0   1    0.20    0.90
   8   0  -1   -0.30    0.30
  -8   0   1    0.80    0.90
  -8   0   1   -0.10    0.60
  -8   0   1   -1.00    0.70
  -7   0   1   -0.30    0.80
  -6   0   1    0.80    0.70
  -6   0   1   -0.20    0.50
  -6   0   1   -0.30    0.50
  -5   0   1   -0.40    0.50
  -5   0   1    0.00    0.50
  -5   0   1    0.60    0.70
  -4   0   1    0.10    0.60
  -4   0   1    0.40    0.60
  -3   0   1   -0.10    0.50
  -2   0   1    0.30    0.30
  -1   0   1    1.10    0.60
  -1   0   1    0.20    0.20
   0   0   1   -0.10    0.20
   0   0  -1    0.00    0.10
   1   0   1   -0.20    0.30
   1   0   1   -0.20    0.10
  -2   0  -1   -0.50    0.60
   2   0   1    0.20    0.20
   2   0   1   -0.10    0.10
  -2   0  -1    0.60    0.50
  -2   0  -1    1.00    1.20
  -3   0  -1   -0.60    1.50
   3   0   1    0.20    0.20
   3   0   1    0.20    0.20
  -3   0  -1   -0.30    0.50
  -3   0  -1    1.20    0.50
  -3   0  -1   -0.30    0.80
  -4   0  -1    0.40    0.70
  -4   0  -1   -1.40    1.70
  -4   0  -1    1.00    0.60
   4   0   1   -0.10    0.20
   4   0   1    0.20    0.30
  -4   0  -1   -0.10    0.50
  -5   0  -1    0.70    0.70
   5   0   1   -0.10    0.20
  -5   0  -1   -0.40    0.90
  -5   0  -1    0.00    0.50
   5   0   1    0.50    0.30
  -5   0  -1   -1.70    2.10
  -5   0  -1    0.40    0.60
   6   0   1    0.60    0.40
  -6   0  -1    0.30    0.60
  -6   0  -1   -0.20    1.00
  -6   0  -1    1.10    2.40
  -6   0  -1   -0.20    0.50
  -6   0  -1   -0.40    0.70
   7   0   1   -0.60    0.30
  -7   0  -1    0.00    1.10
  -7   0  -1    0.80    0.70
   8   0   1    0.70    0.70
  -8   0  -1    0.20    0.70
  -8   0  -1   -0.50    1.00
  -8   0  -1   -0.40    0.80
   8   0   1    0.00    0.30
  -8   0  -1    1.50    1.20
  -8   0  -1    5.00    3.00
  -8   0  -1    0.00    0.70
   9   0   1    0.30    0.50
  -9   0  -1   -0.30    0.60
  -9   0  -1   -0.30    0.90
   9   0   1   -0.90    0.90
   9   0   1    0.20    0.30
  -9   0  -1   -0.60    0.60
  -9   0  -1   -0.60    0.80
  -9   0  -1    0.60    0.80
 -10   0  -1   -0.40    0.80
 -10   0  -1    0.10    0.80
  10   0   1    0.60    0.40
 -10   0  -1   -0.80    0.60
  10   0   1   -0.70    0.90
  10   0   1   -0.20    0.40
 -10   0  -1    1.40    1.00
 -10   0  -1    0.80    0.80
  11   0   1   -0.10    1.00
 -11   0  -1    1.00    1.10
  11   0   1    0.10    0.50
  11   0   1    0.10    0.40
 -11   0  -1    0.60    0.90
 -11   0  -1   -0.70    0.70
 -11   0  -1    1.20    1.00
 -11   0  -1    2.10    1.20
  12   0   1    0.60    0.60
 -12   0  -1   -1.00    0.80
  12   0   1    0.40    1.20
 -12   0  -1    1.10    1.00
 -12   0  -1   -0.20    1.00
 -12   0  -1    0.90    1.10
  12   0   1    0.10    0.50
 -12   0  -1    0.20    0.80
  13   0   1    0.10    0.50
 -13   0  -1    0.20    0.90
 -13   0  -1    0.80    1.10
  13   0   1   -0.50    1.40
 -13   0  -1    0.20    0.90
  13   0   1    1.60    0.90
 -13   0  -1   -0.50    0.90
 -13   0  -1   -0.60    1.00
  13   0   1    0.20    0.60
  14   0   1    0.50    1.50
 -14   0  -1    0.10    1.00
  14   0   1   -0.70    0.60
  14   0   1    0.90    0.80
 -14   0  -1   -1.60    1.00
 -14   0  -1    1.90    1.30
  14   0   1   -0.20    0.50
 -14   0  -1   -0.50    1.00
 -14   0  -1   -1.10    0.90
 -15   0  -1    1.60    1.20
 -15   0  -1    0.90    1.10
  15   0   1   -0.60    0.80
  15   0   1    0.90    0.80
 -15   0  -1    0.90    1.10
 -15   0  -1    1.30    1.00
  15   0   1   -0.50    2.60
 -15   0  -1    0.50    1.00
  15   0   1    0.50    0.90
  16   0   1    0.90    1.00
 -16   0  -1    1.20    1.00
 -16   0  -1    0.40    0.90
  16   0   1   -0.60    0.60
 -16   0  -1    0.00    0.90
 -17   0  -1    0.60    1.40
  17   0   1    0.20    0.60
 -17   0  -1   -0.40    0.80
  17  -1  -1   -0.60    0.70
 -17   1   1    0.20    0.90
 -17   1   1    1.60    0.90
 -16  -1   1    0.70    0.80
  16  -1  -1    2.70    1.20
 -16   1   1    1.90    1.30
 -16   1   1    0.10    1.30
 -16   1   1    0.70    1.60
 -16   1   1    1.40    0.90
  15  -1  -1  194.68   11.30
  15  -1  -1  170.28   11.10
 -15  -1   1  198.28   11.20
  15  -1  -1  186.08   11.00
 -15  -1   1  189.38   11.30
 -15  -1   1  181.48   11.50
  15  -1  -1  182.78   12.90
 -15   1   1  185.08   12.20
 -15   1   1  206.08   12.40
  15   1  -1  203.58   10.30
 -15   1   1  189.78   11.50
 -15   1   1  202.38   12.30
 -14  -1   1    5.70    1.80
 -14  -1   1    7.50    1.60
  14  -1  -1    6.80    2.30
  14  -1  -1    9.50    1.90
  14  -1  -1    8.80    1.70
  14  -1  -1    7.90    1.50
 -14  -1   1   11.10    1.90
 -14   1   1    8.40    2.30
 -14   1   1    9.50    2.00
 -14   1   1    5.10    1.80
  14   1  -1    9.30    1.10
 -14   1   1    4.60    1.80
  14   1  -1    7.30    1.30
  13  -1  -1    4.50    1.30
  13  -1  -1    8.20    1.80
 -13  -1   1    3.30    1.10
  13  -1  -1    4.50    1.90
 -13  -1   1    6.60    1.70
 -13  -1   1    4.90    1.50
  13  -1  -1    4.50    1.20
 -13  -1   1    4.80    1.50
 -13   1   1    6.70    2.00
 -13   1   1    8.00    2.20
  13   1  -1    6.60    1.60
 -13   1   1    6.20    1.80
  13   1  -1    5.40    0.80
 -13   1   1    3.80    1.70
 -12  -1   1   50.19    4.00
 -12  -1   1   43.60    4.00
 -12  -1   1   55.59    5.10
  12  -1  -1   47.50    3.90
  12  -1  -1   58.09    6.00
 -12  -1   1   48.00    3.80
  12  -1  -1   48.00    3.60
  12  -1  -1   51.19    3.90
 -12   1   1   36.10    4.80
 -12   1   1   48.20    4.40
 -12   1   1   55.49    5.60
  12   1  -1   51.29    3.50
 -12   1   1   46.40    4.90
 -12   1   1   46.50    5.30
 -11  -1   1    6.50    1.70
 -11  -1   1    3.20    1.40
 -11  -1   1    6.60    1.40
 -11  -1   1    8.70    1.80
  11  -1  -1    6.50    1.40
 -11  -1   1    9.30    1.60
 -11  -1   1    5.90    1.40
  11  -1  -1    5.90    1.20
 -11   1   1    7.30    2.00
 -11   1   1    6.00    1.90
 -11   1   1    6.60    1.90
  11   1  -1    6.70    1.20
 -11   1   1    6.40    1.80
 -11   1   1    5.40    1.60
  10  -1  -1   -0.70    0.50
 -10  -1   1   -0.60    0.60
 -10  -1   1   -1.50    0.50
 -10  -1   1    0.70    0.90
 -10  -1   1   -0.10    0.60
  10  -1  -1   -1.10    0.40
  10  -1  -1   -0.50    0.70
 -10  -1   1    0.00    1.00
 -10  -1   1   -0.70    0.80
 -10   1   1    0.70    1.00
 -10   1   1    0.00    0.90
 -10   1   1    0.50    0.80
 -10   1   1   -1.40    0.90
  10   1  -1    0.20    0.50
 -10   1   1    0.10    0.80
   9  -1  -1   32.90    2.80
  -9  -1   1   32.00    2.60
  -9  -1   1   37.80    3.60
  -9  -1   1   38.50    3.70
  -9  -1   1   29.20    2.60
   9  -1  -1   36.30    2.70
   9  -1  -1   30.50    2.50
  -9  -1   1   35.50    3.40
  -9  -1   1   40.10    4.90
  -9   1   1   32.90    4.00
  -9   1   1   29.30    3.50
   9   1  -1   35.50    2.30
  -9   1   1   36.00    3.80
  -9   1   1   26.50    3.40
  -9   1   1   31.00    3.80
  -9   1   1   35.80    4.00
  -8  -1   1   41.20    3.70
   8  -1  -1   49.50    3.40
  -8  -1   1   44.60    3.80
  -8  -1   1   47.70    3.70
  -8  -1   1   44.20    3.30
   8  -1  -1   47.40    3.40
  -8  -1   1   51.99    3.30
  -8  -1   1   57.49    6.80
   8  -1  -1   53.19    3.30
  -8   1   1   45.00    4.40
  -8   1   1   45.10    3.90
  -8   1   1   59.49    5.50
  -8   1   1   43.30    3.90
   8   1  -1   53.29    4.10
  -8   1   1   50.79    4.10
  -8   1   1   54.19    4.80
   7  -1  -1    5.50    1.00
   7  -1  -1    6.60    1.00
  -7  -1   1    4.60    1.10
  -7  -1   1    6.10    1.60
  -7  -1   1    5.40    1.00
  -7  -1   1    4.00    1.20
  -7  -1   1    4.20    1.20
   7  -1  -1    4.00    1.00
  -7   1   1    5.80    1.50
  -7   1   1    7.70    1.70
  -7   1   1    6.90    1.40
  -7   1   1    3.90    1.40
  -7   1   1    3.70    1.20
   7   1  -1    4.30    1.10
  -7   1   1    3.50    1.10
   6  -1  -1   -0.40    0.50
  -6  -1   1    0.60    0.70
  -6  -1   1    0.00    0.60
   6  -1  -1    0.80    0.50
  -6  -1   1   -0.70    1.70
   6  -1  -1    1.20    0.60
  -6  -1   1   -0.50    0.60
  -6   1   1    0.60    0.50
   6   1  -1    0.30    0.60
  -6   1   1    0.10    0.60
   5  -1  -1   19.40    1.60
  -5  -1   1   12.90    2.20
   5  -1  -1   19.90    1.70
  -5  -1   1   13.90    1.90
  -5  -1   1   19.30    3.70
  -5   1   1   18.60    2.00
  -5   1   1   21.10    2.90
  -5   1   1   19.40    2.10
   5   1  -1   21.00    1.60
   4  -1  -1  956.50   50.09
  -4  -1   1  934.81   50.29
   4  -1  -1 1033.30   49.90
  -4  -1   1  884.41   50.99
  -4  -1   1  937.61   50.59
   4  -1  -1  957.70   49.99
  -4  -1   1 1018.90   50.49
   4   1  -1  983.00   49.70
  -4   1   1 1042.30   50.29
  -4   1   1 1025.30   50.19
   4   1  -1  985.00   49.70
   3  -1  -1  219.98   11.10
  -3  -1   1  191.98   11.90
  -3  -1   1  179.98   12.50
  -3  -1   1  214.38   11.40
   3  -1  -1  221.78   11.00
   3  -1  -1  166.48   19.40
  -3  -1   1  178.08   14.20
  -3   1   1  221.38   11.10
  -3   1   1  233.88   11.30
   3   1  -1  212.28   10.80
   3   1  -1  203.48   11.00
  -2  -1   1  844.12   49.40
  -2  -1   1 1014.80   48.50
  -2  -1   1  815.72   49.90
  -2  -1   1  819.32   50.89
   2  -1  -1  982.50   48.30
   2  -1  -1  994.50   48.20
  -2   1   1 1017.00   48.20
  -2   1   1 1022.50   48.30
  -2   1   1  949.51   48.20
   2   1  -1  968.10   48.00
  -1  -1   1   61.39    3.60
  -1  -1   1   50.79    4.70
   1  -1  -1   42.60    6.50
  -1  -1   1   45.20    6.30
   1  -1  -1   51.39    5.00
   1  -1  -1   53.49    3.30
   1  -1  -1   56.19    3.30
  -1   1   1   57.69    3.40
   1   1  -1   58.69    3.20
  -1   1   1   52.89    3.20
  -1   1   1   58.09    3.20
   1   1  -1   56.29    3.30
   0  -1  -1   36.90    4.10
   0  -1  -1   30.20    5.40
   0  -1   1   30.50    5.40
   0  -1  -1   37.80    2.40
   0  -1  -1   36.90    2.50
   0  -1   1   38.30    2.60
   0  -1   1   35.30    4.10
   0  -1   1   41.30    2.50
   0   1  -1   37.70    2.40
   0   1   1   36.10    2.30
   0   1   1   37.90    2.20
  -1  -1  -1 3127.69  153.48
  -1  -1  -1 2981.80  152.28
  -1   1  -1 2812.42  152.78
  -2  -1  -1  789.52   37.20
  -2  -1  -1  675.53   38.80
  -2  -1  -1  654.03   38.10
   2  -1   1  759.32   36.80
  -2   1  -1  753.22   36.80
  -2   1  -1  653.33   40.40
  -2   1  -1  721.23   37.00
   2   1   1  756.12   36.70
  -2   1  -1  735.83   36.80
   2   1   1  747.03   36.80
  -2   1  -1  640.04   39.00
  -3  -1  -1 2425.36  124.29
  -3   1  -1 2403.16  126.39
   4  -1   1  369.76   18.60
   4  -1   1  357.36   18.40
   4  -1   1  339.47   18.50
   4   1   1  361.56   18.40
   4   1   1  356.26   18.20
  -4   1  -1  357.06   18.70
  -4   1  -1  368.26   18.90
  -4   1  -1  309.17   22.40
   4   1   1  356.96   18.40
  -5  -1  -1  132.09    8.50
   5  -1   1  147.59    7.90
   5  -1   1  135.69    7.90
  -5  -1  -1  128.39    8.40
  -5   1  -1  151.28    8.20
  -5   1  -1  115.49   10.10
   5   1   1  152.68    7.70
  -5   1  -1  122.29   12.50
   5   1   1  140.89    7.40
  -5   1  -1  147.59    8.30
   5   1   1  155.48    7.90
  -6  -1  -1  263.17   14.70
   6  -1   1  269.27   14.10
  -6  -1  -1  306.17   15.50
  -6  -1  -1  237.48   14.50
   6  -1   1  254.17   14.30
   6  -1   1  256.47   14.20
   6   1   1  276.97   14.80
   6   1   1  267.87   14.30
  -6   1  -1  262.37   14.60
  -6   1  -1  253.37   14.70
  -7  -1  -1  126.19    6.90
  -7  -1  -1  109.99    6.80
  -7  -1  -1  106.99    7.40
   7  -1   1  111.99    6.40
   7  -1   1  111.99    6.60
   7  -1   1  108.99    6.50
  -7  -1  -1  120.29    7.70
  -7  -1  -1   94.99    7.50
  -7  -1  -1   98.89    6.90
  -7   1  -1  111.69    7.00
   7   1   1  111.19    6.30
   7   1   1  118.99    6.80
  -7   1  -1  103.39    7.40
  -7   1  -1  110.79    8.70
  -7   1  -1   98.79    7.20
  -7   1  -1  106.39    7.20
  -7   1  -1  110.09    7.10
  -8  -1  -1    4.80    1.30
  -8  -1  -1    5.40    1.30
   8  -1   1    4.80    1.00
  -8  -1  -1    4.80    0.90
  -8  -1  -1    4.60    1.20
  -8  -1  -1    5.20    1.40
   8  -1   1    6.60    1.30
   8  -1   1    4.60    1.00
  -8  -1  -1    4.50    1.00
  -8  -1  -1    5.00    1.60
   8   1   1    4.00    0.60
  -8   1  -1    5.20    1.50
  -8   1  -1    5.40    1.50
   8   1   1    4.40    0.90
  -8   1  -1    3.40    1.20
  -8   1  -1    6.30    1.80
  -8   1  -1    5.00    1.60
  -8   1  -1    2.40    1.30
  -8   1  -1    2.70    1.20
   8   1   1    5.50    1.40
   9  -1   1  113.59    6.70
   9  -1   1  111.99    6.80
  -9  -1  -1  114.39    6.80
  -9  -1  -1  113.19    7.10
  -9  -1  -1  119.99    6.70
  -9  -1  -1  112.19    7.20
  -9  -1  -1  103.29    7.20
  -9  -1  -1  110.89    7.20
  -9   1  -1  121.09    7.80
  -9   1  -1  106.19    7.60
  -9   1  -1  111.09    7.50
   9   1   1  106.19    6.20
  -9   1  -1  127.09    8.10
  -9   1  -1  117.79    7.70
   9   1   1  115.49    6.60
  -9   1  -1  102.59    7.50
  10  -1   1   34.50    3.00
 -10  -1  -1   34.00    2.90
  10  -1   1   35.30    3.10
 -10  -1  -1   37.20    3.80
 -10  -1  -1   33.20    2.90
  10  -1   1   36.40    4.40
 -10  -1  -1   35.80    3.50
 -10  -1  -1   40.40    4.00
  10  -1   1   36.70    2.90
 -10   1  -1   37.00    4.20
 -10   1  -1   35.20    4.20
 -10   1  -1   37.40    5.00
 -10   1  -1   38.10    4.60
  10   1   1   38.70    4.00
  10   1   1   36.40    2.40
 -10   1  -1   36.60    4.20
 -10   1  -1   29.70    3.90
  11  -1   1  380.26   20.20
 -11  -1  -1  351.86   21.80
 -11  -1  -1  374.76   20.10
 -11  -1  -1  391.16   20.50
 -11  -1  -1  370.16   20.90
 -11  -1  -1  387.66   20.60
  11  -1   1  362.76   20.40
  11  -1   1  380.06   21.40
  11  -1   1  371.76   20.40
 -11   1  -1  360.96   21.50
 -11   1  -1  369.86   21.20
 -11   1  -1  385.06   21.50
 -11   1  -1  380.36   21.80
 -11   1  -1  358.76   21.20
  11   1   1  372.46   20.10
  11   1   1  374.56   19.50
  12  -1   1   34.80    3.50
 -12  -1  -1   35.40    3.40
 -12  -1  -1   37.90    3.80
 -12  -1  -1   29.40    3.20
  12  -1   1   33.90    4.70
 -12  -1  -1   34.50    4.10
  12  -1   1   32.60    3.40
  12  -1   1   38.60    3.10
 -12  -1  -1   28.00    3.20
  12   1   1   33.00    2.90
 -12   1  -1   31.10    4.10
 -12   1  -1   29.80    3.90
 -12   1  -1   33.10    4.20
 -12   1  -1   39.40    4.80
 -12   1  -1   30.30    4.20
  12   1   1   33.10    2.60
  12   1   1   34.80    3.70
 -13  -1  -1  190.28   10.70
  13  -1   1  175.78   11.80
 -13  -1  -1  168.98   10.60
 -13  -1  -1  185.88   10.90
  13  -1   1  184.48   10.60
  13  -1   1  178.68   10.80
 -13  -1  -1  177.48   11.30
  13  -1   1  182.98   10.80
 -13   1  -1  185.98   11.40
 -13   1  -1  181.68   11.80
 -13   1  -1  189.18   12.00
 -13   1  -1  184.48   12.10
  13   1   1  179.48   10.40
  13   1   1  180.28    9.80
 -13   1  -1  150.58   11.10
 -14  -1  -1   38.00    3.80
  14  -1   1   38.70    3.90
 -14  -1  -1   33.30    3.60
  14  -1   1   33.60    4.90
  14  -1   1   37.10    3.80
 -14  -1  -1   39.30    4.30
  14  -1   1   36.60    3.50
 -14  -1  -1   43.80    3.70
 -14   1  -1   33.90    4.50
 -14   1  -1   37.80    4.50
 -14   1  -1   39.00    5.00
  14   1   1   37.80    2.60
  14   1   1   36.90    3.20
 -14   1  -1   41.20    4.20
 -15  -1  -1   83.29    6.30
 -15  -1  -1   80.79    5.70
 -15  -1  -1   80.99    6.70
  15  -1   1   80.39    5.50
  15  -1   1   79.99    5.70
 -15   1  -1   80.89    6.30
  15   1   1   76.89    4.80
 -15   1  -1   92.49    6.60
 -15   1  -1   82.89    6.50
 -16  -1  -1   11.80    1.90
  16  -1   1   14.30    4.30
  16  -1   1   13.20    2.00
 -16  -1  -1   15.50    2.10
 -16  -1  -1   14.40    2.10
  16   1   1   14.40    1.80
 -16   1  -1   14.90    2.50
 -16   1  -1   18.10    2.70
 -16   1  -1   15.70    2.60
  16   1   1   15.50    2.10
  17  -1   1    9.10    1.70
 -17  -1  -1    8.20    1.40
 -17   1  -1    9.60    2.30
 -17   1  -1    8.40    1.90
 -16  -2   1   16.00    1.80
 -16  -2   1   14.10    1.70
  16  -2  -1   19.40    2.90
 -16   2   1   13.30    1.90
 -16   2   1   19.90    2.20
 -16   2   1   15.50    2.00
 -15  -2   1   30.30    2.60
  15  -2  -1   27.90    2.90
 -15  -2   1   25.10    2.60
 -15  -2   1   28.50    2.70
 -15   2   1   25.10    3.10
 -15   2   1   37.10    3.50
 -15   2   1   26.40    3.20
  14  -2  -1    0.20    0.90
 -14  -2   1    1.90    1.10
  14  -2  -1   -0.20    0.90
 -14  -2   1    1.20    0.80
 -14  -2   1    1.80    1.00
 -14  -2   1    1.60    1.00
 -14   2   1    2.00    1.40
 -14   2   1    1.70    1.70
 -14   2   1    1.70    1.40
 -14   2   1    3.10    1.40
  14   2  -1    2.20    0.60
 -13  -2   1    9.20    1.70
 -13  -2   1   11.90    1.80
  13  -2  -1    9.90    3.10
  13  -2  -1    9.70    1.80
  13  -2  -1   11.70    2.20
 -13  -2   1   12.90    2.20
 -13  -2   1    9.40    1.80
 -13  -2   1   10.50    1.90
 -13   2   1    9.60    2.50
 -13   2   1   13.80    2.70
  13   2  -1   11.20    1.30
  13   2  -1   11.40    2.20
 -13   2   1   10.90    2.30
 -13   2   1    9.70    2.20
 -12  -2   1   21.50    2.90
  12  -2  -1   26.00    3.90
 -12  -2   1   25.30    3.40
  12  -2  -1   21.00    2.90
 -12  -2   1   24.20    2.70
 -12  -2   1   23.70    3.00
 -12  -2   1   25.60    2.60
 -12  -2   1   19.90    3.00
  12  -2  -1   21.80    3.20
  12  -2  -1   24.80    3.10
  12   2  -1   22.60    2.20
 -12   2   1   18.90    3.30
 -12   2   1   22.40    3.40
  12   2  -1   23.00    2.60
 -12   2   1   24.90    3.60
 -12   2   1   23.50    3.50
 -11  -2   1    0.00    0.60
  11  -2  -1    1.70    1.00
 -11  -2   1    0.30    0.80
 -11  -2   1    1.10    1.10
 -11  -2   1    1.60    1.20
  11  -2  -1   -0.10    0.90
 -11  -2   1    0.50    0.90
  11  -2  -1    3.70    2.50
 -11  -2   1   -0.60    0.90
  11  -2  -1   -1.00    0.80
  11   2  -1    0.40    0.70
 -11   2   1    1.40    1.30
 -11   2   1   -0.30    1.00
 -11   2   1    0.80    0.90
 -11   2   1   -0.20    1.20
 -11   2   1    0.90    1.20
  11   2  -1   -0.40    0.90
 -10  -2   1    6.70    1.40
  10  -2  -1    4.00    1.70
  10  -2  -1    6.30    1.90
  10  -2  -1    5.90    1.50
 -10  -2   1    6.60    2.30
 -10  -2   1    5.30    1.70
  10  -2  -1    4.70    1.30
 -10  -2   1    6.10    1.80
 -10  -2   1    4.60    1.70
 -10  -2   1    5.90    1.20
  10  -2  -1    5.80    1.60
 -10   2   1    8.10    2.20
 -10   2   1    5.60    1.30
  10   2  -1    7.30    1.50
 -10   2   1    6.60    1.80
 -10   2   1    5.50    1.70
 -10   2   1    4.90    1.90
  10   2  -1    5.30    1.10
   9  -2  -1   10.10    1.90
   9  -2  -1    7.60    1.70
  -9  -2   1    7.70    2.00
  -9  -2   1   12.20    1.70
  -9  -2   1    8.80    2.10
  -9  -2   1    9.70    1.60
  -9  -2   1   13.60    2.40
  -9  -2   1   10.40    2.20
   9  -2  -1    9.20    2.30
  -9  -2   1    8.10    2.40
  -9   2   1    6.60    1.80
  -9   2   1    8.90    2.20
  -9   2   1    7.30    2.00
   9   2  -1    8.90    1.70
   9   2  -1    9.10    1.40
  -9   2   1   11.30    1.90
  -9   2   1   10.50    2.10
  -9   2   1    7.20    2.20
  -8  -2   1   50.39    4.80
  -8  -2   1   63.69    4.90
  -8  -2   1   55.09    4.90
  -8  -2   1   61.49    4.80
  -8  -2   1   53.69    5.50
   8  -2  -1   61.09    4.50
   8  -2  -1   60.59    4.50
  -8  -2   1   58.59    4.10
   8  -2  -1   57.09    4.60
  -8  -2   1   54.39    4.10
   8  -2  -1   67.69    6.50
  -8   2   1   64.49    5.90
  -8   2   1   63.19    5.00
   8   2  -1   53.99    4.20
  -8   2   1   68.69    7.20
  -8   2   1   66.89    5.30
   8   2  -1   52.29    3.70
  -8   2   1   60.49    5.10
  -8   2   1   59.59    4.40
  -8   2   1   45.60    4.90
   7  -2  -1    2.10    0.90
  -7  -2   1    1.30    0.80
  -7  -2   1    3.60    1.30
  -7  -2   1    0.30    1.10
   7  -2  -1    2.70    1.50
  -7  -2   1    1.60    1.20
   7  -2  -1    2.60    1.00
  -7  -2   1    2.80    1.10
  -7  -2   1    6.00    3.10
  -7  -2   1    2.30    1.30
   7  -2  -1    3.30    1.10
  -7   2   1    3.30    1.40
   7   2  -1    1.70    0.70
   7   2  -1    2.10    0.80
  -7   2   1    2.40    1.30
  -7   2   1    2.60    1.30
   7   2  -1    1.70    0.80
  -7   2   1    2.20    1.10
  -7   2   1    3.90    1.30
  -7   2   1    1.30    1.10
  -7   2   1    1.90    1.30
  -6  -2   1   20.10    2.40
   6  -2  -1   22.40    2.70
  -6  -2   1   17.50    2.20
  -6  -2   1   21.30    2.90
  -6  -2   1   16.10    4.20
   6  -2  -1   16.80    2.30
  -6  -2   1   19.60    3.40
  -6  -2   1   18.00    2.70
   6  -2  -1   14.80    2.30
  -6  -2   1   19.70    2.80
  -6  -2   1   17.50    2.80
  -6  -2   1   18.70    2.40
   6  -2  -1   15.80    2.70
   6   2  -1   12.90    2.80
  -6   2   1   22.30    3.10
  -6   2   1   18.60    2.80
  -6   2   1   15.90    2.40
   6   2  -1   20.10    2.10
  -6   2   1   20.00    2.60
  -6   2   1   18.10    2.60
   6   2  -1   18.50    2.20
   6   2  -1   18.40    1.90
  -6   2   1   15.20    2.80
  -5  -2   1  107.39    7.30
   5  -2  -1  111.29    6.70
   5  -2  -1  120.09    6.70
  -5  -2   1   98.89   10.20
  -5  -2   1  117.19    7.30
  -5  -2   1   97.29    6.80
  -5  -2   1   99.49    6.60
  -5  -2   1   97.09    7.30
  -5  -2   1  105.69    8.30
   5  -2  -1  105.79    7.40
  -5  -2   1  103.29    6.70
   5  -2  -1  105.79    6.80
  -5   2   1   92.89    7.70
   5   2  -1  104.59    6.40
   5   2  -1  105.69    6.50
   5   2  -1  109.89    6.70
  -5   2   1  107.09    7.20
  -5   2   1  112.49    6.70
  -5   2   1  107.99    7.00
  -5   2   1  112.59    6.80
  -5   2   1  103.59    7.70
   4  -2  -1  192.58   12.00
  -4  -2   1  189.58   11.50
  -4  -2   1  201.58   11.10
  -4  -2   1  197.48   11.60
  -4  -2   1  187.78   13.20
   4  -2  -1  208.38   11.30
  -4  -2   1  171.88   11.60
   4  -2  -1  198.38   12.70
   4  -2  -1  211.18   11.00
  -4  -2   1  195.98   11.30
  -4  -2   1  170.58   15.10
  -4  -2   1  199.18   11.70
  -4  -2   1  187.08   11.30
   4   2  -1  195.68   10.90
   4   2  -1  200.98   10.70
  -4   2   1  190.88   12.30
  -4   2   1  193.28   11.20
   4   2  -1  186.38   12.00
  -4   2   1  198.18   11.50
  -3  -2   1   13.10    2.00
  -3  -2   1   10.30    3.30
  -3  -2   1    7.70    5.10
   3  -2  -1    8.00    1.80
  -3  -2   1   14.00    2.20
  -3  -2   1    7.10    2.00
   3  -2  -1   12.90    1.70
  -3  -2   1   11.60    2.10
  -3   2   1   13.80    2.60
   3   2  -1   11.30    1.50
   3   2  -1    9.50    2.40
   3   2  -1   11.20    1.60
  -3   2   1   10.30    2.30
   3   2  -1   10.00    1.50
  -2  -2   1   88.39   12.20
  -2  -2   1  101.99    6.60
  -2  -2   1  104.69    6.40
   2  -2  -1   93.09   15.40
  -2  -2   1   87.29    7.80
  -2  -2   1  107.79    7.40
  -2  -2   1   99.79    6.60
  -2  -2   1   92.69    8.80
  -2   2   1   89.39    7.20
  -2   2   1  116.19    7.70
   2   2  -1  106.69    6.30
   2   2  -1  108.39    6.20
   2   2  -1  107.59    6.10
  -1  -2   1  127.49    7.30
   1  -2  -1  116.09   14.90
  -1  -2   1  114.59    7.80
  -1  -2   1  109.09    7.40
  -1  -2   1  110.19    9.80
  -1  -2   1  122.09    7.10
  -1  -2   1   95.39   12.90
   1  -2  -1  116.89    8.30
  -1  -2   1  115.09    7.60
   1   2  -1  120.09    6.90
  -1   2   1  105.79    8.00
   1   2  -1  117.69    6.90
  -1   2   1  109.29    7.60
   1   2  -1  124.99    6.80
   1   2  -1   95.19    8.00
  -1   2   1  127.69    6.80
  -1   2   1  121.09    7.00
   0  -2   1    8.30    1.50
   0  -2   1    9.10    1.40
   0  -2   1   12.60    2.90
   0  -2   1    1.20    9.10
   0  -2  -1    4.60    7.90
   0  -2   1    6.40    3.60
   0  -2  -1    6.10    1.60
   0  -2  -1   10.60    1.60
   0  -2   1    7.20    1.60
   0   2  -1    8.00    2.10
   0   2  -1    5.80    1.80
   0   2  -1   10.20    1.40
   0   2   1    7.40    2.10
   0   2  -1   10.80    1.50
   0   2   1   14.40    1.80
   0   2   1    8.80    1.30
   0   2   1   10.60    1.40
  -1  -2  -1    8.70    1.90
   1  -2   1    1.80    8.20
   1  -2   1    5.90    1.50
  -1  -2  -1    3.40    2.60
  -1  -2  -1    6.70    1.30
  -1  -2  -1    8.70    1.50
  -1  -2  -1    5.50    1.40
  -1  -2  -1    5.50    6.40
  -1   2  -1    7.80    1.20
  -1   2  -1    7.00    1.70
  -1   2  -1    7.50    1.20
   1   2   1    9.50    1.50
   1   2   1    8.80    1.30
   1   2   1    8.60    1.30
  -1   2  -1    6.90    1.50
  -1   2  -1    5.00    1.70
   1   2   1    6.00    1.80
  -2  -2  -1  171.78    9.70
  -2  -2  -1  153.58    9.40
  -2  -2  -1  172.08    9.50
  -2  -2  -1  158.78    9.70
  -2  -2  -1  158.78   12.10
  -2  -2  -1  162.18    9.80
  -2  -2  -1  159.58   15.30
  -2  -2  -1  179.58   10.80
   2  -2   1  149.09   10.00
   2  -2   1  134.59   19.60
   2   2   1  134.09   10.30
  -2   2  -1  151.48   10.60
   2   2   1  173.88    9.20
  -2   2  -1  171.78    9.10
   2   2   1  172.58    9.10
   2   2   1  175.28    9.40
  -3  -2  -1  366.76   23.50
  -3  -2  -1  371.46   21.00
  -3  -2  -1  393.26   21.70
  -3  -2  -1  431.06   24.10
  -3  -2  -1  395.86   21.10
   3  -2   1  419.86   22.00
  -3  -2  -1  409.46   21.40
  -3  -2  -1  387.16   25.70
   3  -2   1  380.96   21.30
   3   2   1  416.86   21.10
  -3   2  -1  390.86   22.00
  -3   2  -1  395.06   21.60
   3   2   1  393.66   21.00
   3   2   1  401.56   20.70
  -3   2  -1  340.87   22.30
  -4  -2  -1   63.89    6.20
  -4  -2  -1   64.29    4.40
  -4  -2  -1   50.29    4.60
  -4  -2  -1   60.29    4.60
   4  -2   1   53.69    4.80
  -4  -2  -1   55.59    4.20
  -4  -2  -1   57.29    4.70
  -4  -2  -1   60.69    8.20
   4  -2   1   57.29    4.10
  -4  -2  -1   63.59    4.40
  -4  -2  -1   61.29    4.60
   4   2   1   63.39    4.10
  -4   2  -1   56.49    5.20
   4   2   1   63.19    3.90
  -4   2  -1   65.99    4.90
   4   2   1   45.60    4.80
   4   2   1   70.49    4.40
  -4   2  -1   73.99    8.20
   5  -2   1  191.88   10.30
   5  -2   1  181.98   10.30
   5  -2   1  168.38   10.20
  -5  -2  -1  187.38   10.60
  -5  -2  -1  155.08   10.70
  -5  -2  -1  177.78   10.10
  -5  -2  -1  176.68   10.20
   5  -2   1  181.28   10.50
  -5  -2  -1  189.88   10.70
  -5  -2  -1  173.78   10.80
   5  -2   1  180.08   10.80
   5  -2   1  171.18   11.10
  -5  -2  -1  170.68   10.70
  -5  -2  -1  191.98   14.20
  -5   2  -1  165.78   10.70
   5   2   1  179.28   10.30
  -5   2  -1  184.48   10.50
   5   2   1  164.08    9.90
  -5   2  -1  173.28   11.50
   5   2   1  170.88    9.80
  -5   2  -1  191.08   11.10
   6  -2   1   68.69    6.70
  -6  -2  -1   55.79    4.80
   6  -2   1   61.09    4.40
   6  -2   1   60.79    4.50
  -6  -2  -1   56.69    4.10
  -6  -2  -1   61.79    4.90
  -6  -2  -1   57.19    4.20
  -6  -2  -1   72.29    5.90
  -6  -2  -1   71.69    8.10
  -6  -2  -1   49.40    4.70
  -6  -2  -1   58.29    4.60
   6  -2   1   63.39    6.00
   6  -2   1   63.79    5.40
   6  -2   1   53.89    4.30
  -6  -2  -1   59.69    4.70
  -6   2  -1   57.49    5.20
  -6   2  -1   62.29    5.00
   6   2   1   55.09    4.00
   6   2   1   57.89    3.90
  -6   2  -1   60.79    4.70
  -6   2  -1   57.19    4.50
   6   2   1   62.99    4.40
  -7  -2  -1   74.39    5.10
  -7  -2  -1   74.79    5.70
   7  -2   1   62.29    4.90
  -7  -2  -1   65.19    5.60
   7  -2   1   68.09    5.90
   7  -2   1   72.39    5.00
  -7  -2  -1   58.89    5.20
  -7  -2  -1   72.49    7.90
   7  -2   1   63.79    5.10
   7  -2   1   76.49    5.10
  -7  -2  -1   59.59    5.20
  -7  -2  -1   81.89    5.70
  -7  -2  -1   72.69    5.20
  -7  -2  -1   70.79    4.70
  -7   2  -1   76.49    6.50
   7   2   1   67.69    4.40
  -7   2  -1   68.29    5.30
  -7   2  -1   73.79    5.70
  -7   2  -1   74.79    5.70
  -7   2  -1   68.19    5.60
   7   2   1   61.19    4.40
  -7   2  -1   62.89    5.30
   8  -2   1   14.60    2.50
   8  -2   1   15.80    2.30
   8  -2   1   18.10    3.30
  -8  -2  -1   16.50    2.00
  -8  -2  -1   17.40    2.80
  -8  -2  -1   12.90    2.30
  -8  -2  -1   11.00    2.40
  -8  -2  -1   13.50    1.90
  -8  -2  -1   14.50    2.60
   8  -2   1   18.50    2.60
   8  -2   1   13.80    2.20
  -8   2  -1   18.20    2.90
  -8   2  -1   13.50    2.60
   8   2   1   14.00    1.80
  -8   2  -1   15.30    2.40
  -8   2  -1   18.20    3.00
   8   2   1   13.90    1.80
   8   2   1   15.00    2.20
  -8   2  -1   19.10    2.90
  -8   2  -1   16.80    2.40
  -9  -2  -1   57.39    4.10
  -9  -2  -1   51.09    5.40
  -9  -2  -1   58.99    4.90
   9  -2   1   67.09    6.50
   9  -2   1   54.59    4.50
  -9  -2  -1   54.79    4.00
   9  -2   1   50.49    4.40
  -9  -2  -1   58.39    4.70
   9  -2   1   54.29    4.90
  -9  -2  -1   53.29    4.90
   9  -2   1   59.99    4.70
   9   2   1   53.69    4.50
   9   2   1   56.39    3.90
  -9   2  -1   68.29    5.50
  -9   2  -1   56.89    4.30
  -9   2  -1   63.29    5.40
   9   2   1   52.99    3.90
  -9   2  -1   58.19    5.60
  -9   2  -1   59.89    5.80
 -10  -2  -1   51.19    4.60
  10  -2   1   53.79    4.60
  10  -2   1   61.59    5.20
 -10  -2  -1   52.69    4.60
  10  -2   1   49.50    4.50
  10  -2   1   68.89    6.70
 -10  -2  -1   53.59    4.00
  10  -2   1   51.99    4.50
 -10  -2  -1   55.09    4.00
 -10  -2  -1   54.49    5.40
 -10  -2  -1   50.99    5.40
 -10   2  -1   57.99    6.00
 -10   2  -1   53.09    6.10
 -10   2  -1   60.09    5.20
  10   2   1   60.89    4.60
 -10   2  -1   65.39    5.40
  10   2   1   55.09    3.90
  10   2   1   50.49    3.80
 -10   2  -1   57.79    4.10
 -11  -2  -1   46.20    4.40
 -11  -2  -1   51.39    3.90
  11  -2   1   56.49    6.00
  11  -2   1   56.79    4.50
 -11  -2  -1   42.90    4.80
  11  -2   1   53.49    4.50
 -11  -2  -1   48.90    3.90
  11  -2   1   64.59    6.10
 -11  -2  -1   50.59    4.30
  11  -2   1   46.30    4.30
 -11   2  -1   51.19    5.40
  11   2   1   53.39    4.30
  11   2   1   46.90    3.70
 -11   2  -1   42.70    4.90
 -11   2  -1   57.59    5.00
  11   2   1   51.39    3.50
 -11   2  -1   55.19    5.70
 -12  -2  -1    0.00    0.70
 -12  -2  -1    0.30    1.00
 -12  -2  -1   -1.00    0.70
  12  -2   1    1.60    1.80
 -12  -2  -1    0.40    1.00
  12  -2   1    0.80    1.20
  12  -2   1   -0.10    1.40
  12  -2   1    2.50    1.20
  12  -2   1    0.20    0.90
 -12  -2  -1    0.10    0.90
  12   2   1    2.20    1.10
  12   2   1   -0.70    0.90
 -12   2  -1    1.70    1.40
 -12   2  -1    0.70    1.10
  12   2   1    0.20    0.50
 -12   2  -1    1.10    1.20
 -12   2  -1   -0.40    1.10
  12   2   1   -0.20    0.70
  13  -2   1   14.50    4.00
 -13  -2  -1   11.20    1.90
  13  -2   1   14.70    2.30
 -13  -2  -1   12.40    2.90
  13  -2   1   13.00    2.20
 -13  -2  -1   12.80    2.10
  13  -2   1   14.10    2.80
 -13  -2  -1   11.30    1.90
 -13  -2  -1   12.80    2.10
 -13   2  -1   16.80    3.00
 -13   2  -1   11.90    2.50
 -13   2  -1   16.20    2.70
 -13   2  -1   12.40    2.60
  13   2   1   15.70    1.80
  13   2   1   15.20    2.40
  13   2   1   14.70    1.50
  13   2   1   17.90    2.40
 -14  -2  -1    6.00    1.30
  14  -2   1    7.30    1.60
  14  -2   1    6.70    2.10
 -14  -2  -1    6.10    1.40
 -14  -2  -1    8.80    1.70
  14   2   1    9.60    1.10
 -14   2  -1    8.30    1.90
 -14   2  -1   10.50    2.30
 -14   2  -1    4.30    1.80
 -14   2  -1    6.00    1.70
 -15  -2  -1    0.70    0.70
 -15  -2  -1    3.80    1.10
  15  -2   1    2.00    1.00
 -15  -2  -1    1.20    0.90
 -15   2  -1    1.60    1.20
  15   2   1    1.80    0.70
 -15   2  -1    2.50    1.30
 -15   2  -1    1.80    1.00
 -13  -3   1    0.60    0.90
 -13  -3   1    0.80    0.80
 -13  -3   1    0.30    0.80
 -13  -3   1    0.70    0.90
 -13  -3   1    1.10    0.80
 -13   3   1   -1.00    0.90
  13   3  -1   -0.60    0.80
 -12  -3   1   58.59    4.10
 -12  -3   1   55.79    4.30
 -12  -3   1   53.29    4.30
 -12  -3   1   59.89    4.50
 -12  -3   1   63.89    4.10
  12   3  -1   57.19    3.90
 -12   3   1   58.29    3.90
  12   3  -1   56.79    4.00
  12   3  -1   64.09    6.10
 -12   3   1   64.09    4.70
 -11  -3   1    3.70    1.10
 -11  -3   1    1.40    1.20
 -11  -3   1    3.40    1.30
 -11  -3   1    2.60    1.00
 -11  -3   1    1.40    1.30
 -11   3   1    5.90    1.20
  11   3  -1    5.10    1.00
 -11   3   1    4.50    1.60
  11   3  -1    5.50    1.30
 -10  -3   1   39.70    3.20
 -10  -3   1   39.90    4.50
 -10  -3   1   37.40    4.20
 -10  -3   1   45.30    5.00
 -10  -3   1   42.40    4.30
 -10  -3   1   38.70    3.10
  10   3  -1   37.60    3.30
 -10   3   1   40.10    3.20
 -10   3   1   47.20    6.30
  10   3  -1   29.00    3.70
 -10   3   1   38.90    4.30
  10   3  -1   32.20    2.90
  -9  -3   1   43.90    4.40
  -9  -3   1   42.40    4.80
  -9  -3   1   46.10    4.80
  -9  -3   1   45.10    3.50
  -9  -3   1   42.20    4.80
  -9  -3   1   44.10    3.40
  -9  -3   1   40.30    4.80
  -9   3   1   26.80    3.90
  -9   3   1   44.70    3.60
   9   3  -1   42.90    4.40
   9   3  -1   38.00    3.70
  -9   3   1   46.70    4.10
   9   3  -1   42.80    3.50
  -8  -3   1    0.80    1.30
  -8  -3   1    5.20    1.80
  -8  -3   1    5.30    1.90
  -8  -3   1    4.30    1.30
  -8  -3   1    4.00    1.10
  -8  -3   1    5.70    1.90
   8  -3  -1    4.10    1.60
  -8  -3   1    6.10    1.70
  -8   3   1    6.10    1.80
   8   3  -1    6.20    1.40
  -8   3   1    6.50    1.90
  -8   3   1    3.70    1.30
   8   3  -1    7.70    1.70
   8   3  -1    3.60    1.30
  -7  -3   1    0.10    1.10
  -7  -3   1    0.00    1.00
  -7  -3   1   -0.30    0.90
  -7  -3   1    0.70    1.20
  -7  -3   1    0.50    1.20
  -7  -3   1    0.40    0.60
   7  -3  -1    0.90    1.30
  -7  -3   1    0.30    0.80
   7   3  -1   -0.20    0.70
   7   3  -1    1.30    1.00
  -7   3   1    0.20    1.10
   7   3  -1    1.10    1.00
  -7   3   1   -0.30    0.80
  -7   3   1    0.80    1.10
  -6  -3   1   44.30    3.90
  -6  -3   1   44.50    4.80
  -6  -3   1   37.60    4.10
  -6  -3   1   46.30    8.00
  -6  -3   1   38.20    5.10
  -6  -3   1   44.50    8.90
  -6  -3   1   33.90    4.40
  -6  -3   1   55.59    5.20
   6  -3  -1   45.90    4.80
  -6  -3   1   38.70    4.80
   6   3  -1   37.50    7.80
  -6   3   1   36.00    4.60
  -6   3   1   43.30    4.70
  -6   3   1   44.80    4.70
   6   3  -1   43.60    4.10
   6   3  -1   50.79    3.90
   6   3  -1   43.90    4.50
  -5  -3   1   24.80    5.20
  -5  -3   1   23.50    3.60
  -5  -3   1   18.80    3.00
  -5  -3   1   30.40    9.10
  -5  -3   1   18.80    2.60
  -5  -3   1   20.00    3.60
  -5  -3   1   20.00    2.80
  -5  -3   1   21.50    3.30
  -5  -3   1   18.90    3.00
   5  -3  -1   20.20    3.20
   5   3  -1   23.20    2.90
  -5   3   1   17.70    3.00
  -5   3   1   22.40    3.90
   5   3  -1   22.30    2.80
   5   3  -1   28.20    3.40
   5   3  -1   21.30    4.10
  -4  -3   1   85.09    9.20
  -4  -3   1   88.19    6.80
  -4  -3   1   93.29    6.50
  -4  -3   1   86.69    6.70
  -4  -3   1   76.99   13.00
  -4  -3   1   84.79    7.10
   4  -3  -1   83.89    6.60
  -4  -3   1   91.49    6.10
  -4  -3   1   88.99    6.50
  -4  -3   1   87.49    6.20
  -4   3   1   94.69    6.40
   4   3  -1   69.59    7.30
   4   3  -1   85.09    5.90
   4   3  -1   97.29    6.10
   4   3  -1   82.59    6.20
  -4   3   1   83.59    7.40
  -4   3   1   81.89    6.40
  -3  -3   1   12.60   11.70
  -3  -3   1   15.80    2.60
  -3  -3   1   16.30    3.10
  -3  -3   1   15.50    2.50
  -3  -3   1   15.50    2.70
   3  -3  -1   15.70    2.80
  -3  -3   1   13.00    2.30
  -3  -3   1   18.10    3.00
  -3  -3   1   20.20    5.50
  -3  -3   1   18.20    3.00
   3   3  -1   14.80    2.30
   3   3  -1   13.30    2.10
  -3   3   1   15.80    3.50
   3   3  -1   14.80    2.80
   3   3  -1   14.10    2.20
  -3   3   1   11.00    2.40
   3   3  -1   10.80    3.10
  -3   3   1   17.40    2.50
  -2  -3   1   71.29    5.30
   2  -3  -1   73.09    5.70
  -2  -3   1   70.99    5.70
  -2  -3   1   85.79    6.00
  -2  -3   1   77.79    6.40
  -2  -3   1   67.79    5.50
  -2  -3   1   80.09    5.50
  -2  -3   1   72.59    5.60
  -2  -3   1   79.19   15.80
  -2  -3   1   82.19   13.30
   2   3  -1   70.69    5.10
   2   3  -1   77.49    5.40
   2   3  -1   56.99    6.50
  -2   3   1   61.39    5.50
  -2   3   1   65.49    5.20
  -2   3   1   56.09    6.20
   2   3  -1   81.49    5.30
   2   3  -1   66.69    5.70
   1  -3  -1    5.10    1.70
  -1  -3   1    4.20    1.70
   1  -3  -1    8.20    1.90
  -1  -3   1    7.60    1.80
   1  -3  -1  -11.40   24.90
  -1  -3   1    3.80    1.80
  -1  -3   1    3.80   14.20
  -1   3   1    4.80    2.00
   1   3  -1    3.30    1.80
   1   3  -1    5.40    1.30
   1   3  -1    6.10    2.40
  -1   3   1    7.70    2.00
   1   3  -1    6.70    1.70
  -1   3   1    3.60    1.40
   0  -3  -1    0.60    1.20
   0  -3   1   -0.10    1.30
   0  -3   1    3.80    1.80
   0  -3  -1   22.10   17.90
   0  -3  -1    0.00    0.80
   0  -3   1    0.20    0.90
   0  -3   1    3.10   16.00
   0   3   1    0.30    1.10
   0   3  -1    0.50    1.20
   0   3   1    0.70    1.30
   0   3  -1    1.30    1.50
   0   3  -1    0.30    0.90
   0   3   1   -0.20    0.80
  -1  -3  -1    1.10   14.20
  -1  -3  -1   16.20    2.60
   1  -3   1   17.70    2.90
   1  -3   1   16.90    2.70
  -1  -3  -1   18.90    2.60
  -1  -3  -1   15.90    3.20
   1  -3   1  -11.40   20.00
  -1   3  -1   16.70    2.90
  -1   3  -1   15.50    3.50
   1   3   1   18.00    3.10
   1   3   1   14.30    3.40
   1   3   1   18.50    2.30
   2  -3   1    0.50    1.10
  -2  -3  -1    5.00    3.50
  -2  -3  -1   17.60   12.00
  -2  -3  -1   -0.70    0.90
  -2  -3  -1   -0.50    0.80
  -2  -3  -1   -0.80    1.10
   2  -3   1    1.80    1.40
  -2  -3  -1    0.90    0.90
  -2  -3  -1    0.50    1.10
  -2  -3  -1   -1.50    1.00
   2   3   1    0.40    1.10
   2   3   1    0.70    0.90
   2   3   1   -0.30    0.70
  -2   3  -1    0.20    1.10
   2   3   1    0.20    1.10
  -2   3  -1    1.10    1.00
  -2   3  -1   -0.50    1.10
  -3  -3  -1    9.20    2.40
  -3  -3  -1   12.80    2.60
  -3  -3  -1   15.70    2.30
  -3  -3  -1   13.30    2.40
  -3  -3  -1    9.60    2.10
  -3  -3  -1   14.90    2.40
  -3  -3  -1   13.60    4.30
  -3  -3  -1   13.20    2.50
  -3  -3  -1   12.80   10.60
   3  -3   1   17.90    2.90
   3  -3   1   10.90    2.30
   3   3   1   17.20    2.70
   3   3   1   11.70    3.00
  -3   3  -1   10.50    2.50
  -3   3  -1   14.00    3.20
   3   3   1   14.00    2.10
   3   3   1   12.50    2.00
  -3   3  -1   12.80    2.20
  -4  -3  -1   26.70    3.20
  -4  -3  -1   22.30    3.60
  -4  -3  -1   21.80    9.90
  -4  -3  -1   22.30    3.20
   4  -3   1   18.20    3.10
  -4  -3  -1   26.60    3.70
  -4  -3  -1   25.00    3.30
  -4  -3  -1   32.20    6.20
   4  -3   1   24.70    3.60
  -4  -3  -1   24.40    3.00
  -4  -3  -1   27.90    3.20
   4   3   1   26.20    3.40
  -4   3  -1   26.40    3.80
   4   3   1   26.90    3.00
   4   3   1   22.80    4.00
  -4   3  -1   20.10    3.80
   4   3   1   26.70    3.00
  -5  -3  -1  151.38    9.20
  -5  -3  -1  150.58   10.50
  -5  -3  -1  152.48    9.80
  -5  -3  -1  158.58    9.50
  -5  -3  -1  169.08   18.40
  -5  -3  -1  172.88   13.00
   5  -3   1  136.69   10.20
  -5  -3  -1  152.88    9.70
  -5  -3  -1  146.19   10.00
  -5  -3  -1  159.48   10.40
  -5   3  -1  138.39   10.80
   5   3   1  160.88    9.40
   5   3   1  154.18    9.30
  -5   3  -1  143.99    9.90
  -5   3  -1  152.98   10.00
   5   3   1  150.98    9.90
  -6  -3  -1  117.39   10.50
  -6  -3  -1  128.39    8.40
  -6  -3  -1  123.69   13.50
  -6  -3  -1  116.19    8.60
  -6   3  -1  133.29    9.60
  -6   3  -1  124.69   13.40
   6   3   1  131.49    8.00
   6   3   1  122.29    8.00
   6   3   1  128.09    9.40
  -7  -3  -1   51.79    4.70
  -7  -3  -1   58.59    4.20
  -7  -3  -1   51.29    5.30
  -7  -3  -1   55.79    5.70
  -7  -3  -1   54.89    4.70
  -7  -3  -1   57.49    7.80
  -7  -3  -1   52.49    4.10
   7  -3   1   56.29    5.80
   7   3   1   53.19    4.80
   7   3   1   53.09    4.20
  -7   3  -1   55.29    5.60
  -7   3  -1   56.49    5.30
  -7   3  -1   57.29    4.70
   7   3   1   53.79    4.30
  -8  -3  -1   20.90    3.20
  -8  -3  -1   19.60    3.00
  -8  -3  -1   24.00    3.60
  -8  -3  -1   23.00    2.60
   8  -3   1   21.50    3.50
  -8  -3  -1   21.60    2.50
  -8  -3  -1   24.30    3.50
  -8   3  -1   25.10    4.40
  -8   3  -1   21.00    3.20
   8   3   1   27.30    3.00
   8   3   1   19.10    3.10
  -8   3  -1   21.30    2.90
   8   3   1   28.20    2.90
  -9  -3  -1   69.59    5.90
  -9  -3  -1   75.69    4.90
  -9  -3  -1   67.49    5.80
  -9  -3  -1   65.29    5.30
  -9  -3  -1   73.79    4.90
   9  -3   1   57.39    5.70
  -9  -3  -1   69.09    5.50
  -9   3  -1   74.19    5.10
   9   3   1   67.29    5.00
   9   3   1   68.09    7.80
  -9   3  -1   74.99    5.80
   9   3   1   70.09    4.80
  -9   3  -1   77.79    6.20
 -10  -3  -1   36.40    3.90
 -10  -3  -1   34.10    2.90
  10  -3   1   28.10    4.30
 -10  -3  -1   36.60    3.10
 -10  -3  -1   34.00    3.80
 -10  -3  -1   36.80    3.70
  10   3   1   36.40    3.10
 -10   3  -1   39.30    4.20
 -10   3  -1   37.70    3.00
  10   3   1   34.10    2.80
 -11  -3  -1    2.50    1.10
 -11  -3  -1    2.60    1.20
 -11  -3  -1    1.60    0.80
 -11  -3  -1    2.50    1.20
 -11  -3  -1    2.30    1.20
  11   3   1    2.60    1.00
  11   3   1    1.80    1.00
  11   3   1    2.90    0.80
 -11   3  -1    3.80    0.90
 -11   3  -1    3.00    1.40
 -12  -3  -1   39.60    3.40
 -12  -3  -1   43.10    3.40
 -12  -3  -1   42.10    3.20
 -12  -3  -1   44.90    3.20
 -12  -3  -1   46.90    3.50
 -12   3  -1   41.60    3.70
  12   3   1   40.10    3.00
 -13  -3  -1   35.60    3.60
 -13   3  -1   37.50    4.30
  13   3   1   33.70    2.40
  -8  -4   1   30.20    2.70
  -8  -4   1   29.10    3.30
  -8  -4   1   27.90    2.70
   8   4  -1   23.00    2.40
  -8   4   1   25.20    3.50
  -7  -4   1  177.38   10.00
  -7  -4   1  158.08   10.60
  -7  -4   1  191.48    9.90
  -7  -4   1  197.38   10.60
   7   4  -1  165.28   10.20
  -7   4   1  178.38   10.50
  -7   4   1  200.08   10.10
   7   4  -1  155.68   10.10
  -6  -4   1   23.20    2.20
  -6  -4   1   18.80    2.50
  -6  -4   1   20.50    2.00
  -6  -4   1   16.90    2.30
   6   4  -1   22.10    2.30
   6   4  -1   15.10    2.20
  -6   4   1   19.60    2.70
  -6   4   1   20.30    2.30
  -5  -4   1    2.10    2.80
  -5  -4   1    0.30    0.90
  -5  -4   1   -0.60    1.20
   5   4  -1    0.00    0.90
  -5   4   1    1.90    1.30
  -4  -4   1    1.10    1.00
  -4  -4   1    2.30    1.30
   4  -4  -1    2.20    1.00
  -4  -4   1    0.20    0.90
  -4   4   1    1.00    1.00
   4   4  -1   -0.70    1.10
  -4   4   1    1.30    1.10
   4   4  -1    0.90    1.00
  -3  -4   1   25.50    2.70
   3  -4  -1   25.90    2.80
  -3  -4   1   25.00    2.60
  -3   4   1   21.80    3.30
   3   4  -1   19.00    3.30
  -3   4   1   20.00    2.80
  -3   4   1   24.30    3.40
  -2  -4   1   54.29    5.50
  -2  -4   1   44.30    3.60
   2  -4  -1   44.70    3.80
  -2   4   1   47.50    3.60
  -2   4   1   57.79    4.90
   2   4  -1   39.60    4.90
   2   4  -1   42.00    4.80
  -2   4   1   54.79    5.00
  -1  -4   1   24.50    2.60
  -1  -4   1   19.70    2.60
   1  -4  -1   20.70    2.60
  -1   4   1   19.70    3.30
   1   4  -1   17.90    2.60
   1   4  -1   17.60    2.90
   1   4  -1   17.90    3.30
  -1   4   1   21.10    3.10
   0  -4   1    0.80    1.00
   0  -4   1   -0.40    1.00
   0  -4  -1    0.20    1.10
   0   4  -1    2.40    2.30
   0   4  -1    0.30    1.20
   0   4  -1   -0.90    1.10
   0   4   1   -0.40    0.70
   0   4   1   -0.70    1.00
   0   4   1   -0.30    0.80
   1  -4   1    8.80    1.70
  -1  -4  -1    9.10    1.90
   1   4   1    8.50    1.80
   1   4   1    9.20    1.70
  -1   4  -1    7.70    2.30
   1   4   1   11.70    2.60
  -1   4  -1    9.70    1.60
  -2  -4  -1    3.40    1.10
   2  -4   1    2.50    1.10
  -2  -4  -1    3.00    1.10
   2   4   1    4.90    1.90
   2   4   1    4.10    1.70
  -2   4  -1    4.40    2.00
  -2   4  -1    4.60    1.10
  -2   4  -1    4.80    2.40
  -3  -4  -1    8.80    1.50
   3  -4   1   10.20    1.90
  -3  -4  -1    8.70    1.40
  -3   4  -1    5.70    1.90
  -3   4  -1    9.00    1.80
   3   4   1    6.00    2.60
   3   4   1    9.70    1.90
  -4  -4  -1    0.80    0.70
   4  -4   1    2.10    1.10
  -4  -4  -1    1.70    1.10
  -4  -4  -1    2.80    1.00
   4   4   1    3.00    1.30
  -4   4  -1    0.90    1.20
  -4   4  -1    1.70    1.20
  -5  -4  -1   24.30    2.40
   5  -4   1   27.10    3.40
  -5  -4  -1   28.60    2.40
  -5  -4  -1   27.90    3.00
  -5   4  -1   31.10    3.00
  -5   4  -1   23.40    3.30
   5   4   1   25.90    3.00
  -6  -4  -1    1.20    0.70
  -6  -4  -1    0.30    0.80
   6  -4   1    1.00    1.10
  -6  -4  -1    4.40    1.20
  -6   4  -1    2.10    1.00
   6   4   1   -0.30    0.90
  -6   4  -1    0.40    0.80
  -7  -4  -1   37.50    3.30
  -7  -4  -1   42.60    3.30
  -7  -4  -1   37.80    2.70
  -7  -4  -1   32.20    3.70
   7   4   1   35.30    3.10
  -7   4  -1   39.20    2.90
  -7   4  -1   32.70    3.40
  -8  -4  -1    3.80    1.00
  -8  -4  -1    3.00    1.10
  -8  -4  -1    2.90    0.80
  -8  -4  -1    5.10    1.00
  -8   4  -1    4.60    0.90
   8   4   1    2.70    0.90
 -18   0   2   52.09    3.80
 -17   0   2   14.80    2.20
 -17   0   2   13.80    2.00
  16   0  -2   10.10    1.40
 -16   0   2   14.50    3.40
 -16   0   2   10.80    2.00
 -15   0   2  156.28   11.80
 -15   0   2  154.18   10.20
  15   0  -2  160.38    9.20
 -15   0   2  153.38   10.30
 -14   0   2  463.35   27.70
  14   0  -2  513.95   26.60
 -14   0   2  542.85   29.30
  14   0  -2  510.05   26.30
 -14   0   2  495.85   28.00
  14   0  -2  483.25   28.00
 -14   0   2  509.05   28.10
 -13   0   2    4.40    1.70
 -13   0   2    2.80    1.20
 -13   0   2    2.10    1.50
  13   0  -2    0.00    1.30
  13   0  -2    1.40    0.70
 -13   0   2   -0.30    1.00
  12   0  -2  355.66   18.20
 -12   0   2  371.66   19.60
 -12   0   2  344.17   20.10
  12   0  -2  350.86   20.10
 -12   0   2  336.47   19.90
  12   0  -2  339.27   18.60
 -12   0   2  349.07   20.10
  11   0  -2  337.47   18.00
 -11   0   2  312.87   18.90
 -11   0   2  336.77   18.80
 -11   0   2  294.47   18.50
 -11   0   2  352.36   18.30
  10   0  -2   24.10    1.90
 -10   0   2   34.70    3.70
 -10   0   2   25.10    3.10
 -10   0   2   27.50    3.30
 -10   0   2   31.00    2.80
 -10   0   2   30.30    3.60
 -10   0   2   28.40    3.30
  -9   0   2   12.40    2.10
  -9   0   2   14.90    2.30
   9   0  -2   12.20    1.10
  -9   0   2   12.40    1.90
  -9   0   2   12.60    2.20
  -8   0   2 1265.47   61.89
  -8   0   2 1190.58   61.89
  -8   0   2 1119.19   63.79
  -7   0   2  474.55   25.00
  -6   0   2  311.87   16.30
  -6   0   2  296.47   16.30
  -6   0   2  303.17   16.00
  -5   0   2  210.78   11.30
  -5   0   2  200.78   11.20
  -5   0   2  221.48   11.50
  -3   0   2   36.20    2.40
  -3   0   2   38.20    2.50
  -2   0   2 2959.80  150.38
   1   0  -2    6.00    0.40
   1   0  -2    4.70    0.40
  -1   0   2    5.70    0.60
   0   0  -2 2224.78  113.29
  -1   0  -2  816.62   42.60
  -1   0  -2  840.22   43.00
  -2   0  -2 4013.50  204.08
  -3   0  -2  344.97   17.70
  -3   0  -2  324.87   17.00
  -3   0  -2  346.57   18.30
   3   0   2  289.07   16.50
  -4   0  -2  120.79    6.60
  -4   0  -2  110.69    7.20
   4   0   2  110.19    6.00
  -4   0  -2  117.29    8.10
  -5   0  -2    4.30    1.50
  -5   0  -2    3.50    2.40
   5   0   2    5.10    0.50
  -5   0  -2    4.00    1.00
   6   0   2   41.00    2.70
   6   0   2   42.90    2.40
   6   0   2   50.29    3.10
   7   0   2   99.49    5.60
   7   0   2  100.69    5.30
   7   0   2  103.69    6.30
   7   0   2  105.49    5.90
  -7   0  -2   95.69    7.20
  -7   0  -2   90.49    8.70
  -7   0  -2   93.89    6.20
  -8   0  -2  228.38   13.80
   8   0   2  260.07   13.30
   8   0   2  240.58   13.00
  -8   0  -2  222.28   13.70
  -8   0  -2  255.47   13.60
   8   0   2  240.28   13.80
   8   0   2  248.68   12.70
  -9   0  -2    1.00    0.80
  -9   0  -2    1.20    0.80
  -9   0  -2   -0.10    0.80
  -9   0  -2   -1.90    3.60
   9   0   2    1.80    1.10
  -9   0  -2    0.30    0.80
  -9   0  -2    0.70    1.00
   9   0   2    1.30    0.40
   9   0   2    0.60    0.50
 -10   0  -2    2.50    1.20
  10   0   2    1.30    0.70
 -10   0  -2    2.80    1.00
  10   0   2    1.50    0.50
 -10   0  -2    2.40    1.20
 -10   0  -2    0.90    0.90
  10   0   2    3.00    1.40
 -10   0  -2    1.80    1.10
  11   0   2   11.60    2.60
 -11   0  -2   15.50    2.80
  11   0   2   12.20    1.70
 -11   0  -2   16.00    2.50
 -11   0  -2   10.80    2.30
 -11   0  -2   10.10    2.00
 -11   0  -2    9.40    1.90
  11   0   2   10.70    1.30
 -12   0  -2  617.04   33.20
  12   0   2  633.94   32.50
  12   0   2  652.93   32.40
 -12   0  -2  584.94   33.80
 -12   0  -2  613.04   33.90
 -12   0  -2  598.84   34.10
  12   0   2  639.74   34.10
 -12   0  -2  627.14   33.50
  12   0   2  617.14   32.80
  13   0   2  257.27   15.80
 -13   0  -2  240.88   15.50
  13   0   2  264.47   14.20
 -13   0  -2  235.18   17.00
 -13   0  -2  259.87   16.70
 -13   0  -2  261.07   18.30
  13   0   2  266.27   14.80
  13   0   2  270.87   14.40
 -14   0  -2   68.69    6.00
 -14   0  -2   73.49    5.80
 -14   0  -2   75.09    6.30
  14   0   2   77.89    5.50
  14   0   2   80.29    5.80
 -14   0  -2   77.59    5.80
 -14   0  -2   82.49    6.40
  14   0   2   83.29    5.00
  14   0   2   73.59    6.40
 -15   0  -2   51.79    4.50
 -15   0  -2   57.49    4.60
 -15   0  -2   56.59    4.90
 -15   0  -2   44.90    5.00
  15   0   2   52.29    4.50
  15   0   2   59.39    4.20
  15   0   2   58.99    4.00
 -15   0  -2   61.29    5.10
  16   0   2   12.50    1.60
 -16   0  -2   14.10    2.30
 -16   0  -2   11.90    2.00
 -16   0  -2   11.90    2.30
  17   0   2   16.70    2.00
 -17   0  -2   13.70    1.80
 -17   0  -2   13.50    1.90
 -17   0  -2   13.20    2.10
  17  -1  -2   -0.20    0.70
 -17   1   2   -0.10    0.80
 -17   1   2    1.00    1.00
  16  -1  -2   36.60    3.20
  16  -1  -2   38.30    4.30
 -16   1   2   37.60    3.30
 -16   1   2   36.90    4.20
 -16   1   2   46.00    4.50
 -16   1   2   38.90    4.30
  15  -1  -2    0.80    1.60
 -15  -1   2   -0.90    0.70
  15  -1  -2   -0.10    0.80
  15  -1  -2    1.10    0.90
 -15  -1   2    1.40    1.20
  15  -1  -2   -1.10    0.70
 -15   1   2   -2.80    0.70
 -15   1   2    1.20    1.40
 -15   1   2    0.70    1.00
 -15   1   2   -0.80    0.60
 -14  -1   2   21.90    2.70
  14  -1  -2   20.80    2.70
  14  -1  -2   21.10    2.40
 -14  -1   2   17.80    2.90
  14  -1  -2   28.30    4.50
  14  -1  -2   23.10    3.70
 -14  -1   2   24.00    2.90
 -14   1   2   26.20    3.80
 -14   1   2   28.30    3.60
 -14   1   2   21.20    3.30
  14   1  -2   22.90    2.20
 -14   1   2   18.50    3.20
 -13  -1   2    6.80    1.50
  13  -1  -2    7.30    1.50
  13  -1  -2   10.30    2.80
  13  -1  -2    5.90    1.30
 -13  -1   2    3.70    1.80
 -13  -1   2    5.40    2.50
 -13   1   2    4.20    1.60
 -13   1   2    7.50    1.90
 -13   1   2    6.60    2.00
 -13   1   2    6.70    1.90
 -12  -1   2    1.30    0.90
  12  -1  -2    0.40    0.60
 -12  -1   2    1.60    1.20
  12  -1  -2    0.70    0.80
 -12  -1   2    1.00    1.20
 -12  -1   2    0.30    0.90
 -12   1   2    1.40    1.30
 -12   1   2    2.40    1.20
 -12   1   2    2.40    1.20
  12   1  -2    1.10    0.70
 -12   1   2    0.40    1.00
  11  -1  -2  105.99    6.40
 -11  -1   2  100.49    6.70
  11  -1  -2  111.19    6.80
 -11  -1   2   94.39    7.00
 -11  -1   2  103.09    6.90
 -11  -1   2  105.59    6.50
  11  -1  -2  108.59    6.60
 -11  -1   2   92.59    6.90
 -11  -1   2  112.49    6.70
 -11   1   2  100.29    7.40
 -11   1   2  103.39    7.60
 -11   1   2  109.39    7.70
 -11   1   2   98.99    7.30
 -11   1   2  111.59    7.90
 -10  -1   2   67.69    5.10
  10  -1  -2   73.99    4.80
 -10  -1   2   70.99    4.70
 -10  -1   2   78.79    5.40
 -10  -1   2   76.79    4.80
 -10  -1   2   67.89    5.30
  10  -1  -2   72.39    4.60
 -10   1   2   71.59    6.00
 -10   1   2   81.79    8.60
 -10   1   2   74.89    6.00
 -10   1   2   67.09    5.60
   9  -1  -2    4.40    1.00
  -9  -1   2    5.30    1.30
  -9  -1   2    4.90    1.00
   9  -1  -2    3.00    1.00
  -9  -1   2    4.90    1.50
  -9  -1   2    5.70    1.10
   9  -1  -2    4.30    0.90
  -9  -1   2    4.10    1.50
  -9  -1   2    4.30    1.40
  -9   1   2    6.30    1.60
  -9   1   2    5.40    1.50
  -9   1   2    6.40    1.80
  -9   1   2    4.30    1.60
  -9   1   2    7.00    1.30
  -9   1   2    5.20    1.60
  -8  -1   2  166.08   10.30
   8  -1  -2  157.38    9.20
  -8  -1   2  149.88    9.60
  -8  -1   2  136.39   10.80
  -8  -1   2  173.18    9.20
   8  -1  -2  167.78    9.10
  -8  -1   2  146.69   10.60
   8  -1  -2  168.18    9.00
  -8   1   2  171.88    9.80
  -8   1   2  156.78    9.80
  -8   1   2  184.08   10.30
  -8   1   2  163.58   10.20
  -8   1   2  149.88    9.70
  -7  -1   2   32.50    3.00
   7  -1  -2   28.80    2.30
   7  -1  -2   29.10    2.20
   7  -1  -2   26.80    2.30
  -7  -1   2   34.20    3.40
  -7   1   2   26.40    3.00
  -7   1   2   26.00    2.90
  -7   1   2   29.90    3.40
  -7   1   2   27.20    2.90
  -7   1   2   37.00    2.90
  -7   1   2   35.60    3.50
  -6  -1   2  113.19    7.10
   6  -1  -2  120.69    6.40
   6  -1  -2  119.29    6.60
   6  -1  -2  108.39    6.60
  -6  -1   2  110.79    6.90
  -6   1   2  116.99    7.10
  -5  -1   2   40.30    4.50
  -5  -1   2   44.30    3.50
   5  -1  -2   38.30    2.80
  -5  -1   2   42.60    2.90
  -5   1   2   36.70    3.00
  -5   1   2   44.40    3.30
  -5   1   2   39.50    3.30
   4  -1  -2  287.27   15.70
   4  -1  -2  299.97   15.10
   4  -1  -2  293.37   15.20
  -4  -1   2  249.08   15.70
  -4  -1   2  298.77   15.70
  -4  -1   2  254.47   16.90
   4   1  -2  310.27   14.80
  -4   1   2  305.77   15.40
  -4   1   2  304.37   15.50
   4   1  -2  315.57   14.80
  -4   1   2  253.47   15.80
   3  -1  -2  529.45   26.60
  -3  -1   2  462.15   28.80
   3  -1  -2  502.65   26.60
  -3  -1   2  541.85   27.10
   3   1  -2  486.65   26.40
  -3   1   2  525.35   26.70
  -3   1   2  553.24   26.90
   3   1  -2  532.55   26.50
   2  -1  -2 4144.89  221.88
  -2  -1   2 4490.75  220.88
   1  -1  -2 4010.40  206.68
   1  -1  -2 4075.59  207.78
   0  -1   2 1700.53   80.29
   0  -1  -2 1421.16   81.99
   0  -1   2 1722.43   80.59
   0  -1  -2 1630.84   80.39
   0  -1  -2 1565.54   80.29
   0  -1  -2 1432.16   82.89
  -1  -1  -2 2392.36  123.89
   1  -1   2 2599.44  122.39
  -1  -1  -2 2440.86  124.79
  -1   1  -2 2318.07  124.59
  -1   1  -2 2295.87  125.79
  -2  -1  -2  580.54   33.50
  -2  -1  -2  684.83   32.50
   2  -1   2  642.84   32.10
  -2  -1  -2  610.74   34.30
   2  -1   2  608.94   32.20
  -2   1  -2  595.14   32.10
  -2   1  -2  654.03   32.10
   2   1   2  624.54   31.90
  -2   1  -2  689.93   32.30
   2   1   2  646.14   32.20
   2   1   2  660.63   32.00
  -2   1  -2  563.24   35.90
  -2   1  -2  553.94   34.40
  -3  -1  -2   14.80    2.50
  -3  -1  -2    9.80    2.70
   3  -1   2   14.40    1.40
   3  -1   2   16.00    1.60
  -3  -1  -2   14.10    1.70
   3   1   2   14.70    1.30
  -3   1  -2   12.80    1.50
  -3   1  -2   17.10    1.80
   3   1   2   13.20    1.10
  -3   1  -2    7.20    5.30
  -3   1  -2   12.50    4.70
   3   1   2   13.90    1.30
   4  -1   2  318.47   16.40
   4  -1   2  298.57   16.30
  -4  -1  -2  334.07   17.70
  -4  -1  -2  339.37   18.30
   4  -1   2  312.27   16.20
   4   1   2  307.07   15.90
  -4   1  -2  259.27   20.70
  -4   1  -2  270.77   18.80
  -4   1  -2  308.07   16.60
  -4   1  -2  311.97   16.50
   4   1   2  310.27   16.10
   5  -1   2    0.60    0.60
   5  -1   2    2.40    0.80
  -5   1  -2   -0.40    5.00
  -5   1  -2    1.10    2.30
  -5   1  -2    1.00    0.70
  -5   1  -2    1.70    0.90
   5   1   2    1.80    0.50
   5   1   2    1.20    0.80
   5   1   2    1.10    0.50
   6  -1   2  968.90   51.39
  -6  -1  -2 1101.89   52.89
   6  -1   2  980.40   51.29
  -6  -1  -2  972.90   51.59
  -6  -1  -2  988.00   51.69
   6  -1   2 1025.60   51.19
   6   1   2  996.50   51.09
   6   1   2 1033.30   51.39
  -6   1  -2  963.90   51.79
   6   1   2  941.21   50.79
  -6   1  -2 1004.10   51.69
  -7  -1  -2   15.20    1.70
   7  -1   2   13.50    1.70
  -7  -1  -2   10.00    1.70
   7  -1   2   10.10    1.40
  -7  -1  -2   18.00    2.50
  -7  -1  -2   16.20    3.20
  -7  -1  -2   16.50    2.00
  -7  -1  -2   15.30    1.70
  -7  -1  -2   17.50    2.20
  -7  -1  -2   12.00    2.00
  -7  -1  -2   11.10    2.00
   7   1   2   15.40    1.90
  -7   1  -2   12.00    2.10
  -7   1  -2   14.10    2.20
  -7   1  -2   10.50    3.60
  -7   1  -2   10.00    3.60
  -7   1  -2   14.90    2.40
  -7   1  -2   16.60    2.40
   7   1   2   12.50    1.50
   7   1   2   13.80    1.30
  -7   1  -2   14.60    2.50
  -7   1  -2    5.60    5.80
  -8  -1  -2  422.36   22.10
  -8  -1  -2  388.16   21.20
  -8  -1  -2  410.26   21.80
  -8  -1  -2  384.96   22.40
  -8  -1  -2  396.76   21.80
  -8  -1  -2  391.36   22.10
  -8  -1  -2  407.06   21.80
   8  -1   2  395.96   22.20
   8  -1   2  407.86   21.60
  -8  -1  -2  412.76   21.40
  -8  -1  -2  404.06   21.80
   8  -1   2  386.56   21.50
   8  -1   2  415.86   22.30
  -8   1  -2  418.56   22.30
   8   1   2  432.46   21.90
  -8   1  -2  382.86   22.30
   8   1   2  424.76   21.40
   8   1   2  411.06   21.00
  -8   1  -2  364.36   22.20
  -8   1  -2  435.36   22.80
  -8   1  -2  400.76   22.50
  -9  -1  -2  173.08   10.30
  -9  -1  -2  164.68   10.00
  -9  -1  -2  160.78   10.10
   9  -1   2  179.88   10.00
   9  -1   2  167.18    9.60
  -9  -1  -2  158.58   10.00
   9  -1   2  163.78    9.80
   9  -1   2  173.98   10.60
  -9  -1  -2  167.58    9.70
  -9  -1  -2  158.58    9.50
  -9   1  -2  180.58   10.50
  -9   1  -2  168.28   10.60
   9   1   2  172.48    9.20
   9   1   2  171.48    9.60
  -9   1  -2  172.38   10.70
  -9   1  -2  176.28   10.80
  -9   1  -2  176.08   11.00
  -9   1  -2  166.78   10.60
   9   1   2  179.48   11.40
  10  -1   2    3.10    1.10
 -10  -1  -2    3.20    1.20
  10  -1   2    1.60    0.90
 -10  -1  -2    3.20    1.00
 -10  -1  -2    2.30    1.00
  10  -1   2    1.50    1.30
  10  -1   2    3.10    0.90
 -10  -1  -2    2.40    1.00
 -10  -1  -2    0.50    1.00
 -10   1  -2    2.50    1.40
  10   1   2    2.30    0.90
 -10   1  -2    1.70    1.30
 -10   1  -2    1.70    1.10
 -10   1  -2    1.90    1.20
 -10   1  -2    4.40    1.60
  10   1   2    3.00    0.70
  11  -1   2   14.50    2.90
 -11  -1  -2   14.20    2.30
  11  -1   2   11.90    1.80
 -11  -1  -2   14.10    2.20
 -11  -1  -2   13.90    2.40
  11  -1   2   10.60    1.90
  11  -1   2   13.90    2.10
 -11  -1  -2   14.60    2.20
 -11  -1  -2   12.10    1.90
 -11   1  -2   20.40    3.00
 -11   1  -2   13.80    2.70
 -11   1  -2   11.90    2.60
  11   1   2   13.50    2.30
  11   1   2   13.10    1.40
  11   1   2   14.60    2.00
 -11   1  -2   13.70    2.50
 -11   1  -2   14.50    2.80
 -11   1  -2   14.00    2.70
 -12  -1  -2  168.28   10.20
  12  -1   2  179.58   10.30
 -12  -1  -2  159.88    9.90
 -12  -1  -2  159.08   10.10
  12  -1   2  186.98   11.40
  12  -1   2  168.38   10.30
 -12  -1  -2  168.98   10.10
  12  -1   2  177.38   10.00
 -12  -1  -2  161.58   10.70
  12   1   2  172.98    9.30
 -12   1  -2  171.68   11.30
 -12   1  -2  181.38   10.90
 -12   1  -2  173.78   11.50
  12   1   2  177.28   10.00
  12   1   2  147.59   11.20
 -12   1  -2  148.29   10.70
 -12   1  -2  169.48   11.20
  13  -1   2  133.69    8.50
 -13  -1  -2  145.69    9.40
  13  -1   2  148.29   10.00
 -13  -1  -2  137.29    8.80
  13  -1   2  141.79    8.80
 -13  -1  -2  124.09    8.70
 -13  -1  -2  143.09    8.70
  13  -1   2  158.28    9.00
 -13   1  -2  158.48   10.30
 -13   1  -2  115.39    9.10
  13   1   2  142.49    8.60
 -13   1  -2  135.89    9.60
 -13   1  -2  143.39    9.80
  13   1   2  145.59    7.90
 -13   1  -2  139.59    9.30
 -14  -1  -2    3.50    1.50
 -14  -1  -2    2.00    1.00
 -14  -1  -2    2.00    1.20
  14  -1   2    5.50    2.20
  14  -1   2    0.50    0.80
  14  -1   2    2.20    1.10
  14  -1   2    2.20    1.10
 -14  -1  -2    2.80    1.20
  14   1   2    1.50    0.60
 -14   1  -2    4.30    1.80
 -14   1  -2    2.90    1.50
  14   1   2    2.30    0.80
 -14   1  -2    0.20    1.20
  14   1   2    1.70    0.90
 -14   1  -2    2.50    1.20
 -15  -1  -2   11.50    2.00
  15  -1   2    8.00    1.70
  15  -1   2   10.10    1.80
 -15  -1  -2   10.40    2.20
 -15   1  -2    9.70    2.30
  15   1   2   10.10    1.50
 -15   1  -2    9.10    2.30
  15   1   2    8.80    1.20
 -15   1  -2    9.30    1.80
 -15   1  -2    6.60    1.90
  16  -1   2   21.10    2.90
 -16  -1  -2   14.90    2.10
  16  -1   2   17.60    2.20
  16  -1   2   19.80    2.50
 -16  -1  -2   18.20    2.40
 -16  -1  -2   15.70    2.20
 -16   1  -2   21.10    3.00
  16   1   2   23.10    2.20
 -16   1  -2   23.50    3.00
 -16   1  -2   21.10    2.90
  17  -1   2    3.90    1.00
 -17  -1  -2    1.50    0.80
 -17   1  -2    1.60    1.00
 -17   1  -2    1.10    1.40
  16  -2  -2   -0.50    0.70
 -16   2   2    0.10    0.80
 -16   2   2   -0.50    0.70
 -16   2   2    1.50    0.90
 -15  -2   2   39.00    3.30
 -15  -2   2   42.00    3.30
  15  -2  -2   39.30    3.40
 -15  -2   2   47.20    3.30
 -15   2   2   40.20    3.60
 -15   2   2   44.20    4.20
 -15   2   2   40.70    4.00
  14  -2  -2    1.50    1.00
 -14  -2   2    1.90    0.80
 -14  -2   2    0.00    0.80
 -14  -2   2    0.30    0.90
 -14  -2   2    1.40    0.90
  14  -2  -2    0.50    0.80
 -14   2   2    0.10    1.10
  14   2  -2    1.00    0.50
 -14   2   2    0.80    1.20
 -14   2   2    1.20    1.70
 -14   2   2    0.70    1.70
 -13  -2   2    2.40    1.00
  13  -2  -2    5.80    1.50
 -13  -2   2    4.10    1.40
 -13  -2   2    5.80    1.30
 -13  -2   2    7.30    1.60
  13  -2  -2    2.00    2.70
 -13  -2   2    6.00    1.70
 -13   2   2    5.70    1.80
 -13   2   2    6.60    2.00
  13   2  -2    6.40    1.00
  13   2  -2    1.20    1.60
 -13   2   2    2.90    1.50
  12  -2  -2    9.30    2.10
  12  -2  -2    4.90    1.50
 -12  -2   2    5.50    1.30
 -12  -2   2    4.00    1.50
  12  -2  -2    4.70    1.90
 -12  -2   2   11.00    2.00
  12  -2  -2    7.10    1.80
 -12  -2   2    6.80    1.90
 -12  -2   2    7.50    2.00
 -12  -2   2    5.60    1.30
 -12   2   2    7.20    2.00
 -12   2   2    7.30    2.20
 -12   2   2    5.90    1.40
 -12   2   2    2.40    1.40
  12   2  -2    6.00    1.10
  12   2  -2    7.30    1.50
 -12   2   2    3.70    1.60
 -11  -2   2   24.70    3.10
 -11  -2   2   21.80    3.40
 -11  -2   2   26.00    3.90
  11  -2  -2   18.10    2.80
 -11  -2   2   23.50    2.70
 -11  -2   2   25.10    3.50
  11  -2  -2   17.10    2.70
 -11  -2   2   20.80    2.60
 -11   2   2   28.50    3.30
 -11   2   2   18.40    3.10
 -11   2   2   27.10    4.00
 -11   2   2   20.20    3.40
 -11   2   2   22.30    3.20
  11   2  -2   22.40    2.20
  10  -2  -2   48.20    4.00
 -10  -2   2   46.10    3.60
 -10  -2   2   46.20    4.70
 -10  -2   2   40.60    4.70
 -10  -2   2   40.70    4.70
  10  -2  -2   35.90    4.20
 -10  -2   2   48.70    4.60
 -10  -2   2   47.50    3.50
  10   2  -2   42.00    3.50
 -10   2   2   53.19    5.70
 -10   2   2   45.90    5.10
  10   2  -2   38.70    3.10
 -10   2   2   42.70    4.80
 -10   2   2   46.10    3.60
 -10   2   2   42.60    4.80
 -10   2   2   47.60    4.00
  -9  -2   2   27.90    3.70
  -9  -2   2   27.50    2.80
  -9  -2   2   24.70    3.20
   9  -2  -2   27.40    3.50
  -9  -2   2   28.10    3.70
   9  -2  -2   29.60    3.30
  -9  -2   2   25.90    3.60
  -9  -2   2   30.90    2.60
  -9  -2   2   25.30    3.40
   9  -2  -2   27.30    3.20
  -9   2   2   32.90    4.00
  -9   2   2   35.70    3.30
   9   2  -2   25.70    2.80
  -9   2   2   23.60    3.60
  -9   2   2   27.30    3.60
  -9   2   2   24.70    3.30
  -9   2   2   29.20    3.70
   9   2  -2   26.20    2.20
  -9   2   2   30.90    3.20
  -8  -2   2    6.10    1.40
  -8  -2   2    9.40    2.00
  -8  -2   2   11.00    2.20
  -8  -2   2    6.90    1.60
  -8  -2   2    8.70    2.00
  -8  -2   2   10.90    1.60
   8  -2  -2    5.10    1.40
   8  -2  -2    8.00    1.80
   8  -2  -2    7.10    1.60
  -8  -2   2    5.70    1.80
  -8   2   2    8.20    1.90
  -8   2   2   11.00    2.20
  -8   2   2    7.20    1.90
  -8   2   2    5.00    2.70
  -8   2   2    6.80    1.90
   8   2  -2    7.70    1.40
   8   2  -2    7.10    1.20
  -8   2   2    9.70    1.80
  -8   2   2   10.30    2.10
  -7  -2   2    9.50    1.80
  -7  -2   2   12.90    2.80
  -7  -2   2    8.20    2.00
  -7  -2   2   14.70    3.00
  -7  -2   2    7.30    1.80
   7  -2  -2   13.90    2.20
  -7  -2   2   10.80    2.60
   7  -2  -2   10.00    1.70
   7  -2  -2    9.10    1.70
  -7  -2   2   13.20    1.90
  -7  -2   2   10.60    1.70
  -7   2   2   12.00    2.30
  -7   2   2    8.50    1.90
   7   2  -2    8.80    1.30
  -7   2   2    9.90    2.20
  -7   2   2   11.80    2.40
  -7   2   2   10.40    2.20
  -7   2   2    9.00    1.80
  -7   2   2   10.00    1.90
   7   2  -2    8.70    1.50
  -6  -2   2  107.19    7.10
  -6  -2   2  103.29    7.20
  -6  -2   2  100.49    7.40
   6  -2  -2  113.29    6.90
  -6  -2   2  113.79    9.40
   6  -2  -2  116.59    6.90
  -6  -2   2  100.09    7.30
  -6  -2   2  126.89    7.90
  -6  -2   2   92.99    7.30
  -6  -2   2  103.09    6.70
  -6  -2   2  107.09    6.80
   6  -2  -2  102.19    6.90
  -6   2   2  105.29    6.90
  -6   2   2  109.99    7.60
   6   2  -2  104.59    6.50
  -6   2   2  109.59    7.00
   6   2  -2  107.29    6.30
  -6   2   2  109.19    7.70
  -6   2   2  103.69    7.30
  -6   2   2  104.29    7.00
   6   2  -2  111.89    6.60
  -5  -2   2    1.90    1.10
  -5  -2   2    2.50    1.80
   5  -2  -2    4.00    1.10
  -5  -2   2    3.30    1.10
  -5  -2   2    1.20    0.90
  -5  -2   2    2.80    1.60
   5  -2  -2    3.70    1.20
  -5  -2   2    3.20    1.30
  -5  -2   2    2.50    0.90
   5  -2  -2    5.00    1.10
  -5  -2   2    3.50    1.70
  -5  -2   2    4.50    3.80
   5   2  -2    3.20    1.00
  -5   2   2    3.90    1.30
  -5   2   2    1.80    1.00
  -5   2   2    6.30    1.70
  -5   2   2    2.00    1.20
  -5   2   2    4.80    1.30
  -5   2   2    2.20    1.20
   5   2  -2    2.50    0.90
   5   2  -2    4.20    1.00
   4  -2  -2  487.95   24.80
  -4  -2   2  476.55   25.30
  -4  -2   2  458.05   25.10
  -4  -2   2  452.25   25.30
  -4  -2   2  448.46   24.90
  -4  -2   2  404.76   26.60
  -4  -2   2  432.56   25.30
  -4  -2   2  465.75   24.70
   4  -2  -2  476.65   24.80
  -4  -2   2  468.45   25.00
   4  -2  -2  430.16   25.20
   4  -2  -2  485.35   24.50
  -4   2   2  457.55   25.90
  -4   2   2  476.25   25.20
   4   2  -2  452.75   24.40
   4   2  -2  473.35   24.30
  -4   2   2  463.95   25.00
   4   2  -2  521.05   25.50
  -4   2   2  458.05   25.30
   3  -2  -2   37.30    2.90
  -3  -2   2   36.40    4.90
  -3  -2   2   41.50    4.10
  -3  -2   2   37.00    5.70
  -3  -2   2   33.20    3.70
  -3  -2   2   41.90    3.30
  -3  -2   2   27.40    6.60
  -3  -2   2   36.00    4.20
   3  -2  -2   42.50    6.20
  -3  -2   2   35.50    3.30
  -3  -2   2   36.80    4.00
   3   2  -2   38.20    2.90
   3   2  -2   38.50    2.90
   3   2  -2   36.70    2.70
  -3   2   2   35.50    3.00
  -3   2   2   35.20    3.80
  -2  -2   2  118.79    7.60
  -2  -2   2  117.69    7.50
  -2  -2   2  113.89    7.00
  -2  -2   2   98.19   12.50
  -2  -2   2  105.39    7.30
  -2  -2   2  108.89    7.40
  -2  -2   2  120.89    7.20
  -2  -2   2  112.79    8.20
  -2  -2   2   90.19    9.10
   2  -2  -2   88.19   15.40
  -2   2   2  115.69    9.20
   2   2  -2  115.09    6.70
   2   2  -2  124.29    6.80
  -2   2   2  103.59    7.80
   2   2  -2  114.49    6.50
  -1  -2   2  173.18   10.90
  -1  -2   2  191.18   10.50
  -1  -2   2  191.98   11.10
  -1  -2   2  156.38   13.10
  -1  -2   2  141.49   16.20
  -1  -2   2  191.48   10.60
  -1  -2   2  185.08   10.60
   1  -2  -2  166.28   19.30
  -1   2   2  151.58   10.80
   1   2  -2  191.18   10.20
  -1   2   2  165.58   11.30
   1   2  -2  204.18   10.20
  -1   2   2  202.88   10.20
   1   2  -2  196.88   10.30
  -1   2   2  193.48   10.50
  -1   2   2  196.28   10.10
   1   2  -2  153.18   11.50
   0  -2   2   13.70    1.80
   0  -2   2    5.20    2.90
   0  -2  -2   15.60    8.20
   0  -2   2   12.60    3.10
   0  -2   2    1.60    7.40
   0  -2   2   10.10    1.60
   0  -2  -2   11.90    2.10
   0  -2   2   13.90    2.30
   0  -2  -2   12.20    1.60
   0  -2   2    8.80    1.80
   0   2  -2   13.40    1.60
   0   2   2   13.40    1.80
   0   2   2   11.30    1.50
   0   2  -2    7.80    2.10
   0   2  -2   13.90    1.80
   0   2   2   11.60    1.50
   0   2  -2   14.20    1.70
   0   2   2    8.80    2.20
  -1  -2  -2    1.30    2.20
   1  -2   2    3.00    1.00
  -1  -2  -2    1.60    1.60
  -1  -2  -2    3.80    1.10
  -1  -2  -2    2.40    1.00
  -1  -2  -2    3.40    1.00
   1  -2   2    5.00    8.40
   1  -2   2    1.90    1.60
   1  -2   2    2.40    1.20
  -1  -2  -2   -2.10    6.40
   1   2   2    3.40    1.00
  -1   2  -2    4.20    1.00
  -1   2  -2    6.50    1.20
   1   2   2    3.90    0.90
  -1   2  -2    3.50    1.60
  -1   2  -2    4.90    1.10
   1   2   2    3.90    1.50
  -1   2  -2    2.30    1.70
   1   2   2    4.50    1.00
  -2  -2  -2   70.79    4.90
   2  -2   2   75.09    5.50
  -2  -2  -2   67.69    7.20
   2  -2   2   90.09   15.00
  -2  -2  -2   76.09    5.40
  -2  -2  -2   78.89    5.20
   2  -2   2   78.89    5.80
  -2  -2  -2   69.49    5.30
  -2  -2  -2   68.69   10.10
  -2  -2  -2   78.69    5.60
  -2  -2  -2   78.89    5.00
   2   2   2   81.69    5.70
   2   2   2   84.69    4.80
  -2   2  -2   79.89    4.70
  -2   2  -2   65.49    6.20
   2   2   2   63.59    5.70
  -2   2  -2   71.29    5.60
   2   2   2   79.09    5.10
  -3  -2  -2  976.70   52.49
  -3  -2  -2 1041.40   54.79
  -3  -2  -2 1032.70   52.39
  -3  -2  -2  975.00   51.79
   3  -2   2 1022.30   52.79
  -3  -2  -2 1004.20   52.79
  -3  -2  -2  960.20   56.09
  -3  -2  -2 1030.20   52.99
  -3  -2  -2 1041.40   52.19
   3   2   2  995.80   51.49
   3   2   2 1018.10   51.59
  -3   2  -2  996.30   52.49
  -3   2  -2  920.51   53.29
   3   2   2  991.40   51.79
  -3   2  -2 1018.10   52.59
   4  -2   2   11.10    2.20
  -4  -2  -2   13.60    2.20
   4  -2   2   13.30    1.80
  -4  -2  -2   13.90    2.40
  -4  -2  -2   12.30    2.10
  -4  -2  -2    9.80    1.60
  -4  -2  -2   15.20    2.20
  -4  -2  -2   14.60    3.70
  -4  -2  -2   11.70    2.10
  -4  -2  -2   11.30    1.80
  -4  -2  -2   13.90    5.30
   4  -2   2   15.50    3.00
  -4   2  -2   12.00    2.30
  -4   2  -2   11.90    2.30
  -4   2  -2   13.20    2.70
   4   2   2   11.60    1.60
   4   2   2   12.80    3.30
   4   2   2   10.60    1.70
   4   2   2   12.20    1.60
  -5  -2  -2    2.10    0.90
  -5  -2  -2    0.80    0.90
   5  -2   2    2.90    1.10
  -5  -2  -2    3.10    1.40
   5  -2   2    2.10    0.90
  -5  -2  -2    2.20    1.00
   5  -2   2    3.30    1.00
  -5  -2  -2    4.00    4.20
  -5  -2  -2    3.30    1.30
   5  -2   2    2.60    1.80
  -5  -2  -2    1.70    1.20
  -5  -2  -2    0.20    0.80
   5  -2   2    3.00    1.40
  -5  -2  -2    1.70    2.30
   5   2   2    1.80    0.80
   5   2   2    1.70    0.80
   5   2   2    2.20    1.00
  -5   2  -2    1.60    1.20
  -5   2  -2    4.50    1.30
  -5   2  -2    2.80    1.30
  -5   2  -2   -0.20    0.90
  -6  -2  -2   12.10    2.10
  -6  -2  -2   15.80    3.30
  -6  -2  -2   12.70    2.10
   6  -2   2   10.10    1.70
  -6  -2  -2    9.70    1.60
   6  -2   2    9.30    1.80
  -6  -2  -2   11.30    1.60
  -6  -2  -2    8.70    1.90
  -6  -2  -2   12.90    2.40
   6  -2   2   13.00    2.50
   6  -2   2   10.60    2.00
   6  -2   2    9.70    2.30
  -6  -2  -2   14.00    2.40
   6  -2   2   13.80    2.10
  -6  -2  -2   11.70    4.20
  -6   2  -2   15.60    2.40
   6   2   2   12.00    1.60
   6   2   2   11.40    1.60
   6   2   2   12.70    2.00
  -6   2  -2    8.70    2.10
  -6   2  -2   14.60    2.40
  -6   2  -2    9.00    2.20
   7  -2   2    2.80    1.10
  -7  -2  -2    3.80    1.00
  -7  -2  -2    6.20    1.70
   7  -2   2    6.50    2.10
  -7  -2  -2    6.40    1.80
   7  -2   2    8.20    1.90
  -7  -2  -2    5.70    1.70
  -7  -2  -2    7.10    1.60
  -7  -2  -2    6.80    1.70
   7  -2   2    7.00    2.60
  -7  -2  -2    7.60    1.40
  -7  -2  -2    5.50    2.10
   7  -2   2    8.60    1.60
   7  -2   2    8.10    1.70
   7   2   2    4.80    1.10
   7   2   2    6.20    1.50
   7   2   2    4.80    1.10
  -7   2  -2    8.10    1.90
  -7   2  -2    7.10    1.90
  -7   2  -2    6.70    1.80
  -7   2  -2    4.60    1.60
  -7   2  -2    9.90    3.30
  -8  -2  -2    0.10    0.90
  -8  -2  -2   -1.10    1.10
   8  -2   2   -1.10    0.70
   8  -2   2    0.60    1.30
  -8  -2  -2    0.50    1.00
   8  -2   2    0.20    1.40
  -8  -2  -2    0.20    0.60
  -8  -2  -2   -0.40    0.60
  -8  -2  -2    2.00    3.50
   8  -2   2    0.20    1.10
   8  -2   2    1.00    1.70
  -8  -2  -2    1.00    0.90
   8  -2   2   -0.30    0.70
  -8  -2  -2    0.30    1.00
  -8   2  -2   -0.80    0.80
   8   2   2    0.10    0.60
  -8   2  -2    2.80    1.50
  -8   2  -2    0.10    1.10
  -8   2  -2    1.00    1.00
  -8   2  -2    1.10    1.20
   8   2   2   -0.50    0.70
   8   2   2    0.20    0.60
   9  -2   2   23.70    3.10
  -9  -2  -2   13.60    1.90
   9  -2   2   16.50    3.30
  -9  -2  -2   15.90    2.00
   9  -2   2   18.20    2.60
   9  -2   2   15.90    2.80
  -9  -2  -2   18.50    3.00
   9  -2   2   18.00    2.70
  -9  -2  -2   14.90    2.40
  -9  -2  -2   16.10    2.80
   9  -2   2   22.40    3.60
  -9  -2  -2   16.60    2.70
   9   2   2   17.20    2.00
   9   2   2   19.60    2.70
  -9   2  -2   23.60    3.40
  -9   2  -2   24.10    3.50
  -9   2  -2   18.60    2.50
  -9   2  -2   16.10    2.80
   9   2   2   19.70    2.20
  -9   2  -2   18.20    3.10
  10  -2   2    6.10    2.20
  10  -2   2    5.10    1.60
 -10  -2  -2    7.20    1.40
 -10  -2  -2    8.10    2.00
  10  -2   2    7.90    1.80
  10  -2   2    5.90    1.60
 -10  -2  -2    6.40    1.60
 -10  -2  -2    6.30    1.80
 -10  -2  -2    5.50    1.30
  10  -2   2   10.20    2.40
 -10  -2  -2    6.50    1.80
  10   2   2    6.30    1.20
 -10   2  -2    8.70    2.40
  10   2   2    9.60    1.90
 -10   2  -2    6.60    1.90
 -10   2  -2   11.00    2.40
  10   2   2    7.70    1.50
 -10   2  -2    7.10    2.20
  11  -2   2  578.04   33.10
 -11  -2  -2  593.54   31.20
 -11  -2  -2  606.24   31.90
 -11  -2  -2  582.94   32.10
  11  -2   2  597.84   32.00
  11  -2   2  569.14   32.00
 -11  -2  -2  586.04   31.40
  11  -2   2  555.24   32.40
 -11  -2  -2  584.64   31.80
  11  -2   2  595.74   32.00
 -11   2  -2  598.34   32.70
  11   2   2  617.54   32.00
  11   2   2  570.74   31.20
 -11   2  -2  614.44   32.90
 -11   2  -2  583.14   32.60
 -11   2  -2  606.44   32.70
  11   2   2  617.84   30.90
 -12  -2  -2   -0.60    0.80
 -12  -2  -2    0.80    1.00
 -12  -2  -2    0.70    0.80
  12  -2   2    1.40    1.80
  12  -2   2    0.80    1.00
  12  -2   2   -0.60    0.90
  12  -2   2   -0.40    1.50
 -12  -2  -2    1.50    0.90
 -12  -2  -2    1.20    1.10
  12   2   2    0.30    1.10
 -12   2  -2    1.10    1.30
 -12   2  -2   -0.20    0.90
 -12   2  -2   -0.10    1.10
  12   2   2   -0.50    0.90
 -12   2  -2    1.10    1.40
  12   2   2    0.70    0.60
  12   2   2   -0.30    1.00
 -13  -2  -2   45.00    3.80
  13  -2   2   49.70    4.70
 -13  -2  -2   56.99    4.20
 -13  -2  -2   45.40    3.80
 -13  -2  -2   50.39    4.00
  13  -2   2   52.99    5.40
  13  -2   2   56.09    4.30
  13   2   2   45.90    4.20
  13   2   2   45.90    3.20
  13   2   2   46.60    5.30
 -13   2  -2   49.90    4.50
  13   2   2   53.29    3.50
 -13   2  -2   50.79    5.40
 -13   2  -2   50.19    5.00
 -13   2  -2   48.60    5.10
 -14  -2  -2  216.08   12.70
 -14  -2  -2  230.18   12.80
  14  -2   2  241.68   15.00
  14  -2   2  208.98   13.30
 -14  -2  -2  238.88   12.70
 -14   2  -2  242.88   13.30
 -14   2  -2  213.38   13.20
 -14   2  -2  220.98   13.50
  14   2   2  222.28   12.30
 -14   2  -2  218.68   14.90
  14   2   2  223.08   12.60
  14   2   2  219.68   12.30
 -15  -2  -2    2.70    1.10
 -15  -2  -2    3.70    1.10
 -15  -2  -2    5.90    1.40
  15  -2   2    7.30    1.40
 -15   2  -2    6.20    1.60
 -15   2  -2    4.10    2.20
  15   2   2    3.90    0.90
 -15   2  -2    4.90    1.90
 -13  -3   2    2.20    0.90
 -13  -3   2    3.40    1.80
 -13  -3   2    2.70    1.40
 -13  -3   2    1.60    0.80
 -13   3   2    2.40    1.10
  13   3  -2    2.00    1.10
 -12  -3   2   -0.30    0.70
 -12  -3   2    0.80    0.70
 -12  -3   2   -0.30    0.80
 -12  -3   2   -1.30    0.80
 -12  -3   2    0.10    0.80
 -12   3   2    0.50    1.10
  12   3  -2    0.30    0.60
  12   3  -2    0.30    1.80
 -12   3   2    0.50    0.70
  12   3  -2    0.90    0.80
 -11  -3   2    0.10    0.90
 -11  -3   2    1.00    1.10
 -11  -3   2    1.10    1.10
 -11  -3   2    0.00    1.20
 -11  -3   2   -0.50    0.50
 -11  -3   2    1.40    1.40
 -11   3   2   -0.20    0.60
  11   3  -2    0.40    0.80
 -11   3   2   -1.40    0.90
  11   3  -2    1.10    0.70
 -10  -3   2   62.29    5.60
 -10  -3   2   73.89    5.50
 -10  -3   2   68.89    5.40
 -10  -3   2   72.29    5.70
 -10  -3   2   67.89    4.70
 -10  -3   2   65.99    5.70
 -10  -3   2   66.69    4.60
  10   3  -2   66.09    4.80
  10   3  -2   61.19    5.10
  10   3  -2   68.39    4.70
 -10   3   2   73.59    5.30
 -10   3   2   63.09    5.40
 -10   3   2   79.79    4.90
  -9  -3   2  152.58   10.00
  -9  -3   2  169.38    9.30
  -9  -3   2  164.38    9.20
  -9  -3   2  161.38   10.10
  -9  -3   2  147.59   10.40
  -9  -3   2  142.09   10.20
  -9  -3   2  157.98   10.50
   9   3  -2  152.68    9.30
   9   3  -2  133.49    9.60
  -9   3   2  158.68    9.40
  -9   3   2  157.08   10.10
   9   3  -2  146.89    9.30
  -9   3   2  173.88   10.30
  -8  -3   2   -0.40    1.00
  -8  -3   2    0.30    1.30
  -8  -3   2    1.30    1.00
  -8  -3   2    0.20    1.10
  -8  -3   2    1.10    1.20
  -8  -3   2    0.80    1.20
  -8  -3   2    0.80    0.70
  -8   3   2    0.40    1.00
   8   3  -2    1.10    0.90
   8   3  -2   -0.30    0.80
  -8   3   2   -0.90    0.90
  -8   3   2    0.90    1.00
   8   3  -2    1.90    1.10
  -7  -3   2    4.20    1.20
  -7  -3   2    7.10    2.00
  -7  -3   2    7.10    2.10
  -7  -3   2    3.60    1.20
  -7  -3   2    4.50    1.80
  -7  -3   2    4.00    1.50
  -7  -3   2    3.30    1.60
   7   3  -2    4.40    1.50
   7   3  -2    6.80    1.50
  -7   3   2    4.00    1.70
   7   3  -2    4.60    1.30
  -7   3   2    4.00    1.40
  -7   3   2    2.80    1.30
  -6  -3   2   16.60    5.10
  -6  -3   2   15.00    2.80
  -6  -3   2   15.30    2.70
  -6  -3   2   17.00    2.80
  -6  -3   2   22.20    3.80
  -6  -3   2   19.70    3.50
  -6  -3   2   21.70    4.00
  -6  -3   2   19.20    3.20
  -6  -3   2   27.80    7.50
   6  -3  -2   14.70    2.70
   6   3  -2   19.40    2.50
   6   3  -2   18.10    2.60
   6   3  -2   20.60    2.60
  -6   3   2   14.40    2.60
  -6   3   2   20.90    3.90
  -6   3   2   18.80    3.40
  -5  -3   2   29.00    3.80
  -5  -3   2   28.30    9.20
  -5  -3   2   23.20    3.70
   5  -3  -2   28.70    3.70
  -5  -3   2   27.20    5.00
  -5  -3   2   26.30    3.60
  -5  -3   2   26.90    3.30
  -5  -3   2   22.40    3.70
  -5  -3   2   22.10    2.90
  -5  -3   2   20.20    2.90
   5   3  -2   19.60    2.90
   5   3  -2   18.80    4.00
   5   3  -2   25.30    2.90
  -5   3   2   25.60    3.40
   5   3  -2   24.00    2.90
  -5   3   2   25.00    4.00
  -4  -3   2  201.48   12.50
  -4  -3   2  199.08   11.90
   4  -3  -2  185.78   12.10
  -4  -3   2  201.48   11.70
  -4  -3   2  210.58   13.00
  -4  -3   2  191.88   21.30
  -4  -3   2  188.98   12.10
  -4  -3   2  200.58   12.40
  -4  -3   2  208.58   15.60
  -4  -3   2  205.08   12.00
   4   3  -2  203.98   11.50
   4   3  -2  195.48   11.50
  -4   3   2  210.38   11.50
   4   3  -2  166.18   13.40
  -4   3   2  198.68   13.30
  -4   3   2  190.98   11.90
   4   3  -2  163.58   11.90
   4   3  -2  196.78   11.70
  -3  -3   2  135.39    8.30
  -3  -3   2  146.69   19.00
   3  -3  -2  117.09    8.50
  -3  -3   2  143.09    8.60
  -3  -3   2  135.19   12.50
  -3  -3   2  125.69    8.50
  -3  -3   2  124.79    8.70
  -3  -3   2  134.59    8.90
  -3  -3   2  130.79    9.30
  -3  -3   2  131.29    8.70
   3   3  -2  138.39    8.10
   3   3  -2  115.59    8.60
   3   3  -2  137.99    8.10
   3   3  -2  103.99    9.70
  -3   3   2  121.39    8.40
   3   3  -2  117.79    8.10
  -3   3   2  123.29    9.60
  -3   3   2  122.09    8.00
  -2  -3   2  122.49    8.40
  -2  -3   2  126.29    8.50
   2  -3  -2  120.79    8.30
  -2  -3   2  127.89    8.40
  -2  -3   2  129.09    8.40
  -2  -3   2  139.09    9.20
  -2  -3   2  132.29   19.40
  -2  -3   2  138.99    8.20
  -2  -3   2  124.49    8.00
  -2  -3   2  117.89   12.70
   2   3  -2  105.29    9.50
   2   3  -2  129.49    7.80
   2   3  -2  103.89    8.30
   2   3  -2  118.39    7.80
  -2   3   2  111.99    8.10
  -2   3   2  121.89    7.90
  -2   3   2  108.59    9.20
   2   3  -2  129.09    7.80
  -1  -3   2   52.39    4.70
  -1  -3   2   51.99    4.80
  -1  -3   2   65.99    4.80
  -1  -3   2   55.29   16.10
  -1  -3   2   62.49    6.10
   1  -3  -2   52.99    4.60
   1   3  -2   42.30    6.20
   1   3  -2   51.59    4.00
   1   3  -2   58.39    4.30
  -1   3   2   43.00    5.20
   1   3  -2   45.80    5.20
  -1   3   2   52.39    4.40
  -1   3   2   52.59    4.60
   0  -3  -2   -0.80    0.70
   0  -3  -2    0.30    1.10
   0  -3   2   11.30   16.60
   0  -3   2    0.20    1.30
   0  -3   2    0.50    1.30
   0  -3   2    0.80    1.00
   0  -3  -2   19.00   17.40
   0   3  -2   -0.10    0.60
   0   3   2   -0.70    1.00
   0   3   2    1.20    1.40
   0   3  -2    0.60    1.30
   0   3   2   -0.90    0.70
   0   3  -2    1.30    1.40
   1  -3   2   30.70   21.30
  -1  -3  -2   47.80    4.80
   1  -3   2   47.80    5.20
  -1  -3  -2   49.40    4.20
  -1  -3  -2   48.40    3.90
  -1  -3  -2   65.99   16.30
   1  -3   2   42.10    4.50
   1   3   2   45.80    4.20
  -1   3  -2   45.70    5.20
   1   3   2   46.10    3.70
   1   3   2   47.10    5.20
  -1   3  -2   38.30    5.60
  -2  -3  -2    0.00    1.10
  -2  -3  -2    0.40    1.10
   2  -3   2    1.60    1.40
  -2  -3  -2    5.90    3.70
  -2  -3  -2    0.40    1.00
  -2  -3  -2    0.70    1.00
  -2  -3  -2  -14.90   12.20
   2  -3   2    1.10    1.00
  -2  -3  -2    1.40    0.90
   2   3   2   -0.60    1.10
   2   3   2   -0.20    0.80
  -2   3  -2    0.70    1.40
   2   3   2    0.80    0.80
  -2   3  -2    1.30    1.00
  -2   3  -2    1.00    1.30
   3  -3   2   58.79    5.10
   3  -3   2   56.49    5.80
  -3  -3  -2   54.89    4.30
  -3  -3  -2   57.69    5.10
  -3  -3  -2   58.39    4.70
  -3  -3  -2   73.49   14.00
  -3  -3  -2   58.79    4.60
  -3  -3  -2   52.09    4.40
  -3  -3  -2   58.29    4.90
  -3  -3  -2   63.89    9.30
   3   3   2   61.19    4.90
   3   3   2   56.69    4.40
   3   3   2   45.70    5.30
  -3   3  -2   55.29    5.10
   3   3   2   61.89    4.40
  -3   3  -2   49.70    5.70
  -4  -3  -2    5.40   10.10
   4  -3   2    1.30    1.60
  -4  -3  -2    1.60    0.90
   4  -3   2    1.30    1.30
  -4  -3  -2    0.80    1.10
  -4  -3  -2    2.70    3.00
  -4  -3  -2   -0.70    1.10
  -4  -3  -2    0.60    1.00
  -4  -3  -2    0.10    1.10
  -4  -3  -2    1.00    1.10
   4   3   2   -1.30    1.00
  -4   3  -2    0.00    1.20
  -4   3  -2    1.50    1.40
   4   3   2    0.20    1.00
   4   3   2    0.00    0.80
   4   3   2   -0.10    0.80
  -5  -3  -2   -0.20    1.10
   5  -3   2    2.20    1.60
  -5  -3  -2    0.20    0.60
  -5  -3  -2    0.30    1.00
  -5  -3  -2    0.20    1.00
  -5  -3  -2   -0.90    0.90
  -5  -3  -2    2.00    7.90
  -5  -3  -2   -0.60    0.80
   5  -3   2    0.30    1.10
  -5  -3  -2   -3.10    2.80
  -5   3  -2    0.40    1.00
   5   3   2    0.80    0.90
  -5   3  -2    0.50    1.10
   5   3   2   -1.10    0.70
  -5   3  -2    0.60    1.20
   5   3   2   -1.10    0.80
  -6  -3  -2  136.39    8.80
  -6  -3  -2  142.69    8.30
  -6  -3  -2  128.99    8.90
   6  -3   2  128.89    9.60
  -6  -3  -2  147.59    9.60
  -6  -3  -2  130.79    9.10
  -6  -3  -2  129.69    8.20
  -6  -3  -2  136.19   11.10
  -6   3  -2  133.79    9.00
   6   3   2  129.19    8.20
  -6   3  -2  126.39    9.10
   6   3   2  145.09    8.50
   6   3   2  127.99   10.70
  -6   3  -2  124.19    9.60
  -7  -3  -2   27.20    3.40
  -7  -3  -2   28.60    3.70
  -7  -3  -2   24.50    3.30
  -7  -3  -2   28.50    7.30
  -7  -3  -2   20.00    3.20
  -7  -3  -2   31.70    3.00
   7  -3   2   31.50    4.20
  -7  -3  -2   25.50    2.80
  -7   3  -2   28.90    4.10
   7   3   2   24.10    3.00
   7   3   2   31.40    3.00
  -7   3  -2   17.20    3.10
  -7   3  -2   27.50    3.40
   7   3   2   24.60    3.60
  -8  -3  -2    5.30    1.90
  -8  -3  -2    5.20    1.70
   8  -3   2    3.10    1.70
  -8  -3  -2    6.20    1.20
  -8  -3  -2    5.20    1.30
  -8  -3  -2    1.60    1.70
  -8  -3  -2    5.30    1.70
   8   3   2    4.50    1.70
   8   3   2    5.10    1.20
   8   3   2    4.50    1.80
   8   3   2    4.80    1.70
  -8   3  -2    5.10    1.60
  -8   3  -2    9.40    1.90
  -8   3  -2    8.00    2.10
   9  -3   2   24.50    3.60
  -9  -3  -2   20.70    2.40
  -9  -3  -2   30.80    2.60
  -9  -3  -2   29.00    3.50
  -9  -3  -2   29.20    3.60
  -9  -3  -2   24.80    3.10
   9   3   2   28.50    3.00
   9   3   2   23.30    3.40
   9   3   2   21.10    2.80
  -9   3  -2   28.30    3.70
  -9   3  -2   33.10    3.30
 -10  -3  -2   44.60    4.30
 -10  -3  -2   39.80    4.20
  10  -3   2   45.70    5.30
 -10  -3  -2   41.00    3.30
 -10  -3  -2   41.80    3.50
 -10  -3  -2   42.00    4.20
 -10   3  -2   50.59    3.90
  10   3   2   47.60    4.10
 -10   3  -2   43.70    4.60
  10   3   2   42.80    3.10
  10   3   2   41.10    3.40
 -11  -3  -2   61.89    4.50
 -11  -3  -2   60.09    4.20
  11  -3   2   53.99    4.80
 -11  -3  -2   56.09    4.60
 -11  -3  -2   59.29    4.30
 -11  -3  -2   61.19    4.60
  11   3   2   61.79    3.90
  11   3   2   63.79    4.10
 -11   3  -2   61.79    5.00
  11   3   2   49.20    4.50
 -12  -3  -2    2.60    0.90
 -12  -3  -2    3.00    1.00
 -12  -3  -2    5.40    1.20
 -12  -3  -2    2.50    1.10
  12   3   2    1.60    0.70
 -12   3  -2    4.90    1.50
 -13  -3  -2  107.89    6.50
 -13  -3  -2  107.69    6.60
 -13  -3  -2  110.09    6.60
  13   3   2  105.69    6.60
  13   3   2  113.09    6.30
 -13   3  -2  117.99    6.90
  -8  -4   2   38.50    3.30
  -8  -4   2   43.20    3.30
  -8  -4   2   45.50    3.30
   8   4  -2   41.70    3.10
  -8   4   2   38.50    3.20
   8   4  -2   37.10    3.00
  -7  -4   2   20.20    1.90
  -7  -4   2   16.70    2.50
  -7  -4   2   18.20    2.50
  -7  -4   2   15.20    1.80
   7   4  -2   18.60    2.00
   7   4  -2   12.00    2.00
  -7   4   2   17.20    2.30
  -7   4   2   18.90    2.00
  -6  -4   2   78.99    5.60
  -6  -4   2   80.59    5.10
  -6  -4   2   82.29    5.70
  -6  -4   2   90.69    5.30
  -6   4   2   90.49    6.00
  -6   4   2   87.99    5.40
   6   4  -2   74.49    5.50
   6   4  -2   77.79    5.20
  -5  -4   2    9.20    1.80
  -5  -4   2   11.00    1.70
  -5  -4   2    7.50    1.70
  -5   4   2   10.20    2.40
   5   4  -2    8.30    1.80
  -4  -4   2   -0.80    1.30
  -4  -4   2    0.50    0.80
  -4  -4   2   -0.60    0.80
  -4   4   2   -0.40    0.90
   4   4  -2   -1.50    0.70
  -4   4   2    1.10    0.90
   4   4  -2   -0.70    1.20
  -3  -4   2   -1.30    0.50
   3  -4  -2    0.10    0.90
  -3  -4   2    2.00    1.00
  -3   4   2    0.50    1.00
  -3   4   2    1.20    0.70
   3   4  -2    0.70    1.40
  -3   4   2    0.90    1.00
   3   4  -2   -0.20    0.80
  -2  -4   2    5.50    1.80
  -2  -4   2    6.10    1.50
   2  -4  -2    4.50    1.30
   2   4  -2    2.10    1.20
  -2   4   2    3.70    1.30
  -2   4   2    5.70    1.20
   2   4  -2    6.20    2.20
   2   4  -2    6.50    1.90
  -2   4   2    4.10    1.70
   1  -4  -2    2.80    1.20
  -1  -4   2    2.40    1.10
  -1  -4   2    4.50    1.50
  -1   4   2    3.10    1.60
   1   4  -2    2.00    1.60
   1   4  -2    3.70    1.60
  -1   4   2    3.20    1.20
  -1   4   2    3.90    1.30
   1   4  -2    2.00    1.30
   0  -4   2   11.80    2.10
   0  -4  -2    9.20    1.60
   0  -4   2    9.40    1.80
   0   4  -2    7.40    1.60
   0   4   2    7.50    1.60
   0   4  -2    7.80    2.50
   0   4   2    7.90    2.00
   0   4   2    8.00    2.20
   1  -4   2   11.40    1.90
  -1  -4  -2   12.90    1.90
  -1   4  -2   17.20    3.40
  -1   4  -2   13.40    1.90
   1   4   2   14.00    2.30
   1   4   2   14.20    2.80
   2  -4   2    5.10    1.50
   2  -4   2    2.70    1.30
  -2  -4  -2    5.60    1.30
  -2   4  -2    6.40    2.10
  -2   4  -2    4.50    2.00
   2   4   2    6.60    2.40
   2   4   2    2.90    1.70
   3  -4   2    1.00    1.00
  -3  -4  -2    2.20    1.00
  -3  -4  -2    2.20    0.90
  -3   4  -2    0.80    1.30
   3   4   2    0.80    1.00
  -3   4  -2    2.30    1.30
  -4  -4  -2    1.20    0.90
  -4  -4  -2    1.20    1.10
   4  -4   2    3.70    1.30
  -4  -4  -2    3.00    0.90
  -4   4  -2    1.40    1.30
  -4   4  -2    1.40    1.30
   4   4   2    1.20    1.10
  -5  -4  -2    5.10    1.40
   5  -4   2    3.60    1.30
  -5  -4  -2    1.90    1.00
  -5  -4  -2    5.00    1.10
  -5   4  -2    2.70    1.30
   5   4   2    3.80    1.20
  -5   4  -2    4.40    1.30
   6  -4   2    3.50    1.20
  -6  -4  -2    0.40    0.80
  -6  -4  -2   -0.30    0.90
  -6  -4  -2    1.10    0.60
   6   4   2    1.20    1.00
  -6   4  -2    1.10    0.90
  -6   4  -2    0.80    0.80
  -7  -4  -2   -0.10    1.20
  -7  -4  -2    1.10    0.60
   7  -4   2    2.90    1.00
   7   4   2    1.00    1.50
  -7   4  -2    0.90    0.70
  -7   4  -2    1.80    0.80
  -8  -4  -2    3.60    0.90
  -8  -4  -2    2.40    0.70
   8   4   2    3.10    0.90
  -8   4  -2    2.20    0.70
 -18   0   3    1.10    0.90
 -17   0   3    1.20    0.80
 -17   0   3   -0.30    0.70
 -16   0   3   -0.40    1.20
  16   0  -3    0.50    0.70
 -16   0   3    1.30    1.10
  15   0  -3    1.90    0.90
  15   0  -3    0.50    1.30
 -15   0   3   -0.20    0.80
 -15   0   3    1.60    1.50
 -15   0   3    0.10    1.00
  14   0  -3    0.50    0.50
 -14   0   3    0.10    1.00
 -14   0   3    0.50    1.10
  14   0  -3    0.60    0.60
 -14   0   3    0.10    1.10
  14   0  -3    1.50    1.40
 -13   0   3    0.90    1.30
  13   0  -3    0.60    0.70
  13   0  -3    0.60    1.30
 -13   0   3    0.60    1.20
 -13   0   3   -0.20    1.10
  13   0  -3   -0.90    0.60
 -12   0   3    1.30    1.20
  12   0  -3   -0.20    0.50
 -12   0   3   -1.00    0.70
 -12   0   3    0.90    1.00
 -11   0   3    0.20    1.00
  11   0  -3    0.40    0.50
 -11   0   3    0.00    0.90
 -11   0   3    1.50    1.00
 -11   0   3   -0.60    0.80
 -10   0   3   -0.30    0.80
 -10   0   3    0.30    0.90
  10   0  -3    0.50    0.40
 -10   0   3    0.20    0.60
 -10   0   3    0.10    0.90
 -10   0   3    0.10    0.90
  -9   0   3   -0.70    0.60
  -9   0   3   -1.50    0.70
  -9   0   3   -0.80    0.80
  -9   0   3   -0.70    0.80
  -9   0   3    0.30    0.80
  -8   0   3    0.50    0.80
  -8   0   3   -0.70    0.70
  -7   0   3    0.50    0.70
  -7   0   3   -0.50    0.70
  -6   0   3    0.10    0.50
  -6   0   3    0.00    0.60
  -6   0   3    0.90    0.60
  -5   0   3    0.40    0.50
  -5   0   3   -0.40    0.60
  -5   0   3   -0.60    0.50
  -4   0   3   -0.10    0.50
  -4   0   3    0.60    0.60
  -3   0   3    0.10    0.50
  -3   0   3   -0.40    0.40
  -3   0   3   -0.50    1.60
  -2   0   3    0.00    0.40
  -2   0   3   -1.00    1.60
  -1   0   3   -0.70    0.40
   1   0  -3    0.00    0.10
   0   0  -3    0.10    0.20
   0   0  -3    1.50    2.20
   0   0   3    0.20    0.40
   0   0   3    0.20    0.30
   1   0   3   -0.70    0.30
  -1   0  -3    0.00    0.20
  -1   0  -3    0.90    1.90
   1   0   3   -0.40    0.50
  -2   0  -3    0.30    0.50
   2   0   3    0.20    0.50
  -2   0  -3    1.90    2.10
   2   0   3   -0.50    0.70
   2   0   3   -0.20    0.30
   2   0   3   -0.10    0.30
  -2   0  -3   -0.40    1.00
   3   0   3    0.10    0.70
  -3   0  -3   -2.50    2.20
  -3   0  -3   -0.30    0.60
  -3   0  -3   -0.50    1.20
   3   0   3    0.20    0.30
   3   0   3   -1.60    0.70
   3   0   3    0.20    0.40
   4   0   3    0.30    0.30
  -4   0  -3    0.70    1.20
  -4   0  -3    1.60    2.40
   4   0   3   -0.40    0.40
  -4   0  -3    0.40    0.50
   4   0   3    2.40    0.90
   4   0   3   -0.30    0.50
   5   0   3    0.70    0.60
   5   0   3   -0.30    0.70
   5   0   3    0.10    0.40
  -5   0  -3   -1.60    2.60
   5   0   3   -0.10    0.30
  -5   0  -3   -0.80    0.50
  -5   0  -3    1.10    1.30
   6   0   3    0.10    0.30
   6   0   3   -0.40    0.60
   6   0   3    0.20    0.40
  -6   0  -3   -0.60    0.40
   6   0   3    0.50    0.80
   7   0   3    0.20    0.40
   7   0   3   -0.30    0.80
   7   0   3    0.50    0.70
  -7   0  -3   -0.10    0.70
   7   0   3    0.10    0.30
  -7   0  -3   -0.50    0.40
  -7   0  -3   -0.60    1.30
  -7   0  -3    0.40    3.50
  -8   0  -3   -0.40    1.10
  -8   0  -3    0.10    0.60
   8   0   3    0.60    0.70
   8   0   3    0.80    1.00
  -8   0  -3    0.00    3.80
   8   0   3    0.40    0.50
   8   0   3    0.10    0.40
  -8   0  -3   -1.00    0.40
  -8   0  -3    1.10    1.50
  -8   0  -3    0.60    0.90
  -8   0  -3    0.00    0.60
  -9   0  -3   -0.80    0.70
  -9   0  -3   -5.70    4.10
   9   0   3   -0.60    0.30
  -9   0  -3    0.30    0.90
   9   0   3   -0.70    0.90
  -9   0  -3    0.10    0.80
  -9   0  -3   -1.50    0.60
  -9   0  -3    0.60    1.00
   9   0   3    0.60    0.70
  -9   0  -3    0.00    0.80
 -10   0  -3    0.30    0.90
  10   0   3    0.20    0.40
 -10   0  -3    0.50    1.00
  10   0   3    0.50    1.20
  10   0   3   -0.20    0.50
  10   0   3   -0.40    0.50
 -10   0  -3   -0.50    0.90
 -10   0  -3    0.90    1.10
 -10   0  -3   -0.90    1.50
 -10   0  -3   -0.30    1.00
  11   0   3    0.00    0.50
 -11   0  -3    0.30    0.80
  11   0   3   -0.50    0.50
 -11   0  -3    1.00    1.20
  11   0   3   -0.60    1.10
  11   0   3    0.30    0.50
 -11   0  -3    1.80    1.20
 -11   0  -3    0.80    1.10
 -11   0  -3   -0.20    0.90
  12   0   3    0.70    0.70
  12   0   3   -0.60    0.50
 -12   0  -3   -0.30    0.80
 -12   0  -3   -0.10    1.10
 -12   0  -3   -0.50    0.80
  12   0   3   -1.20    0.50
  12   0   3   -2.00    1.10
 -12   0  -3    0.40    1.00
 -12   0  -3   -0.80    0.90
  13   0   3    0.10    0.70
 -13   0  -3    1.10    1.10
  13   0   3    0.30    0.70
 -13   0  -3   -0.20    0.80
 -13   0  -3   -1.50    0.80
  13   0   3    0.40    0.60
  13   0   3    0.50    2.10
 -13   0  -3   -0.20    1.20
 -13   0  -3    0.50    1.00
 -14   0  -3   -1.10    0.80
  14   0   3    0.00    0.80
 -14   0  -3   -0.80    0.90
 -14   0  -3    0.60    1.10
  14   0   3    1.50    1.90
 -14   0  -3   -0.40    1.00
 -14   0  -3   -0.90    0.70
  14   0   3   -1.00    0.40
  14   0   3    0.20    0.70
 -15   0  -3   -1.50    0.70
 -15   0  -3   -0.70    1.00
 -15   0  -3   -0.90    0.70
  15   0   3   -0.50    0.60
  15   0   3   -0.80    0.70
  15   0   3    0.50    1.00
 -15   0  -3   -0.50    1.00
 -15   0  -3   -0.10    0.90
 -16   0  -3   -0.40    0.70
 -16   0  -3   -0.10    0.70
  16   0   3   -0.20    0.80
  16   0   3    0.10    0.90
 -16   0  -3    1.20    1.00
 -17   0  -3   -0.90    0.70
  17   0   3    0.50    0.80
 -17   0  -3   -0.40    0.90
  17  -1  -3    6.00    1.20
 -17   1   3    5.60    1.50
 -17   1   3    7.50    1.70
  16  -1  -3    1.80    1.00
  16  -1  -3    1.20    1.10
 -16   1   3    2.00    1.30
 -16   1   3    1.90    1.10
 -16   1   3    1.80    1.10
 -16   1   3    0.70    1.10
  15  -1  -3   33.40    3.40
  15  -1  -3   26.70    4.20
  15  -1  -3   34.60    3.20
 -15  -1   3   28.90    4.20
  15  -1  -3   31.50    3.20
 -15   1   3   30.00    4.00
 -15   1   3   31.70    3.60
 -15   1   3   32.50    4.20
 -15   1   3   27.20    3.70
  14  -1  -3    0.70    0.80
 -14  -1   3    1.00    0.80
  14  -1  -3   -1.30    1.10
 -14  -1   3    1.10    1.10
  14  -1  -3   -0.30    0.60
 -14   1   3    0.90    1.20
 -14   1   3   -0.90    0.70
 -14   1   3   -1.70    0.80
 -14   1   3    0.30    1.10
  13  -1  -3    3.50    1.20
  13  -1  -3    2.90    1.00
 -13  -1   3    2.60    1.30
 -13   1   3    2.70    1.50
 -13   1   3    2.90    1.50
 -13   1   3    5.50    1.70
 -13   1   3    2.90    1.50
 -12  -1   3   10.70    1.70
  12  -1  -3    9.20    1.50
 -12  -1   3   11.40    1.90
  12  -1  -3   16.80    2.30
  12  -1  -3   12.50    1.90
 -12  -1   3   14.10    2.80
 -12   1   3    8.30    2.00
 -12   1   3   11.30    2.60
 -12   1   3   10.50    2.50
 -12   1   3   11.20    2.30
 -12   1   3   14.00    2.60
 -11  -1   3    8.10    1.70
 -11  -1   3    4.30    1.50
 -11  -1   3    7.10    1.80
  11  -1  -3    3.70    1.10
  11  -1  -3    6.30    1.20
 -11  -1   3    4.90    1.30
 -11  -1   3    6.50    1.40
  11  -1  -3    6.30    1.40
 -11   1   3    2.20    1.20
 -11   1   3    5.50    1.80
 -11   1   3    5.50    1.80
 -11   1   3    7.20    1.90
 -11   1   3    2.10    1.40
 -10  -1   3    0.40    0.80
 -10  -1   3   -0.20    0.70
 -10  -1   3   -0.30    1.00
  10  -1  -3    1.20    0.70
 -10  -1   3    0.70    0.60
 -10  -1   3   -0.60    0.80
  10  -1  -3   -0.40    0.40
 -10   1   3   -0.30    0.90
 -10   1   3    0.30    0.60
 -10   1   3    1.10    1.10
 -10   1   3   -0.80    0.80
 -10   1   3   -1.10    0.70
  -9  -1   3  298.67   15.30
  -9  -1   3  269.57   15.10
  -9  -1   3  266.77   15.60
   9  -1  -3  293.27   15.10
   9  -1  -3  267.27   15.30
  -9  -1   3  270.87   15.90
   9  -1  -3  291.17   15.30
  -9  -1   3  246.98   15.90
  -9  -1   3  278.97   15.80
  -9   1   3  273.77   16.00
  -9   1   3  291.67   16.40
  -9   1   3  276.97   16.20
  -9   1   3  319.47   16.00
  -9   1   3  277.77   16.40
  -9   1   3  272.17   16.10
  -9   1   3  296.57   15.30
  -8  -1   3  664.83   32.20
   8  -1  -3  631.04   31.70
  -8  -1   3  595.34   32.50
  -8  -1   3  559.44   32.60
   8  -1  -3  616.24   31.80
  -8  -1   3  568.04   33.10
   8  -1  -3  588.14   31.90
  -8   1   3  612.34   32.60
  -8   1   3  620.64   32.50
  -8   1   3  608.14   32.60
  -8   1   3  620.34   33.00
  -8   1   3  648.14   33.00
   7  -1  -3  166.28    8.60
  -7  -1   3  140.39    8.90
   7  -1  -3  149.19    8.40
  -7  -1   3  150.18    9.20
   7  -1  -3  147.89    8.60
  -7   1   3  139.79    9.10
  -7   1   3  152.28    9.50
  -7   1   3  147.69    9.20
  -7   1   3  151.28    9.10
  -7   1   3  152.68    9.50
  -7   1   3  175.58    9.20
   6  -1  -3 1285.77   64.79
  -6  -1   3 1214.98   65.19
   6  -1  -3 1336.27   64.69
  -6  -1   3 1218.78   65.39
  -6   1   3 1305.97   65.39
  -6   1   3 1242.08   65.29
   5  -1  -3  244.98   12.80
  -5  -1   3  229.98   12.70
  -5  -1   3  210.18   14.00
   5  -1  -3  234.18   13.20
  -5  -1   3  232.18   13.00
   5  -1  -3  265.07   13.50
  -5   1   3  253.97   13.10
  -5   1   3  267.97   13.40
   4  -1  -3    0.10    0.30
  -4  -1   3    0.60    0.90
  -4  -1   3    0.70    2.80
   4  -1  -3    0.80    0.50
   4  -1  -3    0.70    0.60
  -4  -1   3    3.10    1.90
  -4  -1   3    0.40    0.60
  -4  -1   3    1.30    0.70
   4   1  -3    1.50    0.30
  -4   1   3    0.70    0.70
  -4   1   3    1.90    0.70
  -4   1   3    0.90    0.70
   3  -1  -3   10.10    1.20
  -3  -1   3    8.50    1.40
   3  -1  -3   10.20    1.10
  -3  -1   3    7.40    2.80
  -3  -1   3    7.80    1.80
  -3  -1   3    9.30    4.00
  -3   1   3    9.80    1.20
  -3   1   3    9.60    1.30
   3   1  -3    9.00    0.90
   2  -1  -3    5.80    0.90
  -2  -1   3    7.50    1.20
   2  -1  -3   -1.10    5.70
   2  -1  -3    5.60    0.80
  -2   1   3    6.70    1.00
  -2   1   3    5.90    0.90
   2   1  -3    5.30    0.80
  -2   1   3    6.50    1.00
   2   1  -3    4.80    0.70
   1  -1  -3 9999.00  508.55
   0  -1   3  538.05   27.10
   0  -1  -3  535.65   27.30
   0  -1  -3  492.95   30.30
   0  -1   3  542.55   27.60
   0  -1  -3  545.45   27.40
   0  -1   3  544.15   27.30
   0  -1  -3  484.85   29.00
   0   1  -3  546.75   27.30
   0   1   3  537.25   27.20
   0   1  -3  570.84   27.30
   0   1  -3  459.45   34.10
  -1  -1  -3  154.78   11.80
  -1  -1  -3  142.29    9.00
   1  -1   3  173.48    9.40
  -1  -1  -3  152.28   10.30
  -1  -1  -3  180.58    9.00
   1  -1   3  173.88    8.80
   1  -1   3  165.78    8.70
  -1   1  -3  169.28    8.80
   1   1   3  183.38    8.70
  -1   1  -3  138.69   14.10
   1   1   3  159.28    8.80
   1   1   3  161.28    8.60
  -1   1  -3  159.18    8.80
  -1   1  -3  136.99   11.00
   2  -1   3   16.50    1.40
  -2  -1  -3    9.20    3.20
   2  -1   3   16.70    1.70
  -2  -1  -3   16.50    1.70
   2  -1   3   16.10    1.60
  -2  -1  -3   17.00    2.90
   2   1   3   17.00    1.30
  -2   1  -3   15.60    1.30
  -2   1  -3   19.40    1.80
  -2   1  -3    8.70    5.90
  -2   1  -3   17.50    3.90
  -2   1  -3   16.60    1.50
   2   1   3   15.90    1.40
   2   1   3   14.80    1.50
  -3  -1  -3    5.30    1.70
   3  -1   3    5.70    1.00
  -3  -1  -3    4.60    1.00
  -3  -1  -3    5.00    2.70
   3  -1   3    4.60    0.80
   3  -1   3    5.10    1.00
   3  -1   3    5.10    1.00
   3  -1   3    5.30    0.90
  -3  -1  -3    5.70    1.10
  -3   1  -3    4.50    2.60
   3   1   3    4.90    1.00
  -3   1  -3    3.00    5.40
   3   1   3    4.70    0.70
  -3   1  -3    6.00    1.10
   3   1   3    3.70    0.80
   4  -1   3  175.98   10.00
   4  -1   3  170.68    9.50
   4  -1   3  171.38    9.70
  -4  -1  -3  199.68   10.90
  -4  -1  -3  177.58    9.50
  -4   1  -3  146.59   14.70
   4   1   3  177.18    9.40
  -4   1  -3  147.19   12.10
   4   1   3  159.38    9.50
   4   1   3  181.18    9.50
  -4   1  -3  178.98    9.80
  -5  -1  -3  321.77   17.50
  -5  -1  -3  340.57   17.70
  -5  -1  -3  334.87   17.90
   5  -1   3  355.36   18.10
   5  -1   3  340.67   17.80
   5  -1   3  346.27   17.40
   5  -1   3  316.57   17.50
   5   1   3  338.97   17.50
   5   1   3  326.47   17.10
  -5   1  -3  286.87   22.80
  -5   1  -3  283.37   20.30
  -5   1  -3  345.67   18.00
  -6  -1  -3  980.80   53.99
   6  -1   3 1061.39   53.89
  -6  -1  -3 1046.10   54.39
   6  -1   3 1037.60   54.39
   6  -1   3 1060.49   53.99
  -6  -1  -3 1156.38   56.09
  -6  -1  -3 1043.30   53.89
   6  -1   3 1040.40   54.09
  -6  -1  -3 1037.10   54.19
   6   1   3 1068.09   53.89
   6   1   3 1023.20   53.59
  -6   1  -3 1020.10   54.49
   6   1   3 1081.69   54.09
  -7  -1  -3  221.78   12.30
  -7  -1  -3  224.78   13.20
   7  -1   3  231.28   13.00
  -7  -1  -3  259.27   14.80
  -7  -1  -3  235.48   12.90
  -7  -1  -3  247.98   13.00
  -7  -1  -3  232.08   12.40
   7  -1   3  231.78   12.60
   7  -1   3  219.58   12.40
   7  -1   3  226.38   12.60
  -7  -1  -3  238.68   13.00
  -7  -1  -3  223.98   12.80
  -7  -1  -3  216.28   12.90
  -7   1  -3  218.98   13.90
  -7   1  -3  231.98   13.50
  -7   1  -3  217.48   14.10
  -7   1  -3  193.38   13.60
   7   1   3  231.18   12.10
   7   1   3  237.38   13.20
  -7   1  -3  201.88   13.40
   7   1   3  241.88   12.50
  -7   1  -3  224.38   13.10
  -7   1  -3  189.18   15.60
  -8  -1  -3   24.70    2.60
  -8  -1  -3   21.50    2.70
  -8  -1  -3   24.10    2.80
   8  -1   3   18.60    2.80
   8  -1   3   21.50    2.40
  -8  -1  -3   22.90    2.30
   8  -1   3   21.40    2.40
  -8  -1  -3   22.50    2.30
   8  -1   3   19.40    2.10
  -8  -1  -3   22.10    2.70
  -8  -1  -3   21.90    2.80
  -8  -1  -3   21.20    4.30
  -8  -1  -3   22.60    3.30
  -8   1  -3   18.20    2.80
  -8   1  -3    9.10    7.60
  -8   1  -3   21.20    3.00
  -8   1  -3   23.90    3.10
  -8   1  -3   13.70    2.50
   8   1   3   27.00    3.00
  -8   1  -3   19.90    2.80
  -8   1  -3   27.60    3.30
   8   1   3   20.80    2.20
   8   1   3   21.60    1.70
  -8   1  -3   16.30    6.90
  -9  -1  -3   73.69    4.80
  -9  -1  -3   76.09    5.20
   9  -1   3   77.49    5.70
  -9  -1  -3   73.29    4.80
  -9  -1  -3   69.69    5.00
   9  -1   3   71.59    4.90
  -9  -1  -3   76.59    5.30
  -9  -1  -3   59.59    6.10
   9  -1   3   74.19    4.80
   9  -1   3   74.09    5.00
  -9   1  -3   67.69    5.50
  -9   1  -3   66.49    5.60
   9   1   3   70.09    4.30
   9   1   3   86.49    6.00
  -9   1  -3   79.19    5.90
  -9   1  -3   72.29    5.80
  -9   1  -3   70.69    5.60
  -9   1  -3   72.79    5.60
   9   1   3   72.69    4.80
 -10  -1  -3   17.60    2.50
 -10  -1  -3   13.00    2.20
  10  -1   3   11.40    1.80
  10  -1   3   16.40    2.90
 -10  -1  -3   15.10    2.10
  10  -1   3   13.30    2.10
 -10  -1  -3   15.10    2.00
  10  -1   3   12.60    1.90
 -10  -1  -3   14.10    2.10
 -10   1  -3   11.80    2.40
 -10   1  -3    9.10    2.20
 -10   1  -3   16.70    2.70
 -10   1  -3   13.30    2.70
 -10   1  -3   15.90    2.70
 -10   1  -3   14.90    2.60
  10   1   3   15.00    2.30
  10   1   3   15.40    1.50
  10   1   3   12.40    1.90
  11  -1   3   12.60    1.90
  11  -1   3   12.60    2.10
 -11  -1  -3   11.30    1.90
 -11  -1  -3   11.70    2.20
 -11  -1  -3   16.30    2.20
 -11  -1  -3   11.50    1.90
 -11  -1  -3   12.70    2.20
  11  -1   3   14.60    2.10
  11  -1   3   12.50    2.80
  11   1   3   14.60    2.50
 -11   1  -3   12.90    2.60
 -11   1  -3   15.30    2.60
  11   1   3   13.90    1.50
 -11   1  -3   17.90    3.00
  11   1   3   13.50    2.00
 -11   1  -3   14.60    2.50
 -11   1  -3   14.20    2.90
 -11   1  -3   19.50    3.20
 -12  -1  -3  437.56   24.80
 -12  -1  -3  453.95   24.20
  12  -1   3  435.66   24.00
 -12  -1  -3  448.26   24.10
 -12  -1  -3  443.86   24.30
  12  -1   3  460.25   24.30
  12  -1   3  436.36   25.30
  12  -1   3  446.56   24.30
 -12   1  -3  404.86   24.90
 -12   1  -3  486.35   25.90
  12   1   3  435.46   23.30
 -12   1  -3  468.15   25.60
  12   1   3  461.65   24.10
 -12   1  -3  446.66   25.20
  12   1   3  448.46   24.30
  12   1   3  439.26   23.40
 -12   1  -3  424.06   24.80
 -13  -1  -3   17.70    2.60
 -13  -1  -3   18.00    2.80
  13  -1   3   16.80    2.50
 -13  -1  -3   15.90    2.40
  13  -1   3   17.90    2.40
 -13  -1  -3   13.10    2.30
  13  -1   3   14.40    3.10
  13  -1   3   13.70    2.10
  13   1   3   14.60    2.20
  13   1   3   15.10    1.70
 -13   1  -3   16.90    2.80
 -13   1  -3   16.60    2.90
 -13   1  -3   13.60    2.80
  13   1   3   20.00    2.10
 -13   1  -3   14.90    2.80
 -13   1  -3   15.60    2.90
  14  -1   3   81.89    6.80
  14  -1   3   77.39    5.40
  14  -1   3   72.89    8.20
 -14  -1  -3   64.39    5.20
 -14  -1  -3   68.19    5.30
 -14  -1  -3   72.59    5.40
 -14  -1  -3   78.39    5.80
 -14   1  -3   69.19    8.20
 -14   1  -3   88.69    6.60
  14   1   3   73.09    4.70
 -14   1  -3   71.59    6.00
 -14   1  -3   71.89    5.50
 -15  -1  -3   26.90    3.30
  15  -1   3   25.40    2.70
 -15  -1  -3   24.40    2.90
 -15  -1  -3   21.40    4.10
  15  -1   3   28.10    3.00
 -15  -1  -3   24.30    3.00
  15   1   3   25.20    2.10
 -15   1  -3   24.60    3.40
  15   1   3   24.10    2.40
 -15   1  -3   22.50    4.10
 -15   1  -3   34.00    4.80
 -16  -1  -3    9.20    1.60
  16  -1   3   12.10    1.80
 -16  -1  -3   10.50    1.70
  16  -1   3   12.30    2.30
 -16  -1  -3   10.00    1.70
  16   1   3   11.40    1.50
 -16   1  -3   11.30    2.10
 -16   1  -3    9.50    2.00
  16  -2  -3   13.60    1.80
 -16   2   3    9.20    2.30
 -16   2   3   12.60    2.00
 -16   2   3   16.30    2.70
  15  -2  -3    6.10    1.40
 -15  -2   3    6.40    1.30
 -15  -2   3    5.50    1.30
 -15  -2   3    6.00    1.20
 -15   2   3   10.60    2.00
 -15   2   3    6.60    1.60
 -15   2   3    6.30    1.50
 -14  -2   3    7.40    1.50
 -14  -2   3    7.10    1.40
 -14  -2   3    4.90    1.20
  14  -2  -3    4.90    1.30
 -14  -2   3    8.40    1.90
  14  -2  -3    7.20    1.50
  14   2  -3    7.40    1.00
 -14   2   3    9.10    2.70
 -14   2   3    8.30    2.10
 -14   2   3    3.60    1.70
 -14   2   3    4.30    2.00
 -13  -2   3    3.90    1.50
  13  -2  -3    5.50    3.60
 -13  -2   3    2.90    1.80
 -13  -2   3    4.50    1.20
  13  -2  -3    3.60    2.00
  13  -2  -3    5.20    1.50
 -13  -2   3    4.80    1.40
 -13  -2   3    3.40    1.30
 -13  -2   3    6.50    1.30
 -13   2   3    5.60    1.80
  13   2  -3    3.20    0.80
 -13   2   3    6.30    1.90
 -13   2   3    3.70    1.50
 -13   2   3    4.30    2.80
  12  -2  -3   27.20    3.30
 -12  -2   3   28.90    3.50
  12  -2  -3   26.10    4.00
  12  -2  -3   26.50    3.20
 -12  -2   3   23.10    3.50
 -12  -2   3   31.20    2.70
 -12  -2   3   28.00    3.50
  12  -2  -3   28.20    3.50
 -12  -2   3   31.60    2.90
 -12  -2   3   25.40    3.50
 -12   2   3   27.70    3.70
  12   2  -3   27.90    2.80
 -12   2   3   29.30    3.00
 -12   2   3   29.50    4.00
 -12   2   3   30.90    3.90
 -12   2   3   21.70    3.70
  12   2  -3   27.60    2.30
 -11  -2   3   13.50    2.90
 -11  -2   3   13.60    2.50
 -11  -2   3   12.50    2.70
  11  -2  -3   11.00    2.00
 -11  -2   3   13.40    2.60
  11  -2  -3   13.40    2.30
 -11  -2   3   12.60    1.80
 -11  -2   3   11.10    1.90
 -11   2   3    9.70    2.40
 -11   2   3   18.20    2.60
 -11   2   3   11.40    2.50
  11   2  -3   11.70    1.50
 -11   2   3   11.40    2.70
 -11   2   3    9.90    2.20
 -10  -2   3    1.90    1.20
 -10  -2   3   -1.00    0.90
 -10  -2   3   -0.90    1.00
 -10  -2   3    0.60    1.10
  10  -2  -3    2.40    1.40
 -10  -2   3    0.60    0.70
 -10  -2   3    1.50    1.00
  10  -2  -3   -0.40    0.70
  10  -2  -3    1.70    1.10
 -10  -2   3    0.40    1.20
  10   2  -3    2.10    0.90
 -10   2   3    1.10    0.90
 -10   2   3    3.60    1.60
  10   2  -3    2.30    0.80
 -10   2   3    0.80    1.20
 -10   2   3    1.70    1.00
 -10   2   3    1.50    1.10
 -10   2   3    2.30    1.30
 -10   2   3   -0.30    1.00
  -9  -2   3    4.20    1.60
  -9  -2   3    3.30    1.50
  -9  -2   3    3.50    1.50
  -9  -2   3    4.60    1.20
  -9  -2   3    4.00    1.50
   9  -2  -3    2.40    1.10
   9  -2  -3    3.80    1.40
   9  -2  -3    3.20    1.20
  -9  -2   3    6.10    1.60
  -9  -2   3    3.10    1.10
   9   2  -3    4.60    1.00
  -9   2   3    6.00    1.90
  -9   2   3    3.70    1.40
  -9   2   3    4.80    1.80
  -9   2   3    6.70    1.40
  -9   2   3    5.70    1.70
   9   2  -3    4.60    1.10
  -9   2   3    4.60    1.70
  -9   2   3    5.60    1.60
  -8  -2   3    0.30    0.70
  -8  -2   3    0.50    1.00
  -8  -2   3    0.20    0.80
   8  -2  -3    1.30    0.90
  -8  -2   3    0.80    1.20
   8  -2  -3   -0.40    0.70
  -8  -2   3    0.10    1.10
  -8  -2   3    0.70    0.60
   8  -2  -3    0.50    0.70
  -8  -2   3    1.00    1.00
  -8   2   3    0.30    0.80
   8   2  -3    1.10    0.60
   8   2  -3   -0.40    0.50
  -8   2   3    1.60    1.50
  -8   2   3   -1.50    1.00
  -8   2   3   -0.60    0.60
  -8   2   3    1.30    1.10
  -8   2   3    0.10    0.90
  -8   2   3    0.10    0.80
   7  -2  -3    0.50    0.80
   7  -2  -3    1.20    0.90
   7  -2  -3    0.00    0.60
  -7  -2   3    0.30    1.00
  -7  -2   3    1.50    1.20
  -7  -2   3    0.30    1.40
  -7  -2   3    0.50    1.30
  -7  -2   3    2.70    1.30
  -7  -2   3    0.30    0.60
   7   2  -3    0.90    0.60
  -7   2   3    1.40    1.10
   7   2  -3    1.50    0.70
  -7   2   3    1.10    1.10
  -7   2   3   -0.90    1.00
  -7   2   3    1.70    1.10
  -7   2   3    2.00    1.30
  -7   2   3   -0.40    0.90
  -6  -2   3    9.60    2.20
  -6  -2   3   21.20    2.90
   6  -2  -3   13.80    1.90
  -6  -2   3   13.20    2.40
  -6  -2   3   14.50    2.00
   6  -2  -3   16.20    2.20
   6  -2  -3   12.20    2.10
  -6  -2   3   11.90    3.00
  -6  -2   3   12.90    2.30
  -6  -2   3   17.20    2.80
  -6  -2   3   14.00    2.00
  -6  -2   3   14.30    2.70
  -6  -2   3   17.10    3.90
  -6   2   3   11.80    2.00
  -6   2   3   17.30    2.50
   6   2  -3   15.30    1.90
  -6   2   3   12.90    2.00
  -6   2   3   15.70    2.70
   6   2  -3   13.50    1.70
  -6   2   3   15.00    2.50
  -6   2   3   13.50    2.40
   6   2  -3   13.20    1.80
  -5  -2   3   61.19    4.50
  -5  -2   3   61.89    5.10
  -5  -2   3   63.39    8.50
   5  -2  -3   63.09    4.30
  -5  -2   3   56.59    5.80
  -5  -2   3   60.69    5.00
  -5  -2   3   66.59    4.80
  -5  -2   3   55.69    5.00
  -5  -2   3   60.69    4.40
  -5  -2   3   63.69    5.00
   5  -2  -3   58.99    4.50
   5  -2  -3   68.09    4.50
   5   2  -3   64.39    4.20
  -5   2   3   64.09    4.60
  -5   2   3   58.49    5.10
  -5   2   3   59.09    4.40
   5   2  -3   56.19    4.10
  -5   2   3   71.79    5.20
  -5   2   3   65.09    4.60
  -5   2   3   62.09    4.70
  -4  -2   3    4.90    1.50
  -4  -2   3    3.00    1.30
  -4  -2   3    2.80    2.20
  -4  -2   3    4.10    1.40
   4  -2  -3    4.60    1.20
  -4  -2   3    6.80    2.20
  -4  -2   3    5.20    1.60
   4  -2  -3    9.30    1.30
  -4  -2   3    7.50    1.50
   4  -2  -3    5.00    1.20
  -4  -2   3    6.10    2.10
  -4  -2   3    5.80    1.50
  -4  -2   3    5.30    1.60
  -4   2   3    3.60    1.40
  -4   2   3    4.90    1.20
  -4   2   3    5.60    1.70
   4   2  -3    7.90    2.20
  -4   2   3    8.60    1.80
   4   2  -3    7.50    1.30
   4   2  -3    5.80    1.10
  -4   2   3    3.30    1.10
  -4   2   3    6.60    1.70
  -3  -2   3   57.19    6.30
  -3  -2   3   47.20    8.30
   3  -2  -3   65.59    4.20
  -3  -2   3   65.29    5.20
  -3  -2   3   61.79    4.60
  -3  -2   3   58.59    4.60
  -3  -2   3   51.09    4.40
  -3  -2   3   53.79    4.80
  -3  -2   3   62.49    6.70
   3   2  -3   61.99    4.00
  -3   2   3   55.09    5.10
  -3   2   3   62.99    5.40
  -3   2   3   58.29    5.10
   3   2  -3   63.69    4.10
   3   2  -3   62.99    4.50
  -3   2   3   67.49    4.90
  -2  -2   3  175.58   10.10
  -2  -2   3  175.88   10.30
  -2  -2   3  159.58    9.80
  -2  -2   3  164.88   10.10
  -2  -2   3  138.89   15.00
  -2  -2   3  153.48   10.70
  -2  -2   3  163.38    9.80
  -2  -2   3  166.48    9.70
  -2  -2   3  142.89   12.10
  -2  -2   3  183.38   12.60
  -2   2   3  143.89    9.80
   2   2  -3  172.08    9.40
   2   2  -3  178.98    9.50
  -2   2   3  153.98   11.20
   2   2  -3  171.38    9.20
  -1  -2   3  165.48   11.20
  -1  -2   3  186.58   11.60
   1  -2  -3  158.18   19.10
  -1  -2   3  182.38   11.40
  -1  -2   3  166.78   10.00
  -1  -2   3  171.58    9.90
  -1  -2   3  176.58   10.50
  -1  -2   3  148.59   12.60
  -1  -2   3  138.59   16.40
  -1   2   3  154.88   10.60
   1   2  -3  173.68    9.60
   1   2  -3  180.68    9.50
  -1   2   3  177.68    9.40
   1   2  -3  180.58    9.60
  -1   2   3  145.19   10.00
   0  -2   3   11.90    2.70
   0  -2   3   12.00    1.80
   0  -2   3    9.80    2.00
   0  -2   3    5.90    3.60
   0  -2  -3    5.20    3.50
   0  -2   3    7.70    2.30
   0  -2   3   13.10    1.90
   0  -2  -3   11.90    1.70
   0  -2   3    8.40    7.90
   0  -2  -3    5.80    8.20
   0   2   3   13.80    1.80
   0   2   3   10.70    1.40
   0   2  -3   11.30    1.50
   0   2  -3   12.80    1.70
   0   2   3   11.00    2.20
   0   2  -3    7.40    2.00
   0   2  -3   11.10    1.50
   0   2   3    9.60    1.40
  -1  -2  -3   -1.80    1.00
   1  -2   3    0.50    0.70
   1  -2   3   -2.10    0.80
  -1  -2  -3   -0.20    0.70
  -1  -2  -3    4.50    6.50
  -1  -2  -3   -1.30    0.80
  -1  -2  -3    0.30    1.90
   1  -2   3   10.40   14.60
  -1  -2  -3   -0.80    0.60
  -1  -2  -3    0.00    0.60
   1   2   3    0.80    0.90
  -1   2  -3    1.00    1.10
   1   2   3    0.10    0.50
  -1   2  -3   -0.30    0.50
  -1   2  -3    1.10    0.60
  -1   2  -3   -0.50    0.50
   1   2   3   -0.30    0.60
   1   2   3   -0.80    0.40
  -2  -2  -3   21.40    6.70
  -2  -2  -3   24.10    3.20
   2  -2   3   23.30    3.40
  -2  -2  -3   28.00    5.00
  -2  -2  -3   18.50    2.30
  -2  -2  -3   23.40    2.50
  -2  -2  -3   20.10    2.30
   2  -2   3   20.70   11.70
  -2  -2  -3   21.10    4.60
   2  -2   3   24.50    4.60
   2   2   3   22.10    2.50
  -2   2  -3   18.40    2.80
   2   2   3   23.00    2.00
  -2   2  -3   22.40    4.10
  -2   2  -3   15.30    3.10
   2   2   3   23.60    2.20
   2   2   3   19.30    3.00
  -2   2  -3   21.60    2.20
  -3  -2  -3   26.10    3.10
  -3  -2  -3   25.20    7.50
  -3  -2  -3   26.70    2.70
  -3  -2  -3   21.20    3.00
  -3  -2  -3   29.80    3.50
   3  -2   3   29.50    3.50
  -3  -2  -3   26.70    2.70
  -3  -2  -3   27.90    5.10
   3  -2   3   24.30    3.70
  -3  -2  -3   27.70    2.90
   3   2   3   26.50    2.30
  -3   2  -3   28.20    3.50
  -3   2  -3   22.50    3.70
   3   2   3   28.30    2.90
   3   2   3   26.20    2.50
  -3   2  -3   28.70    3.50
   3   2   3   18.80    3.10
   4  -2   3 1172.98   59.39
   4  -2   3 1140.69   60.59
  -4  -2  -3 1132.09   59.19
  -4  -2  -3 1167.48   59.69
  -4  -2  -3 1250.57   63.99
  -4  -2  -3 1140.99   59.39
  -4  -2  -3 1146.29   59.89
  -4  -2  -3 1171.08   60.19
  -4  -2  -3 1254.57   62.39
  -4  -2  -3 1167.98   59.69
  -4  -2  -3 1116.29   60.19
   4  -2   3 1167.28   60.09
  -4   2  -3 1135.09   60.29
  -4   2  -3 1013.30   60.79
   4   2   3 1179.58   59.29
  -4   2  -3 1095.79   60.09
   4   2   3 1103.99   59.69
   4   2   3 1187.68   59.69
   5  -2   3    1.70    1.00
  -5  -2  -3    0.10    0.90
  -5  -2  -3   -0.30    0.80
  -5  -2  -3   -0.20    0.70
  -5  -2  -3    2.70    2.20
  -5  -2  -3    0.90    0.70
   5  -2   3   -1.40    1.20
   5  -2   3    0.70    1.20
   5  -2   3    0.60    0.70
  -5  -2  -3   -2.90    4.10
  -5  -2  -3    1.80    1.00
  -5  -2  -3    0.30    1.00
  -5  -2  -3    0.70    0.80
  -5   2  -3    0.10    0.90
  -5   2  -3    0.80    1.20
  -5   2  -3    0.30    1.10
  -5   2  -3    1.50    0.90
   5   2   3   -0.50    0.70
   5   2   3   -0.20    0.60
   5   2   3    0.80    0.60
  -6  -2  -3  252.57   14.60
   6  -2   3  243.98   14.80
  -6  -2  -3  245.38   13.60
  -6  -2  -3  261.57   17.70
  -6  -2  -3  244.68   14.30
  -6  -2  -3  230.88   14.60
   6  -2   3  246.18   14.20
   6  -2   3  247.98   14.10
  -6  -2  -3  291.47   16.20
  -6  -2  -3  259.17   14.40
   6  -2   3  246.38   15.30
  -6  -2  -3  262.07   13.80
   6  -2   3  249.08   14.10
  -6  -2  -3  253.87   14.80
   6   2   3  244.18   13.70
   6   2   3  261.07   14.40
   6   2   3  249.68   13.70
  -6   2  -3  231.58   14.40
  -6   2  -3  246.98   14.70
  -6   2  -3  252.07   15.10
  -6   2  -3  218.98   14.90
   7  -2   3   58.69    4.50
   7  -2   3   57.49    4.70
  -7  -2  -3   51.29    4.40
  -7  -2  -3   56.39    4.00
   7  -2   3   66.59    6.50
  -7  -2  -3   62.09    4.80
   7  -2   3   54.49    4.40
  -7  -2  -3   69.99    5.80
  -7  -2  -3   59.79    4.10
  -7  -2  -3   60.79    8.60
  -7  -2  -3   61.59    5.10
  -7  -2  -3   57.49    4.80
   7   2   3   62.19    4.10
  -7   2  -3   56.89    6.20
  -7   2  -3   61.29    5.70
   7   2   3   55.99    4.60
  -7   2  -3   56.49    5.10
   7   2   3   56.19    4.00
  -7   2  -3   49.70    4.80
  -7   2  -3   55.59    4.70
   8  -2   3   77.39    6.20
  -8  -2  -3   99.09    9.30
  -8  -2  -3   82.09    5.20
  -8  -2  -3   76.89    5.80
   8  -2   3   85.09    5.90
   8  -2   3   80.49    6.90
   8  -2   3   77.09    6.00
  -8  -2  -3   77.49    6.10
  -8  -2  -3   80.19    5.90
   8  -2   3   82.29    6.70
   8  -2   3   85.99    5.90
  -8  -2  -3   87.09    5.30
  -8  -2  -3   76.79    6.20
   8   2   3   83.39    6.00
   8   2   3   79.19    5.90
  -8   2  -3   72.99    5.60
  -8   2  -3   75.99    6.30
  -8   2  -3   65.39    6.10
  -8   2  -3  108.99   10.50
   8   2   3   75.19    5.10
  -8   2  -3   79.59    6.10
  -9  -2  -3  364.76   20.40
  -9  -2  -3  375.26   21.00
   9  -2   3  342.37   20.40
   9  -2   3  362.36   20.80
  -9  -2  -3  365.76   19.80
   9  -2   3  357.16   21.30
   9  -2   3  363.76   21.80
  -9  -2  -3  376.66   19.70
   9  -2   3  408.16   21.30
   9  -2   3  370.26   20.50
  -9  -2  -3  364.96   20.40
  -9  -2  -3  355.86   20.80
  -9   2  -3  361.36   21.10
   9   2   3  368.56   19.60
   9   2   3  360.96   19.80
   9   2   3  347.07   20.50
  -9   2  -3  382.96   21.40
  -9   2  -3  352.46   20.90
  -9   2  -3  369.06   21.20
  10  -2   3    1.90    1.80
 -10  -2  -3    0.90    0.90
 -10  -2  -3    0.50    1.00
  10  -2   3    0.30    0.90
 -10  -2  -3   -0.40    0.60
  10  -2   3    0.50    1.40
  10  -2   3   -0.10    1.80
 -10  -2  -3    1.40    1.20
  10  -2   3   -0.60    0.80
 -10  -2  -3   -1.00    0.80
 -10   2  -3   -0.30    1.40
 -10   2  -3   -0.80    1.00
  10   2   3   -0.20    0.50
  10   2   3    0.20    0.70
 -10   2  -3   -0.10    1.00
  10   2   3    0.20    1.00
 -10   2  -3    0.70    1.10
 -11  -2  -3  358.06   20.50
  11  -2   3  348.07   21.10
  11  -2   3  374.76   20.80
 -11  -2  -3  378.26   20.60
  11  -2   3  349.67   21.80
 -11  -2  -3  340.47   20.50
 -11  -2  -3  365.66   20.00
 -11  -2  -3  376.86   20.20
  11  -2   3  394.16   21.60
  11  -2   3  388.56   20.80
  11   2   3  357.46   20.70
  11   2   3  379.76   19.60
  11   2   3  365.96   20.70
  11   2   3  357.46   19.90
 -11   2  -3  365.76   21.50
 -11   2  -3  366.06   21.30
 -11   2  -3  384.16   21.40
 -11   2  -3  393.76   21.50
  12  -2   3   -0.50    2.30
 -12  -2  -3    1.00    1.00
 -12  -2  -3    3.10    1.10
 -12  -2  -3    4.10    1.30
  12  -2   3    3.60    1.70
  12  -2   3    2.30    1.20
 -12  -2  -3    1.00    1.00
 -12  -2  -3    2.60    1.20
  12  -2   3    3.80    2.00
  12   2   3    1.50    0.70
 -12   2  -3    2.50    1.60
 -12   2  -3    1.60    1.40
 -12   2  -3    1.20    1.40
  12   2   3    3.00    1.40
  12   2   3    3.00    1.30
 -12   2  -3    1.70    1.30
  12   2   3    1.60    0.80
  13  -2   3   33.10    3.40
 -13  -2  -3   26.90    3.00
  13  -2   3   30.00    4.60
 -13  -2  -3   27.90    3.00
 -13  -2  -3   29.00    3.10
  13  -2   3   32.40    4.30
 -13   2  -3   30.50    3.90
 -13   2  -3   30.80    3.80
 -13   2  -3   34.00    4.70
  13   2   3   31.50    2.50
 -13   2  -3   29.80    3.70
  13   2   3   29.70    2.30
  13   2   3   23.90    3.00
 -14  -2  -3   36.90    3.20
 -14  -2  -3   29.60    3.00
  14  -2   3   38.10    3.20
 -14  -2  -3   33.00    3.00
  14  -2   3   28.00    3.70
  14   2   3   35.40    2.60
 -14   2  -3   34.60    4.20
 -14   2  -3   36.30    3.90
  14   2   3   27.10    2.80
 -14   2  -3   38.40    3.90
  14   2   3   32.20    2.40
 -14   2  -3   36.40    3.80
 -15  -2  -3    1.30    0.90
  15  -2   3    1.50    0.90
 -15  -2  -3    1.00    0.80
  15   2   3    1.60    0.90
 -15   2  -3    1.70    1.00
 -15   2  -3    1.10    1.20
 -15   2  -3    2.50    1.30
 -13  -3   3    0.10    1.00
 -13  -3   3    1.20    0.90
 -13  -3   3    3.90    1.80
  13   3  -3   -0.60    0.60
 -13   3   3   -1.50    0.90
 -12  -3   3   19.30    2.10
 -12  -3   3   23.00    2.10
 -12  -3   3   21.70    2.70
 -12  -3   3   25.60    2.70
 -12  -3   3   20.70    2.50
 -12   3   3   22.60    2.90
  12   3  -3   21.80    2.10
  12   3  -3   20.50    2.20
 -12   3   3   17.30    2.60
 -12   3   3   20.60    2.20
 -11  -3   3   69.09    4.90
 -11  -3   3   66.39    5.60
 -11  -3   3   70.69    4.60
 -11  -3   3   69.29    7.50
 -11  -3   3   62.59    5.10
 -11  -3   3   62.19    5.50
  11   3  -3   72.99    4.80
 -11   3   3   70.69    5.40
 -11   3   3   66.69    5.30
  11   3  -3   68.39    4.60
 -11   3   3   75.59    4.80
 -10  -3   3   64.89    4.20
 -10  -3   3   55.99    4.90
 -10  -3   3   63.59    5.30
 -10  -3   3   57.99    4.20
 -10  -3   3   62.99    5.30
 -10  -3   3   52.69    5.00
 -10  -3   3   65.29    5.00
 -10   3   3   53.99    5.40
 -10   3   3   58.49    4.90
  10   3  -3   61.09    4.30
  10   3  -3   50.69    4.40
 -10   3   3   66.09    4.90
  10   3  -3   49.00    4.20
 -10   3   3   65.69    4.40
  -9  -3   3  213.28   13.20
  -9  -3   3  219.88   12.30
  -9  -3   3  217.28   13.60
  -9  -3   3  235.18   12.40
  -9  -3   3  211.18   14.00
  -9  -3   3  225.38   13.70
  -9  -3   3  204.68   13.50
  -9   3   3  249.88   13.60
  -9   3   3  204.08   13.20
   9   3  -3  195.28   12.70
   9   3  -3  212.78   12.40
  -9   3   3  230.68   12.60
  -9   3   3  213.98   13.20
   9   3  -3  205.28   12.50
  -8  -3   3   39.90    4.80
  -8  -3   3   41.60    4.50
  -8  -3   3   46.90    3.50
  -8  -3   3   38.20    4.80
  -8  -3   3   38.20    4.60
  -8  -3   3   41.80    4.60
  -8  -3   3   41.50    3.50
  -8   3   3   44.70    4.30
  -8   3   3   35.70    4.50
  -8   3   3   35.80    4.20
   8   3  -3   40.00    3.40
   8   3  -3   40.80    3.50
   8   3  -3   35.00    4.00
  -8   3   3   39.90    3.60
  -7  -3   3   23.40    3.60
  -7  -3   3   20.90    3.50
  -7  -3   3   25.90    2.90
  -7  -3   3   17.60    3.00
  -7  -3   3   24.70    3.50
  -7  -3   3   18.60    2.50
  -7  -3   3   24.50    3.50
  -7   3   3   20.90    2.80
  -7   3   3   24.60    3.80
   7   3  -3   20.50    4.10
   7   3  -3   22.00    2.70
   7   3  -3   25.90    3.00
  -7   3   3   22.90    3.20
   7   3  -3   23.00    3.10
  -6  -3   3   10.70    2.40
  -6  -3   3   11.50    2.70
  -6  -3   3   11.40    3.30
  -6  -3   3   12.10    3.10
  -6  -3   3   12.60    6.90
  -6  -3   3   11.90    2.30
  -6  -3   3   12.20    3.10
   6   3  -3    8.50    1.90
   6   3  -3   13.90    2.20
  -6   3   3   11.80    2.80
   6   3  -3    8.10    2.80
   6   3  -3    7.70    1.60
  -5  -3   3   15.20    2.90
  -5  -3   3   17.10    3.00
  -5  -3   3   22.90    3.50
  -5  -3   3   17.30    2.60
  -5  -3   3   16.40    2.50
  -5  -3   3   16.00    3.10
  -5  -3   3   21.20    4.60
  -5  -3   3   22.60    2.90
  -5  -3   3   11.60    8.40
   5   3  -3   14.70    2.90
   5   3  -3   19.90    2.60
   5   3  -3   19.40    2.50
  -5   3   3   25.20    3.70
  -5   3   3   22.00    3.80
   5   3  -3   19.60    2.70
   5   3  -3   13.10    3.40
  -5   3   3   18.60    2.90
  -4  -3   3  358.56   19.70
  -4  -3   3  337.27   19.20
  -4  -3   3  358.46   28.50
  -4  -3   3  334.87   19.70
  -4  -3   3  347.87   20.10
   4  -3  -3  322.37   19.50
  -4  -3   3  339.87   20.00
  -4  -3   3  359.56   19.60
  -4  -3   3  344.77   23.20
  -4  -3   3  379.86   20.80
   4   3  -3  360.96   19.20
   4   3  -3  363.06   19.10
  -4   3   3  340.57   19.00
   4   3  -3  333.67   19.20
  -4   3   3  342.57   19.40
  -4   3   3  340.57   20.80
   4   3  -3  305.67   19.70
  -3  -3   3   98.79    6.60
  -3  -3   3   89.49    6.90
  -3  -3   3   93.59   16.10
   3  -3  -3   89.79    6.60
  -3  -3   3   97.49    7.60
  -3  -3   3   90.39    6.90
  -3  -3   3   94.29    6.80
  -3  -3   3   99.69   10.60
  -3  -3   3   92.09    7.00
  -3  -3   3   94.79    6.70
  -3   3   3   96.49    7.80
  -3   3   3   93.69    6.60
  -3   3   3   91.29    6.30
   3   3  -3   99.29    6.30
   3   3  -3   84.89    7.00
   3   3  -3   90.69    6.30
   3   3  -3   88.79    6.20
   3   3  -3   76.99    8.00
  -2  -3   3  143.89    8.80
  -2  -3   3  134.89    9.00
  -2  -3   3  130.39   13.20
  -2  -3   3  142.19    8.80
  -2  -3   3  145.19    9.70
  -2  -3   3  141.29    9.10
   2  -3  -3  127.29    8.70
  -2  -3   3  131.49    8.90
  -2  -3   3  144.79    9.20
  -2  -3   3  137.19   20.10
  -2   3   3  133.09    9.90
  -2   3   3  131.39    8.70
  -2   3   3  126.29    8.40
   2   3  -3  117.19    9.00
   2   3  -3  105.09   10.00
   2   3  -3  132.79    8.30
   2   3  -3  131.89    8.40
   2   3  -3  152.88    8.50
  -1  -3   3   16.90    2.80
  -1  -3   3   12.20    2.30
  -1  -3   3    7.00   14.60
   1  -3  -3   18.20    2.70
  -1  -3   3   15.30    7.10
  -1  -3   3   16.20    3.10
  -1  -3   3   19.80    3.00
   1   3  -3   14.30    2.20
   1   3  -3   13.50    2.00
  -1   3   3   15.80    3.20
   1   3  -3    9.70    2.50
  -1   3   3   13.60    2.20
  -1   3   3   11.90    2.30
   1   3  -3    9.00    2.90
   0  -3  -3   30.80   18.00
   0  -3   3    8.80   16.50
  -1  -3  -3    6.20    1.50
   1  -3   3    6.70    1.90
   1  -3   3   -0.70   19.90
  -1  -3  -3    7.30    1.60
   1  -3   3   10.00    2.50
  -1  -3  -3    9.00   14.40
   1  -3   3    5.30    1.70
  -1  -3  -3    5.70    1.70
   1   3   3    3.20    1.30
  -1   3  -3    5.10    2.10
  -1   3  -3    4.90    2.00
   1   3   3    3.40    1.70
   1   3   3    5.40    1.70
   1   3   3    7.20    1.50
  -2  -3  -3    4.90    1.70
  -2  -3  -3    9.80    1.80
   2  -3   3    7.20    1.90
   2  -3   3    8.40    2.10
  -2  -3  -3    8.10    2.10
  -2  -3  -3   -1.20   12.10
  -2  -3  -3    6.30    3.80
  -2  -3  -3    7.90    1.70
  -2  -3  -3    6.00    1.90
  -2   3  -3    4.10    2.00
   2   3   3    6.20    2.20
  -2   3  -3    5.80    2.10
   2   3   3    6.50    1.40
   2   3   3    6.70    1.50
   2   3   3    4.30    1.40
   3  -3   3   13.50    2.70
  -3  -3  -3    9.60    2.00
  -3  -3  -3    8.50   10.80
  -3  -3  -3   14.40    2.40
  -3  -3  -3    9.60    2.20
  -3  -3  -3   12.50    4.80
  -3  -3  -3   11.30    1.90
  -3  -3  -3   10.90    1.90
  -3  -3  -3   14.00    2.40
   3   3   3    8.00    1.90
  -3   3  -3   10.20    2.60
   3   3   3   10.00    2.60
   3   3   3   11.40    1.90
   3   3   3   14.60    2.00
  -3   3  -3    5.10    2.20
  -4  -3  -3   55.89    8.60
  -4  -3  -3   45.80    4.70
   4  -3   3   50.99    5.30
  -4  -3  -3   46.50    4.50
  -4  -3  -3   49.99    4.00
  -4  -3  -3   55.69    6.80
  -4  -3  -3   54.29    5.30
   4  -3   3   39.00    5.00
  -4  -3  -3   44.20    3.70
  -4  -3  -3   56.59   12.60
  -4   3  -3   59.49    5.60
   4   3   3   48.30    4.00
  -4   3  -3   47.00    5.40
  -4   3  -3   45.20    5.30
   4   3   3   48.30    5.10
   4   3   3   52.59    4.60
   5  -3   3    3.50    1.70
   5  -3   3   12.30    2.50
  -5  -3  -3    7.70    1.50
  -5  -3  -3    5.80    1.90
  -5  -3  -3    8.90    1.70
  -5  -3  -3    7.80    1.80
  -5  -3  -3    5.90    3.70
  -5  -3  -3    9.70    2.10
  -5  -3  -3   10.40    8.30
  -5  -3  -3    6.80    1.90
   5   3   3    7.30    1.70
  -5   3  -3    8.70    2.20
  -5   3  -3    5.80    1.90
   5   3   3   11.10    1.80
  -5   3  -3    6.80    2.30
   5   3   3    9.10    2.30
  -6  -3  -3   44.40   12.90
  -6  -3  -3   32.00    5.50
   6  -3   3   35.10    4.30
  -6  -3  -3   26.20    3.30
  -6  -3  -3   27.60    3.50
  -6  -3  -3   26.60    3.60
  -6  -3  -3   29.40    3.80
  -6  -3  -3   31.60    3.00
   6  -3   3   24.10    3.90
  -6  -3  -3   32.10    2.90
   6   3   3   35.10    3.30
  -6   3  -3   35.10    4.30
  -6   3  -3   32.30    4.60
  -6   3  -3   29.90    3.90
   6   3   3   30.70    4.00
   6   3   3   28.50    3.50
   6   3   3   29.70    3.30
  -7  -3  -3  108.49    7.60
  -7  -3  -3  105.79    6.50
  -7  -3  -3  111.19   13.70
   7  -3   3   92.29    7.80
  -7  -3  -3  112.09    7.20
   7  -3   3   94.59    7.50
  -7  -3  -3  109.49    6.60
  -7  -3  -3   97.89    7.10
  -7   3  -3  100.59    7.10
   7   3   3   87.89    6.80
   7   3   3  100.69    7.50
  -7   3  -3  112.69    7.80
   7   3   3  101.79    6.40
   7   3   3  107.59    6.90
  -7   3  -3  100.09    7.70
  -8  -3  -3    7.30    1.70
  -8  -3  -3    6.40    1.30
  -8  -3  -3    9.90    2.10
  -8  -3  -3    5.00    1.70
  -8  -3  -3    6.60    1.40
   8  -3   3    6.80    2.20
  -8   3  -3    4.00    1.40
  -8   3  -3    6.50    1.90
   8   3   3    7.40    1.60
   8   3   3   11.90    2.40
   8   3   3    7.70    1.80
   8   3   3    7.20    1.40
  -9  -3  -3   21.30    2.90
  -9  -3  -3   21.10    2.80
   9  -3   3   23.40    3.70
  -9  -3  -3   19.30    2.40
  -9  -3  -3   28.30    3.40
  -9  -3  -3   24.50    2.60
  -9   3  -3   24.40    2.80
   9   3   3   30.60    4.00
  -9   3  -3   23.40    3.40
   9   3   3   22.30    3.60
   9   3   3   24.00    3.50
   9   3   3   27.30    2.50
   9   3   3   27.30    2.90
 -10  -3  -3   26.70    3.40
 -10  -3  -3   25.50    3.00
  10  -3   3   23.60    3.50
 -10  -3  -3   30.50    2.70
 -10  -3  -3   27.10    2.80
 -10  -3  -3   26.10    3.20
 -10   3  -3   31.20    2.50
  10   3   3   23.00    3.00
 -10   3  -3   34.70    4.40
  10   3   3   28.90    2.60
  10   3   3   33.60    2.40
 -11  -3  -3    1.90    1.10
 -11  -3  -3    2.50    1.40
  11  -3   3    0.40    2.00
 -11  -3  -3    3.00    1.30
 -11  -3  -3    3.20    1.10
 -11   3  -3    2.00    1.90
  11   3   3    2.30    1.40
  11   3   3    3.50    0.90
 -12  -3  -3   18.20    2.10
 -12  -3  -3   15.40    2.10
 -12  -3  -3   16.50    1.90
  12  -3   3   16.60    2.40
 -12   3  -3   20.90    2.60
  12   3   3   19.70    1.90
  -8  -4   3    1.10    1.00
  -8  -4   3    0.00    0.90
  -8  -4   3    2.60    1.10
   8   4  -3    0.00    0.90
   8   4  -3    1.10    0.80
  -8   4   3    2.60    0.90
  -7  -4   3    0.60    0.60
  -7  -4   3    4.10    2.00
  -7  -4   3   -1.50    1.00
  -7  -4   3    0.90    0.80
   7   4  -3   -0.40    0.80
   7   4  -3    0.50    0.80
  -7   4   3    1.10    0.80
  -7   4   3    0.40    0.70
  -6  -4   3    5.80    1.20
  -6  -4   3    7.00    1.60
  -6  -4   3    6.70    1.20
  -6  -4   3    7.10    1.70
   6   4  -3    3.60    1.30
   6   4  -3    6.30    1.30
  -6   4   3    8.00    1.60
  -6   4   3    8.20    1.40
  -5  -4   3   30.20    2.80
  -5  -4   3   27.10    2.50
  -5  -4   3   34.20    3.50
  -5  -4   3   26.00    3.00
  -5   4   3   28.50    2.80
   5   4  -3   27.70    3.20
  -5   4   3   35.10    4.80
  -4  -4   3    3.80    1.70
  -4  -4   3    0.70    0.70
  -4  -4   3    0.90    0.90
  -4   4   3    1.60    1.10
   4   4  -3    0.50    0.90
   4   4  -3    3.10    2.00
  -4   4   3    1.20    0.90
  -3  -4   3    7.60    1.50
  -3  -4   3    3.80    1.30
  -3   4   3    4.60    1.00
   3   4  -3    2.60    1.30
   3   4  -3    4.80    1.40
  -3   4   3    4.70    1.60
  -3   4   3    6.40    1.30
   3   4  -3    4.80    2.10
  -2  -4   3   -0.20    0.90
  -2  -4   3   -0.10    0.90
   2   4  -3   -0.50    0.70
   2   4  -3   -1.00    1.10
   2   4  -3   -0.10    1.10
  -2   4   3    0.50    1.10
  -2   4   3   -0.80    0.70
  -2   4   3   -0.20    0.60
  -1  -4   3    9.50    1.90
  -1  -4   3   10.40    2.30
   1  -4  -3   12.80    1.80
   1   4  -3   10.60    1.80
   1   4  -3   10.40    2.10
  -1   4   3   10.40    1.80
  -1   4   3   10.40    2.30
   1   4  -3   13.70    2.90
  -1   4   3   11.40    1.70
   0  -4   3    2.80    1.30
   0  -4  -3    6.80    1.40
   0  -4   3    3.30    1.40
   0   4  -3    5.00    2.90
   0   4   3    4.10    1.70
   0   4  -3    3.40    1.80
   0   4  -3    4.90    1.30
   0   4   3    2.50    1.20
  -1  -4  -3    2.00    0.90
   1  -4   3    2.90    1.40
   1  -4   3    1.70    1.30
  -1   4  -3    2.10    0.90
   1   4   3    1.00    1.20
  -1   4  -3    0.70    1.40
  -2  -4  -3    8.20    1.40
   2  -4   3    5.90    1.50
   2  -4   3    5.50    1.50
  -2   4  -3    4.80    1.70
  -2   4  -3    4.60    1.90
   2   4   3    7.70    1.60
   3  -4   3   -0.30    0.90
  -3  -4  -3   -0.20    0.60
   3  -4   3   -1.00    1.00
   3   4   3    0.10    0.80
  -3   4  -3   -0.50    0.90
  -3   4  -3   -0.50    1.00
  -4  -4  -3   -1.00    0.80
  -4  -4  -3   -0.30    0.60
   4  -4   3   -0.70    1.50
   4   4   3   -1.90    0.80
  -4   4  -3   -1.10    1.10
  -4   4  -3   -0.20    1.00
  -5  -4  -3   11.90    1.50
  -5  -4  -3   11.90    1.50
   5  -4   3    9.20    1.90
  -5   4  -3   11.00    1.90
  -5   4  -3   11.80    2.20
   5   4   3   11.30    1.80
  -6  -4  -3   39.70    2.80
   6  -4   3   38.50    3.40
  -6   4  -3   41.00    3.10
   6   4   3   34.60    3.10
  -6   4  -3   34.20    3.20
   7  -4   3   18.90    2.20
  -7  -4  -3   20.90    2.40
  -7  -4  -3   23.30    2.00
   7   4   3   20.90    2.10
 -18   0   4    3.50    1.10
 -17   0   4    5.40    1.30
 -17   0   4    4.70    1.30
  16   0  -4   16.80    1.80
 -16   0   4   19.00    3.40
 -16   0   4   25.10    3.00
  15   0  -4   49.60    3.40
 -15   0   4   47.20    5.90
 -15   0   4   41.30    4.60
 -15   0   4   44.00    4.80
  14   0  -4   58.29    3.80
  14   0  -4   62.79    6.30
 -14   0   4   63.89    6.10
 -14   0   4   59.19    5.80
  14   0  -4   62.09    4.00
 -14   0   4   56.69    5.70
 -13   0   4  172.48   11.60
 -13   0   4  168.28   11.20
 -13   0   4  167.08   11.10
  13   0  -4  179.08    9.60
 -12   0   4   99.39    7.50
 -12   0   4  114.49    7.50
 -12   0   4  116.79    7.90
 -12   0   4  107.09    7.80
  12   0  -4  111.49    6.40
 -12   0   4  115.39    8.00
 -11   0   4   17.10    2.60
 -11   0   4   18.40    2.60
 -11   0   4   16.50    2.70
  11   0  -4   16.10    1.40
 -11   0   4   19.10    2.80
 -10   0   4  126.39    7.70
 -10   0   4  114.49    7.50
 -10   0   4  118.29    7.70
 -10   0   4  113.09    7.50
 -10   0   4  103.39    7.60
  -9   0   4  620.54   31.10
  -9   0   4  589.04   31.50
  -9   0   4  590.84   31.30
  -9   0   4  609.94   31.30
  -9   0   4  507.75   32.00
  -8   0   4  163.98    9.70
  -8   0   4  177.88   10.20
  -8   0   4  148.59    9.50
  -7   0   4  273.47   16.50
  -7   0   4  304.67   16.00
  -6   0   4  862.11   46.10
  -6   0   4  952.20   46.90
  -6   0   4  879.61   46.30
  -6   0   4  902.81   46.50
  -5   0   4  614.44   31.40
  -5   0   4  561.24   31.20
  -5   0   4  647.14   31.50
  -4   0   4  670.93   35.10
  -4   0   4  693.93   35.10
  -3   0   4   78.39    6.10
  -3   0   4   82.19    4.70
  -2   0   4   61.39    3.90
  -2   0   4   65.29    3.90
   2   0  -4   69.19    3.50
   0   0   4  679.93   37.70
   0   0  -4  830.12   40.30
   0   0   4  715.23   37.60
   1   0   4    0.30    0.70
   1   0   4    1.60    0.60
  -1   0  -4    7.30    2.70
   1   0   4    4.50    0.70
  -1   0  -4    1.60    0.60
  -1   0  -4    2.60    0.40
  -2   0  -4 1861.31   87.09
   2   0   4 1494.95   85.09
   3   0   4   92.99    5.30
  -3   0  -4   88.99    5.50
   3   0   4   84.29    5.00
   3   0   4  101.49    5.30
   3   0   4   92.59    5.50
  -3   0  -4  105.79    6.70
  -4   0  -4  257.17   14.10
  -4   0  -4  276.47   16.40
   4   0   4  250.17   13.40
   4   0   4  248.38   14.00
   4   0   4  256.07   13.80
   4   0   4  263.37   13.70
  -4   0  -4  276.87   15.40
   5   0   4  495.75   26.90
   5   0   4  504.05   26.70
  -5   0  -4  514.25   29.40
   5   0   4  520.25   26.60
  -5   0  -4  497.25   28.30
   5   0   4  546.75   26.60
  -6   0  -4  110.19    8.50
   6   0   4  115.39    6.20
   6   0   4  107.29    6.30
   6   0   4  133.49    7.20
  -6   0  -4  120.19    7.20
   6   0   4  113.89    6.50
  -7   0  -4  552.24   31.00
  -7   0  -4  576.84   30.50
   7   0   4  612.74   30.70
  -7   0  -4  601.64   30.80
  -7   0  -4  599.84   30.50
   7   0   4  592.44   29.70
   7   0   4  613.44   30.20
  -7   0  -4  556.04   33.70
   7   0   4  567.54   29.80
   7   0   4  613.24   30.10
  -7   0  -4  530.85   30.20
  -7   0  -4  518.35   32.10
   8   0   4  108.59    7.00
   8   0   4  107.89    6.40
  -8   0  -4   91.89   10.70
  -8   0  -4   98.79    7.10
  -8   0  -4   99.69    6.90
   8   0   4  102.99    5.90
  -8   0  -4  104.39    6.60
  -8   0  -4   93.09    8.20
  -8   0  -4  111.09    6.70
   8   0   4  112.89    6.30
   8   0   4  111.79    6.30
   8   0   4  108.69    5.90
  -9   0  -4  228.08   18.50
  -9   0  -4  261.37   15.40
   9   0   4  279.07   13.90
  -9   0  -4  221.18   16.30
  -9   0  -4  262.07   15.00
  -9   0  -4  257.77   14.60
   9   0   4  279.17   14.00
   9   0   4  281.67   14.40
  -9   0  -4  274.77   14.80
  -9   0  -4  256.97   14.70
   9   0   4  260.97   15.20
   9   0   4  262.97   14.40
  -9   0  -4  247.88   15.00
 -10   0  -4   61.89    4.60
  10   0   4   57.59    3.70
 -10   0  -4   56.59    5.00
 -10   0  -4   46.60    5.50
 -10   0  -4   61.29    4.50
 -10   0  -4   56.99    4.50
 -10   0  -4   56.39    4.80
  10   0   4   54.49    3.70
  10   0   4   60.79    4.20
 -10   0  -4   62.69    4.90
 -11   0  -4  238.38   14.70
 -11   0  -4  238.98   14.20
 -11   0  -4  236.08   14.00
 -11   0  -4  233.08   14.00
  11   0   4  252.77   13.20
 -11   0  -4  264.67   14.70
  11   0   4  224.98   14.60
  11   0   4  256.77   13.90
  11   0   4  237.48   13.50
 -11   0  -4  247.48   15.00
 -12   0  -4    7.50    2.00
 -12   0  -4    9.90    2.20
  12   0   4    7.20    2.10
  12   0   4    5.80    1.40
 -12   0  -4   12.50    2.30
 -12   0  -4    9.50    1.90
 -13   0  -4   90.89    6.90
  13   0   4  100.59    6.80
  13   0   4   91.59    7.50
 -13   0  -4  102.29    7.50
 -13   0  -4   89.59    6.80
  13   0   4  102.69    6.20
 -13   0  -4  110.79    7.70
  13   0   4   98.19    6.30
 -13   0  -4  102.89    7.40
  14   0   4  295.17   17.50
 -14   0  -4  317.47   18.40
 -14   0  -4  313.37   17.60
  14   0   4  321.07   17.20
  14   0   4  325.07   17.00
 -14   0  -4  292.87   17.80
 -14   0  -4  336.07   18.40
 -14   0  -4  286.77   18.00
 -15   0  -4   51.99    4.50
 -15   0  -4   48.40    5.00
 -15   0  -4   57.49    6.00
  15   0   4   58.79    4.10
 -15   0  -4   49.20    5.10
  15   0   4   54.59    3.80
 -16   0  -4   43.70    4.30
 -16   0  -4   46.40    3.80
  16   0   4   42.30    3.20
  16   0   4   46.40    3.50
 -16   0  -4   35.60    3.40
  17   0   4    8.30    1.30
  17  -1  -4    0.40    0.80
 -17   1   4   -0.60    1.00
 -17   1   4    0.00    0.80
 -17   1   4   -0.80    0.70
  16  -1  -4   54.79    4.10
  16  -1  -4   53.69    5.60
 -16   1   4   58.59    4.40
 -16   1   4   54.99    4.80
 -16   1   4   59.29    4.90
 -16   1   4   57.59    4.80
  15  -1  -4   52.49    4.00
  15  -1  -4   49.80    6.00
  15  -1  -4   46.60    3.80
  15  -1  -4   46.90    3.80
 -15   1   4   47.10    5.20
 -15   1   4   53.09    4.30
 -15   1   4   51.59    5.20
 -15   1   4   53.49    5.40
  14  -1  -4   10.70    2.50
  14  -1  -4    6.50    2.10
  14  -1  -4    5.30    1.20
  14  -1  -4    8.70    1.70
 -14   1   4    4.30    1.70
 -14   1   4    8.00    2.10
 -14   1   4    2.10    1.40
 -14   1   4    6.00    1.70
  13  -1  -4   46.40    6.10
 -13  -1   4   53.29    4.40
  13  -1  -4   43.70    3.40
  13  -1  -4   40.30    3.50
 -13   1   4   40.30    4.70
 -13   1   4   40.70    4.80
 -13   1   4   46.80    4.80
 -13   1   4   38.40    4.70
  12  -1  -4   11.60    1.80
  12  -1  -4   12.90    1.70
 -12  -1   4   16.20    2.00
 -12  -1   4   12.60    2.00
  12  -1  -4   13.80    2.10
 -12   1   4   11.20    2.50
 -12   1   4    9.80    2.50
 -12   1   4   10.50    2.40
 -12   1   4   12.40    2.40
 -12   1   4   11.00    2.30
 -11  -1   4   24.30    2.80
  11  -1  -4   10.20    1.50
  11  -1  -4   15.00    2.00
  11  -1  -4   11.20    1.70
 -11  -1   4   19.30    2.40
 -11  -1   4   21.30    2.80
 -11   1   4   14.70    2.80
 -11   1   4   14.60    2.40
 -11   1   4   11.50    2.40
 -11   1   4   15.50    2.50
 -11   1   4   16.50    2.70
 -11   1   4   21.80    2.40
 -10  -1   4   57.59    4.70
  10  -1  -4   53.09    4.60
 -10  -1   4   61.29    4.50
 -10  -1   4   60.09    4.00
  10  -1  -4   63.29    4.00
 -10  -1   4   62.29    4.10
 -10  -1   4   60.29    4.60
  10  -1  -4   62.39    4.10
 -10   1   4   53.49    7.00
 -10   1   4   54.99    4.70
 -10   1   4   65.99    4.80
 -10   1   4   58.79    5.10
 -10   1   4   60.99    5.10
 -10   1   4   58.69    4.20
 -10   1   4   57.89    4.90
  -9  -1   4    6.30    1.50
  -9  -1   4    3.20    1.30
   9  -1  -4    1.40    0.60
  -9  -1   4    3.60    0.80
   9  -1  -4    4.20    1.00
  -9  -1   4    3.10    1.20
  -9  -1   4    3.10    1.00
   9  -1  -4    2.40    0.80
  -9  -1   4    3.00    0.90
  -9   1   4    2.80    1.20
  -9   1   4    2.40    1.00
  -9   1   4    3.10    1.20
  -9   1   4    5.60    1.20
  -9   1   4    0.70    1.00
  -9   1   4    1.80    1.10
  -9   1   4    4.60    1.20
   8  -1  -4  603.94   31.90
  -8  -1   4  639.34   34.40
  -8  -1   4  566.14   32.70
  -8  -1   4  601.94   32.70
   8  -1  -4  643.14   32.10
   8  -1  -4  590.54   32.20
  -8  -1   4  662.43   32.10
  -8   1   4  619.64   33.20
  -8   1   4  605.24   32.90
  -8   1   4  640.24   32.20
  -8   1   4  649.04   33.30
  -8   1   4  598.44   32.70
  -8   1   4  615.64   32.90
   7  -1  -4  216.18   11.30
  -7  -1   4  177.88   12.70
  -7  -1   4  202.28   11.90
   7  -1  -4  222.38   11.20
  -7  -1   4  206.18   11.80
   7  -1  -4  199.38   11.30
  -7   1   4  243.98   15.10
  -7   1   4  211.38   11.80
  -7   1   4  211.28   12.00
  -7   1   4  216.08   13.80
  -7   1   4  196.48   11.30
  -7   1   4  210.38   12.30
   6  -1  -4  185.68    9.80
  -6  -1   4  170.48   10.20
   6  -1  -4  186.18    9.70
   6  -1  -4  172.08    9.80
  -6  -1   4  167.38   10.30
  -6   1   4  179.88   10.20
  -6   1   4  192.18   10.40
   5  -1  -4   25.10    1.90
   5  -1  -4   18.10    2.30
   5  -1  -4   20.20    1.80
  -5  -1   4   26.50    3.60
  -5   1   4   21.20    2.30
  -5   1   4   23.00    2.50
  -4  -1   4  152.68    9.80
  -4  -1   4  160.08   10.50
   4  -1  -4  165.88    9.20
   4  -1  -4  175.58    9.30
  -4  -1   4  154.38    9.50
  -4  -1   4  188.58   11.80
  -4  -1   4  172.98    9.50
   4   1  -4  159.58    8.80
   4   1  -4  184.58    9.20
  -4   1   4  172.58    9.60
  -4   1   4  175.98    9.40
   3  -1  -4   87.09    5.10
  -3  -1   4   93.09    5.50
   3  -1  -4   88.29    5.20
  -3  -1   4   89.79    4.90
   3  -1  -4   91.29    5.20
  -3  -1   4   82.89    8.90
  -3  -1   4  100.59    5.70
  -3   1   4   82.29    5.60
   3   1  -4   87.19    4.70
   3   1  -4   87.89    4.90
  -3   1   4   91.79    5.30
  -3   1   4   94.99    5.40
   2  -1  -4   32.40    2.30
   2  -1  -4   43.50    7.60
  -2   1   4   31.90    2.50
  -2   1   4   38.40    2.50
   1  -1  -4  728.43   40.30
  -1  -1   4  766.02   36.50
   1  -1  -4  753.02   37.60
   1  -1  -4  679.73   38.70
   1  -1  -4  671.23   36.60
  -1   1   4  663.63   36.80
  -1   1   4  665.83   36.50
  -1   1   4  718.83   36.90
  -1   1   4  702.23   36.80
   1   1  -4  814.32   36.70
   0  -1  -4 3450.75  170.98
   0  -1  -4 3291.97  169.88
   0   1  -4 3193.98  171.88
   1  -1   4  662.03   33.70
   1  -1   4  651.13   33.50
  -1  -1  -4  637.44   35.70
  -1  -1  -4  689.63   33.70
  -1  -1  -4  619.24   34.00
  -1  -1  -4  655.23   36.30
  -1   1  -4  655.13   33.40
   1   1   4  669.63   33.30
  -1   1  -4  638.24   33.50
  -1   1  -4  667.63   33.50
   1   1   4  674.83   33.60
   1   1   4  645.34   33.60
  -1   1  -4  579.94   38.10
   2  -1   4   49.40    3.40
  -2  -1  -4   55.69    3.30
  -2  -1  -4   57.39    4.80
  -2  -1  -4   67.29    6.70
  -2  -1  -4   51.59    3.50
   2  -1   4   66.19    4.30
   2  -1   4   51.49    3.40
   2  -1   4   49.30    3.20
  -2   1  -4   41.70    9.40
  -2   1  -4   56.69    3.50
  -2   1  -4   49.70    5.80
   2   1   4   53.89    3.10
  -2   1  -4   46.30    3.20
   2   1   4   48.40    3.30
  -2   1  -4   50.09    3.10
  -3  -1  -4   10.90    1.30
  -3  -1  -4   11.90    1.40
  -3  -1  -4   17.80    3.70
  -3  -1  -4   13.00    1.60
   3  -1   4   13.60    1.50
   3  -1   4   11.20    1.40
   3  -1   4   13.60    1.60
  -3  -1  -4   18.90    2.90
   3   1   4   11.60    1.30
  -3   1  -4   15.40    1.70
   3   1   4   10.70    1.40
  -3   1  -4   14.00    3.50
   3   1   4   10.40    1.30
  -3   1  -4   24.00    6.80
  -4  -1  -4  204.08   11.50
  -4  -1  -4  205.88   12.60
   4  -1   4  182.88   10.00
   4  -1   4  170.78   10.10
   4  -1   4  174.98    9.90
  -4  -1  -4  175.18    9.90
   4   1   4  177.18    9.60
   4   1   4  176.58    9.90
  -4   1  -4  181.48   10.40
   4   1   4  176.08    9.90
   4   1   4  167.58    9.70
  -5  -1  -4    4.20    1.60
   5  -1   4    0.50    0.50
  -5  -1  -4    3.50    0.80
   5  -1   4    1.50    0.60
  -5  -1  -4    2.70    0.80
   5  -1   4    4.80    1.30
  -5  -1  -4    6.30    2.90
   5  -1   4    2.30    0.70
  -5   1  -4    2.90    1.00
   5   1   4    1.80    0.60
   5   1   4    1.30    0.50
  -5   1  -4    7.60    6.20
   5   1   4    1.90    0.60
   5   1   4    3.20    1.00
  -5   1  -4    1.90    2.60
  -6  -1  -4    5.70    3.00
  -6  -1  -4    7.40    1.60
  -6  -1  -4   10.60    2.20
  -6  -1  -4    6.00    1.20
   6  -1   4    8.30    1.50
  -6  -1  -4    4.20    1.00
  -6  -1  -4    5.10    1.20
  -6  -1  -4    3.10    1.00
  -6   1  -4    4.80    1.40
  -6   1  -4    4.40    2.70
  -6   1  -4    6.70    1.70
  -6   1  -4    3.60    6.50
   6   1   4    3.80    1.10
  -6   1  -4   10.80    2.00
   7  -1   4   63.59    4.30
   7  -1   4   67.79    5.00
  -7  -1  -4   73.69    4.80
  -7  -1  -4   54.09    5.00
  -7  -1  -4   70.89    4.70
  -7  -1  -4   66.49    4.60
   7  -1   4   62.29    4.40
   7  -1   4   59.39    4.40
  -7  -1  -4   69.99    4.70
  -7  -1  -4   73.29    4.40
  -7  -1  -4   70.79    4.90
  -7   1  -4   45.20    9.40
  -7   1  -4   72.29    5.40
  -7   1  -4   66.19    5.00
   7   1   4   67.29    4.80
   7   1   4   66.69    4.10
   7   1   4   68.19    4.70
  -7   1  -4   77.39    5.40
  -7   1  -4   73.29    8.00
  -7   1  -4   73.39    5.40
   7   1   4   64.99    4.00
  -8  -1  -4   92.59    6.00
   8  -1   4   84.19    5.80
  -8  -1  -4   98.69    6.40
  -8  -1  -4   89.49    5.70
  -8  -1  -4   96.19    6.20
  -8  -1  -4   88.59    5.60
  -8  -1  -4   85.49    6.00
  -8  -1  -4   93.49    9.30
   8  -1   4   94.69    6.50
   8  -1   4  102.09    6.00
  -8  -1  -4   93.29    7.10
  -8  -1  -4   93.79    6.10
   8  -1   4   88.59    5.70
  -8   1  -4   75.49   12.10
   8   1   4  109.09    6.40
   8   1   4   91.99    5.30
  -8   1  -4   99.99    6.60
  -8   1  -4   90.59    6.50
   8   1   4   85.69    5.40
  -8   1  -4   92.19    6.50
  -8   1  -4   84.09    6.50
   8   1   4   97.69    5.90
  -8   1  -4   88.19    6.60
  -8   1  -4   86.59    9.40
  -8   1  -4   89.59    6.70
  -9  -1  -4    1.20    0.80
  -9  -1  -4    6.80    2.20
   9  -1   4    2.30    0.90
  -9  -1  -4    2.90    1.60
  -9  -1  -4    4.50    4.00
   9  -1   4    1.60    0.90
   9  -1   4    1.50    0.70
  -9  -1  -4    2.20    1.30
  -9  -1  -4    3.80    1.10
   9   1   4    2.80    1.10
  -9   1  -4    3.00    1.30
   9   1   4    2.50    1.30
   9   1   4    2.00    1.30
   9   1   4    3.60    0.70
  -9   1  -4    3.60    2.10
   9   1   4    1.70    0.70
  -9   1  -4    3.00    1.60
  -9   1  -4    2.80    1.20
  -9   1  -4    3.40    1.40
  -9   1  -4    2.00    1.50
  10  -1   4  241.58   13.90
 -10  -1  -4  251.57   13.90
  10  -1   4  245.48   14.30
 -10  -1  -4  249.68   14.50
 -10  -1  -4  251.37   14.20
  10  -1   4  252.87   14.20
 -10  -1  -4  246.18   14.00
 -10  -1  -4  260.07   14.10
  10  -1   4  260.27   15.10
 -10   1  -4  248.28   15.20
 -10   1  -4  265.57   15.50
  10   1   4  243.78   13.20
  10   1   4  249.18   14.10
 -10   1  -4  245.78   14.60
 -10   1  -4  244.38   14.90
 -10   1  -4  238.48   15.00
  10   1   4  240.08   13.50
  10   1   4  249.18   14.30
 -10   1  -4  245.28   14.80
  11  -1   4   33.40    4.60
 -11  -1  -4   37.40    3.60
 -11  -1  -4   37.70    4.20
  11  -1   4   42.60    3.50
  11  -1   4   34.60    3.40
  11  -1   4   39.40    3.40
 -11  -1  -4   35.90    3.80
 -11  -1  -4   36.60    3.40
 -11  -1  -4   35.50    3.60
 -11   1  -4   42.00    4.60
 -11   1  -4   44.30    4.60
 -11   1  -4   34.80    4.70
  11   1   4   36.00    2.60
  11   1   4   41.80    4.00
 -11   1  -4   32.20    4.30
  11   1   4   36.60    2.80
 -11   1  -4   35.40    4.40
  11   1   4   38.30    3.80
 -11   1  -4   40.80    4.40
 -12  -1  -4  205.48   14.40
  12  -1   4  202.78   15.40
  12  -1   4  225.68   12.50
  12  -1   4  214.48   12.60
 -12  -1  -4  204.48   13.20
  12  -1   4  207.48   13.80
  12   1   4  205.98   12.30
  12   1   4  219.28   11.70
 -12   1  -4  210.18   14.70
  12   1   4  203.58   13.80
  12   1   4  208.58   12.60
 -12   1  -4  265.07   17.30
 -12   1  -4  221.68   13.70
  12   1   4  215.58   11.90
 -12   1  -4  244.78   16.30
  13  -1   4    5.90    1.50
  13  -1   4    5.10    1.50
  13  -1   4    7.20    2.30
  13  -1   4    6.60    1.50
 -13  -1  -4    5.00    1.40
 -13  -1  -4    3.60    1.50
  13  -1   4    5.50    2.20
 -13  -1  -4    4.60    1.50
 -13  -1  -4    5.70    1.50
 -13   1  -4    3.60    1.40
  13   1   4    7.40    1.50
 -13   1  -4    4.70    1.70
 -13   1  -4    6.30    1.90
 -13   1  -4    5.30    1.90
 -13   1  -4    6.20    2.00
  13   1   4    5.30    1.00
  13   1   4    5.30    1.40
  14  -1   4    0.50    0.90
  14  -1   4    0.00    0.80
 -14  -1  -4    0.00    0.80
 -14  -1  -4    1.20    1.10
  14  -1   4    1.30    1.10
 -14  -1  -4   -0.40    1.00
 -14  -1  -4    1.00    1.10
  14  -1   4    2.40    2.00
 -14   1  -4    2.40    1.30
 -14   1  -4    1.20    1.30
 -14   1  -4   -0.50    1.30
  14   1   4    0.30    0.70
  14   1   4    1.10    0.60
 -14   1  -4    1.40    0.90
 -15  -1  -4  147.69    9.10
  15  -1   4  145.69    9.00
 -15  -1  -4  160.28    9.60
  15  -1   4  148.29    9.70
  15  -1   4  155.98   10.20
  15  -1   4  163.68    9.30
 -15  -1  -4  142.39    9.20
 -15  -1  -4  144.99    9.10
  15   1   4  149.29    8.60
 -15   1  -4  153.08    9.90
 -15   1  -4  141.49    9.60
 -15   1  -4  167.38   10.10
  15   1   4  157.58    9.00
 -16  -1  -4   -1.10    0.70
  16  -1   4    1.50    1.40
  16  -1   4    1.10    0.80
 -16  -1  -4    1.40    0.90
 -16  -1  -4    1.00    0.90
 -16   1  -4    1.60    1.20
  16   1   4    0.20    0.70
 -16   1  -4    0.00    0.90
  16  -2  -4    1.10    0.80
 -16   2   4    0.70    1.20
  15  -2  -4   19.70    2.30
 -15  -2   4   18.50    2.10
 -15   2   4   13.00    2.30
 -15   2   4   17.90    2.50
 -15   2   4   15.50    2.50
  14  -2  -4    0.10    0.90
 -14  -2   4    0.70    0.90
 -14  -2   4    3.20    1.20
 -14  -2   4    2.30    0.90
  14  -2  -4    1.30    0.90
 -14   2   4    0.40    1.30
 -14   2   4    1.40    1.10
 -14   2   4    4.00    1.60
 -14   2   4    1.60    1.60
 -13  -2   4   12.50    2.00
  13  -2  -4    5.20    1.50
  13  -2  -4   11.30    3.70
 -13  -2   4   14.90    2.20
 -13  -2   4   10.90    2.20
  13  -2  -4   11.20    2.30
 -13   2   4   12.30    1.80
 -13   2   4   10.30    2.20
 -13   2   4    7.50    2.90
 -13   2   4    6.80    1.90
  12  -2  -4   30.10    3.50
 -12  -2   4   24.30    3.50
 -12  -2   4   28.80    3.30
  12  -2  -4   28.40    4.00
 -12  -2   4   34.40    2.80
 -12  -2   4   37.00    3.00
 -12  -2   4   30.70    3.50
  12  -2  -4   23.40    3.00
 -12  -2   4   32.20    3.90
  12  -2  -4   20.60    3.00
 -12   2   4   28.90    3.70
 -12   2   4   24.20    3.60
 -12   2   4   22.50    3.40
 -12   2   4   22.00    3.50
  12   2  -4   28.10    2.50
 -12   2   4   37.30    3.00
 -11  -2   4   52.69    5.40
  11  -2  -4   53.29    5.90
 -11  -2   4   49.30    3.70
  11  -2  -4   48.90    4.20
 -11  -2   4   53.49    4.90
 -11  -2   4   50.29    4.80
 -11  -2   4   48.30    3.70
  11  -2  -4   49.10    4.10
 -11  -2   4   40.40    4.80
 -11   2   4   45.00    4.90
 -11   2   4   52.29    4.40
 -11   2   4   48.00    5.30
 -11   2   4   47.80    5.00
 -11   2   4   50.99    3.90
 -11   2   4   44.10    5.20
  10  -2  -4  275.07   15.70
 -10  -2   4  271.07   16.00
  10  -2  -4  282.57   15.90
  10  -2  -4  292.37   16.50
 -10  -2   4  278.57   16.40
 -10  -2   4  274.57   15.00
 -10  -2   4  288.37   15.10
 -10  -2   4  272.67   17.00
 -10  -2   4  287.37   16.00
 -10  -2   4  240.98   16.00
 -10   2   4  234.58   16.20
 -10   2   4  278.37   16.30
 -10   2   4  255.87   16.30
 -10   2   4  282.57   15.20
 -10   2   4  244.28   15.90
  10   2  -4  260.37   14.60
  10   2  -4  254.87   14.90
 -10   2   4  273.17   16.50
 -10   2   4  303.17   16.10
  -9  -2   4    5.00    1.70
   9  -2  -4    1.10    0.90
   9  -2  -4    1.40    0.80
  -9  -2   4    8.20    1.90
   9  -2  -4    4.30    1.30
  -9  -2   4    6.00    1.40
  -9   2   4    4.20    1.60
  -9   2   4    0.80    1.10
  -9   2   4    5.00    1.50
  -9   2   4    5.10    1.40
  -8  -2   4   17.00    2.90
   8  -2  -4   22.30    2.80
   8  -2  -4   18.10    2.60
  -8  -2   4   14.40    2.50
  -8  -2   4   20.80    2.50
  -8  -2   4   21.80    3.30
   8  -2  -4   17.10    2.40
  -8  -2   4   22.50    2.50
  -8  -2   4   21.50    3.40
  -8  -2   4   25.60    3.50
  -8   2   4   23.30    3.30
  -8   2   4   22.50    2.70
  -8   2   4   21.80    3.00
   8   2  -4   21.60    2.40
  -8   2   4   23.70    3.20
  -8   2   4   22.30    3.10
  -8   2   4   26.10    3.50
   8   2  -4   24.20    2.30
  -8   2   4   24.70    3.20
   7  -2  -4    3.80    1.30
   7  -2  -4    5.90    1.40
  -7  -2   4    6.60    2.50
  -7  -2   4    7.40    2.00
  -7  -2   4    5.80    1.50
  -7  -2   4    6.80    1.80
   7  -2  -4    5.10    1.40
  -7  -2   4    4.80    1.20
  -7  -2   4    3.20    1.80
  -7  -2   4    6.20    2.00
  -7   2   4    3.40    1.30
  -7   2   4    6.10    1.60
  -7   2   4    4.10    1.60
   7   2  -4    4.00    1.00
  -7   2   4    5.20    1.70
  -7   2   4    6.00    1.90
  -7   2   4    9.20    1.80
   7   2  -4    4.30    1.10
  -7   2   4    5.90    1.60
  -6  -2   4    6.20    2.20
   6  -2  -4    4.80    1.20
  -6  -2   4    4.10    1.40
  -6  -2   4    2.60    1.10
  -6  -2   4    4.90    1.20
  -6  -2   4    8.80    3.50
  -6  -2   4    4.20    1.40
  -6  -2   4    1.90    1.30
  -6  -2   4    4.30    1.60
  -6  -2   4    6.00    1.70
   6  -2  -4    8.30    1.50
   6  -2  -4    5.30    1.40
  -6  -2   4    2.80    1.40
  -6   2   4    5.30    1.70
   6   2  -4    8.70    2.00
  -6   2   4    5.10    1.30
   6   2  -4    5.80    1.10
  -6   2   4    3.70    1.40
  -6   2   4    6.70    1.50
  -6   2   4    4.40    1.30
  -6   2   4    6.30    1.70
   6   2  -4    5.00    1.10
  -5  -2   4   11.10    2.20
  -5  -2   4   10.70    2.40
  -5  -2   4    9.10    2.60
  -5  -2   4    3.60    1.20
  -5  -2   4    8.20    1.60
  -5  -2   4    5.90    4.30
  -5  -2   4    7.20    1.90
   5  -2  -4    8.80    1.70
   5  -2  -4    5.60    1.10
  -5  -2   4    5.40    1.40
  -5  -2   4    6.80    1.40
   5  -2  -4    6.70    1.40
  -5  -2   4    6.50    1.80
   5   2  -4    4.70    1.10
   5   2  -4    5.80    1.10
  -5   2   4    5.50    1.30
  -5   2   4    6.60    1.50
   5   2  -4    8.40    1.30
  -5   2   4    8.50    1.70
  -5   2   4    8.80    1.90
  -5   2   4    6.40    1.20
  -5   2   4    9.60    1.70
  -5   2   4    5.90    1.30
   4  -2  -4   33.90    2.90
   4  -2  -4   31.40    2.60
  -4  -2   4   28.40    4.00
  -4  -2   4   33.10    4.80
  -4  -2   4   31.70    3.40
  -4  -2   4   28.30    3.30
  -4  -2   4   36.00    3.80
  -4  -2   4   32.50    3.80
  -4  -2   4   31.30    3.30
   4  -2  -4   39.30    3.20
  -4  -2   4   31.80    6.80
  -4  -2   4   33.20    3.60
  -4  -2   4   31.20    3.70
  -4  -2   4   33.60    5.30
  -4   2   4   32.90    2.80
  -4   2   4   35.40    2.90
   4   2  -4   32.10    2.70
  -4   2   4   37.10    2.90
   4   2  -4   37.00    2.70
   4   2  -4   36.60    2.90
  -4   2   4   30.00    3.30
  -4   2   4   35.90    3.60
  -4   2   4   35.60    3.80
   3  -2  -4 1439.46   71.49
  -3  -2   4 1348.67   72.49
  -3  -2   4 1378.96   72.19
  -3  -2   4 1358.96   71.79
  -3  -2   4 1357.46   72.09
  -3  -2   4 1448.36   72.79
  -3  -2   4 1269.47   73.79
  -3  -2   4 1418.36   72.29
  -3  -2   4 1367.96   71.99
  -3   2   4 1393.06   72.79
   3   2  -4 1468.05   71.69
   3   2  -4 1436.36   71.49
  -3   2   4 1343.17   71.79
   3   2  -4 1479.15   71.59
  -2  -2   4    1.40    1.30
  -2  -2   4    1.00    1.40
  -2  -2   4    0.60    0.90
  -2  -2   4   -0.50    0.70
  -2  -2   4    0.50    1.20
  -2  -2   4    1.00    5.40
  -2  -2   4    0.10    1.40
  -2  -2   4    0.60    1.40
  -2  -2   4    1.30    1.10
  -2  -2   4   -0.90    1.90
   2   2  -4    0.00    0.50
  -2   2   4    0.80    1.00
   2   2  -4   -0.10    0.50
  -2   2   4    0.90    1.00
  -2   2   4    0.80    0.70
   2   2  -4    1.20    0.80
  -2   2   4   -1.80    1.00
  -1  -2   4  225.38   12.30
   1  -2  -4  214.28   21.60
  -1  -2   4  188.88   18.50
  -1  -2   4  219.08   12.80
  -1  -2   4  193.88   15.20
  -1  -2   4  224.48   12.10
  -1  -2   4  215.28   13.00
  -1  -2   4  218.88   12.70
  -1  -2   4  210.38   13.10
  -1   2   4  188.78   11.80
  -1   2   4  212.38   11.40
  -1   2   4  199.58   12.70
   1   2  -4  219.88   11.70
   1   2  -4  212.08   11.60
  -1   2   4  185.08   11.80
   1   2  -4  224.18   12.20
   0  -2   4  241.08   14.50
   0  -2   4  248.78   14.30
   0  -2   4  204.88   17.00
   0  -2   4  252.87   13.80
   0  -2   4  262.57   14.00
   0  -2   4  212.38   21.70
   0  -2   4  243.98   14.30
   0  -2  -4  247.98   13.50
   0  -2   4  247.18   14.30
   0  -2   4  262.47   16.80
   0   2   4  259.57   13.70
   0   2  -4  277.57   14.50
   0   2  -4  208.48   16.80
   0   2   4  247.08   13.30
   0   2   4  254.17   13.20
   0   2  -4  246.98   13.40
   0   2   4  216.18   14.40
   0   2  -4  260.97   13.50
  -1  -2  -4   20.80    2.40
  -1  -2  -4   25.70    2.60
   1  -2   4   27.80    2.80
  -1  -2  -4   26.70    7.60
  -1  -2  -4   25.80    2.60
  -1  -2  -4   23.10    2.80
  -1  -2  -4   21.40    4.60
   1  -2   4   24.00    2.80
   1  -2   4   24.80    3.50
   1  -2   4   14.60   10.20
   1  -2   4   32.70    4.50
  -1   2  -4   25.60    2.40
   1   2   4   26.30    2.80
   1   2   4   26.00    2.10
  -1   2  -4   20.00    3.40
   1   2   4   23.80    3.30
  -1   2  -4   26.00    2.50
  -2  -2  -4  236.98   12.90
   2  -2   4  253.87   13.80
  -2  -2  -4  251.57   13.60
  -2  -2  -4  238.48   18.70
  -2  -2  -4  266.27   16.30
  -2  -2  -4  236.38   12.90
  -2  -2  -4  212.38   12.40
  -2  -2  -4  231.68   12.70
   2  -2   4  257.67   13.50
   2  -2   4  226.98   32.70
  -2   2  -4  212.58   13.30
   2   2   4  216.68   12.40
  -2   2  -4  203.78   14.10
   2   2   4  210.88   12.40
   2   2   4  199.68   13.40
  -2   2  -4  223.28   12.50
   2   2   4  223.18   12.80
  -3  -2  -4   50.59    3.80
  -3  -2  -4   59.29    4.60
   3  -2   4   58.19    4.80
  -3  -2  -4   54.19    4.10
  -3  -2  -4   54.69    3.90
  -3  -2  -4   49.90    8.80
   3  -2   4   50.19    4.50
  -3  -2  -4   52.89    4.40
  -3  -2  -4   58.39    6.50
  -3   2  -4   49.20    4.50
   3   2   4   52.29    3.70
  -3   2  -4   46.40    4.90
   3   2   4   59.09    4.10
  -3   2  -4   50.89    4.50
   3   2   4   53.09    3.60
  -4  -2  -4  139.79    8.00
  -4  -2  -4  139.19   13.10
  -4  -2  -4  132.29    7.70
  -4  -2  -4  146.09    8.40
  -4  -2  -4  128.59    8.10
  -4  -2  -4  126.19    8.60
  -4  -2  -4  139.99   10.60
  -4  -2  -4  124.89    8.50
   4  -2   4  140.09    8.80
   4  -2   4  123.69    8.90
   4   2   4  138.59    7.80
   4   2   4  136.59    7.80
   4   2   4  145.49    8.40
  -4   2  -4  131.99    8.80
  -4   2  -4  110.49    9.10
  -4   2  -4  127.39    8.60
  -5  -2  -4   10.80    2.20
  -5  -2  -4   12.60    5.10
  -5  -2  -4   12.60    2.00
  -5  -2  -4    7.80    1.90
  -5  -2  -4   16.40    3.70
  -5  -2  -4    8.60    1.90
  -5  -2  -4    8.00    1.40
   5  -2   4   11.90    1.80
  -5  -2  -4   11.20    2.10
  -5  -2  -4   10.50    1.60
   5  -2   4   10.70    2.30
  -5  -2  -4   14.10    2.90
   5  -2   4   11.40    2.40
   5  -2   4    6.20    1.60
  -5   2  -4    9.50    1.90
   5   2   4    9.50    1.40
  -5   2  -4    7.60    2.10
  -5   2  -4   10.60    2.20
   5   2   4   10.10    1.80
   5   2   4   10.40    1.60
  -5   2  -4    8.30    2.10
  -6  -2  -4   35.60    3.30
  -6  -2  -4   32.90    2.80
  -6  -2  -4   38.20    4.90
   6  -2   4   38.50    5.90
   6  -2   4   33.00    3.60
  -6  -2  -4   30.70    3.40
   6  -2   4   33.50    3.00
  -6  -2  -4   32.70    6.20
  -6  -2  -4   25.20    3.40
  -6  -2  -4   30.40    2.80
   6  -2   4   37.80    4.40
  -6  -2  -4   37.50    5.30
  -6  -2  -4   36.40    6.00
  -6  -2  -4   33.40    3.80
   6   2   4   33.30    3.60
  -6   2  -4   33.80    3.90
   6   2   4   31.40    2.70
  -6   2  -4   30.60    3.60
   6   2   4   28.40    2.80
  -6   2  -4   28.80    4.00
  -7  -2  -4    2.60    1.30
   7  -2   4    2.50    1.60
  -7  -2  -4    2.60    1.20
   7  -2   4    3.90    1.30
  -7  -2  -4    2.90    1.90
  -7  -2  -4    3.00    4.60
  -7  -2  -4    3.00    1.00
   7  -2   4    5.70    2.20
  -7  -2  -4    5.20    1.10
  -7  -2  -4    4.10    1.40
   7  -2   4    4.50    1.30
  -7  -2  -4    2.60    1.00
  -7  -2  -4    3.40    1.20
  -7   2  -4    5.60    1.90
  -7   2  -4    2.80    1.20
   7   2   4    3.40    1.00
  -7   2  -4    0.20    1.10
   7   2   4    3.70    1.00
   7   2   4    1.20    1.20
  -7   2  -4    3.10    1.30
   8  -2   4  290.87   16.30
   8  -2   4  255.77   16.60
  -8  -2  -4  302.07   18.40
   8  -2   4  245.78   15.20
  -8  -2  -4  264.87   14.50
   8  -2   4  261.47   15.50
  -8  -2  -4  260.97   15.30
  -8  -2  -4  255.27   15.70
  -8  -2  -4  313.47   19.50
  -8  -2  -4  251.57   15.50
  -8  -2  -4  276.37   14.70
  -8  -2  -4  262.67   15.30
  -8  -2  -4  256.47   15.00
   8  -2   4  259.77   15.30
  -8   2  -4  258.27   15.60
  -8   2  -4  258.67   16.00
   8   2   4  264.37   14.40
   8   2   4  240.78   14.60
  -8   2  -4  288.77   15.80
   8   2   4  247.08   15.30
  -8   2  -4  256.47   15.90
   9  -2   4   37.60    4.90
   9  -2   4   31.70    3.80
  -9  -2  -4   35.70    3.90
   9  -2   4   30.00    4.20
   9  -2   4   21.00    3.10
  -9  -2  -4   26.90    3.40
  -9  -2  -4   37.40    2.90
  -9  -2  -4   27.60    3.30
  -9  -2  -4   35.80    2.90
   9  -2   4   21.10    3.10
  -9  -2  -4   32.40    3.40
   9   2   4   22.70    3.30
   9   2   4   26.00    2.90
  -9   2  -4   38.00    4.50
  -9   2  -4   25.90    3.60
  -9   2  -4   31.70    4.00
   9   2   4   27.80    2.70
  -9   2  -4   38.70    6.10
  10  -2   4   13.40    2.20
 -10  -2  -4   10.70    1.80
  10  -2   4    6.10    1.70
 -10  -2  -4   13.00    2.60
  10  -2   4    8.30    2.70
 -10  -2  -4    7.10    1.80
 -10  -2  -4    9.90    2.10
  10   2   4   12.10    2.30
 -10   2  -4   12.80    3.20
  10   2   4    9.70    1.40
 -10   2  -4   11.80    2.90
  10   2   4    9.00    1.60
 -10   2  -4   10.00    2.30
 -11  -2  -4  317.47   17.20
 -11  -2  -4  316.67   17.70
  11  -2   4  303.37   17.80
 -11  -2  -4  313.37   17.30
 -11  -2  -4  313.17   17.50
  11  -2   4  297.97   17.70
  11  -2   4  307.87   19.10
 -11  -2  -4  295.87   17.60
 -11  -2  -4  303.37   17.60
  11  -2   4  346.87   18.60
  11  -2   4  304.67   18.50
  11   2   4  306.87   16.90
  11   2   4  326.17   16.70
 -11   2  -4  322.77   18.70
 -11   2  -4  324.17   18.60
 -11   2  -4  309.07   18.30
 -11   2  -4  320.37   18.50
  11   2   4  312.67   17.90
  11   2   4  292.47   17.90
  12  -2   4  259.37   15.00
 -12  -2  -4  256.97   14.60
  12  -2   4  254.37   16.10
 -12  -2  -4  250.07   14.70
 -12  -2  -4  254.87   14.60
 -12  -2  -4  239.98   14.60
  12  -2   4  267.67   15.50
 -12  -2  -4  258.27   14.50
 -12   2  -4  277.57   15.70
  12   2   4  251.67   17.30
 -12   2  -4  275.47   15.80
  12   2   4  263.17   14.20
 -12   2  -4  251.57   15.40
  12   2   4  267.17   14.70
 -13  -2  -4   26.00    2.80
  13  -2   4   22.90    2.80
  13  -2   4   17.70    3.60
 -13  -2  -4   22.10    2.80
 -13  -2  -4   23.90    2.70
  13   2   4   24.00    2.80
 -13   2  -4   24.60    3.50
 -13   2  -4   23.60    3.20
  13   2   4   20.90    2.80
  13   2   4   24.70    2.00
  13   2   4   22.90    2.20
 -13   2  -4   27.50    3.60
  14  -2   4   39.60    4.20
 -14  -2  -4   38.40    3.20
 -14  -2  -4   33.90    3.20
 -14  -2  -4   38.50    3.30
  14  -2   4   39.10    3.20
  14   2   4   33.50    2.60
 -14   2  -4   32.80    3.60
 -14   2  -4   37.50    3.40
  14   2   4   37.30    3.10
 -14   2  -4   43.20    4.10
  14   2   4   34.90    2.90
 -15  -2  -4   16.00    2.10
  15  -2   4   17.10    2.30
 -15  -2  -4   18.80    2.30
 -15   2  -4   17.20    2.50
 -15   2  -4   19.50    2.20
  15   2   4   18.40    1.80
 -15   2  -4   16.30    2.10
 -13  -3   4    5.30    1.00
 -13  -3   4    7.60    1.50
 -13  -3   4    5.00    1.80
 -13   3   4    6.10    1.10
  13   3  -4    2.80    1.20
 -13   3   4    7.60    2.10
 -12  -3   4   17.40    2.50
 -12  -3   4   13.60    1.70
 -12  -3   4   15.10    1.70
 -12  -3   4   14.60    2.10
 -12  -3   4   13.20    2.60
 -12  -3   4   15.00    2.20
 -12   3   4   13.90    2.20
 -12   3   4   15.60    1.90
 -12   3   4   12.40    2.20
  12   3  -4   16.00    1.90
  12   3  -4   15.40    2.00
 -11  -3   4  186.78   11.90
 -11  -3   4  191.78   11.80
 -11  -3   4  201.68   10.90
 -11  -3   4  210.68   12.10
 -11  -3   4  184.38   11.50
 -11  -3   4  178.58   11.90
 -11  -3   4  195.58   10.90
 -11   3   4  208.98   11.10
  11   3  -4  188.08   10.90
 -11   3   4  196.28   11.80
 -11   3   4  186.58   11.50
 -11   3   4  186.18   12.90
  11   3  -4  189.28   10.90
 -10  -3   4   75.59    6.20
 -10  -3   4   77.69    6.00
 -10  -3   4   81.79    6.00
 -10  -3   4   86.49    5.30
 -10  -3   4   76.99    6.20
 -10  -3   4   74.19    6.20
 -10  -3   4   89.89    5.30
  10   3  -4   74.59    5.20
  10   3  -4   71.09    5.30
 -10   3   4   77.29    6.10
 -10   3   4   84.29    6.00
 -10   3   4   75.99    5.90
 -10   3   4   85.49    5.40
  10   3  -4   70.99    5.60
  -9  -3   4  127.69    9.60
  -9  -3   4  146.79    9.80
  -9  -3   4  143.89    9.80
  -9  -3   4  150.18    9.50
  -9  -3   4  144.79    8.50
  -9  -3   4  139.99    9.40
  -9  -3   4  152.18    8.60
   9   3  -4  128.09    8.60
  -9   3   4  133.79    9.50
   9   3  -4  134.89    8.80
  -9   3   4  137.99    9.20
  -9   3   4  165.38    9.70
   9   3  -4  133.79    8.60
  -9   3   4  154.08    8.80
  -8  -3   4   99.49    7.70
  -8  -3   4  112.79    8.40
  -8  -3   4  111.89    7.10
  -8  -3   4  104.79    7.70
  -8  -3   4  111.59    8.20
  -8  -3   4  118.29    7.10
  -8  -3   4   96.29    7.90
   8   3  -4   96.89    7.10
  -8   3   4  130.69    8.30
  -8   3   4  106.49    7.90
  -8   3   4  112.99    7.70
  -8   3   4  122.29    7.30
   8   3  -4  117.39    7.10
   8   3  -4  101.69    7.10
  -7  -3   4   28.90    3.20
  -7  -3   4   27.30    3.80
  -7  -3   4   21.60    3.70
  -7  -3   4   29.40    4.00
  -7  -3   4   27.50    3.70
  -7  -3   4   29.90    3.20
  -7  -3   4   33.50    3.80
   7   3  -4   25.70    4.60
   7   3  -4   27.90    3.10
   7   3  -4   30.00    3.40
  -7   3   4   30.50    3.50
   7   3  -4   29.30    3.20
  -7   3   4   35.10    3.80
  -7   3   4   27.90    3.50
  -6  -3   4   14.20    2.60
  -6  -3   4   13.40    4.00
  -6  -3   4   11.30    2.40
  -6  -3   4   10.80    3.40
  -6  -3   4   10.60    2.10
   6   3  -4    7.20    2.70
   6   3  -4   14.60    2.10
  -6   3   4   17.60    3.50
  -6   3   4   13.60    2.80
   6   3  -4   10.30    1.90
   6   3  -4   12.90    2.80
  -5  -3   4    5.70    1.80
  -5  -3   4    8.80    3.10
  -5  -3   4   16.50    8.10
  -5  -3   4    9.20    2.50
  -5  -3   4    8.00    2.30
  -5  -3   4    9.80    1.90
  -5  -3   4    6.20    1.70
  -5  -3   4    5.00    1.70
  -5  -3   4    4.30    1.50
   5   3  -4    6.60    2.50
   5   3  -4    4.50    1.40
  -5   3   4    4.90    1.50
   5   3  -4    7.70    1.60
   5   3  -4    9.20    1.80
  -5   3   4    6.40    2.10
   5   3  -4    7.00    2.00
  -5   3   4    6.00    1.40
  -4  -3   4   12.50    2.30
  -4  -3   4   15.30    2.80
  -4  -3   4    8.80    2.50
  -4  -3   4   14.50    4.70
  -4  -3   4   13.80    2.80
  -4  -3   4   11.10    2.50
  -4  -3   4   13.70    2.40
  -4  -3   4   13.90   10.10
  -4  -3   4   12.40    2.40
   4   3  -4   15.50    2.30
   4   3  -4   13.30    3.60
  -4   3   4   11.30    2.60
  -4   3   4   10.00    1.80
   4   3  -4    8.90    2.30
  -4   3   4   11.00    2.20
   4   3  -4    8.60    1.80
   4   3  -4   15.10    2.40
  -3  -3   4   88.79    6.70
  -3  -3   4   78.89    6.40
  -3  -3   4   85.09    6.50
  -3  -3   4   83.99    6.90
  -3  -3   4   80.69    6.20
  -3  -3   4   81.09   14.70
  -3  -3   4   78.19    9.90
  -3  -3   4   84.79    6.10
  -3  -3   4   89.29    6.30
  -3   3   4   84.09    5.80
   3   3  -4   76.49    5.70
   3   3  -4   89.69    5.80
   3   3  -4   80.99    5.80
   3   3  -4   65.19    7.40
  -3   3   4   87.19    6.10
  -3   3   4   79.09    7.00
   3   3  -4   80.39    6.60
  -2  -3   4    8.90    2.10
  -2  -3   4    9.30    2.40
  -2  -3   4   11.60    2.70
  -2  -3   4   14.70    2.50
  -2  -3   4   14.30    2.60
  -2  -3   4    2.10   13.10
  -2  -3   4   12.20    2.30
  -2  -3   4    9.50    2.20
  -2  -3   4   13.20    5.50
   2  -3  -4    9.80    2.00
   2   3  -4   11.60    1.90
  -2   3   4   11.00    2.00
   2   3  -4   11.60    2.60
   2   3  -4   11.50    2.00
  -2   3   4   10.50    2.60
  -2   3   4   10.20    2.10
   2   3  -4   12.00    2.00
   2   3  -4    5.60    2.40
   1  -3  -4   59.29    4.70
  -1  -3   4   63.69    5.40
  -1  -3   4   62.89    5.00
  -1  -3   4   74.09   18.40
  -1  -3   4   64.99    5.10
  -1  -3   4   57.49    5.00
  -1  -3   4   63.09    5.30
  -1  -3   4   68.49    5.90
  -1  -3   4   62.09   10.90
  -1   3   4   57.39    5.70
   1   3  -4   53.59    6.00
   1   3  -4   63.99    4.60
  -1   3   4   60.99    4.80
   1   3  -4   61.19    4.50
   1   3  -4   56.19    6.30
  -1   3   4   53.19    4.70
   0  -3   4  -11.50   17.20
   0  -3  -4  -29.10   16.70
   0  -3  -4    2.60    1.10
   0  -3   4    4.90    1.90
   0  -3   4    0.80    1.00
   0  -3   4    0.70    1.40
   0  -3   4    4.90    1.70
   0   3  -4    0.80    0.80
   0   3   4   -0.20    0.90
   0   3   4    2.90    1.50
   0   3  -4    0.90    1.40
   0   3  -4    2.40    1.70
   0   3   4    2.40    1.20
   1  -3   4   -0.30   21.00
   1  -3   4   12.80    2.50
  -1  -3  -4   18.00    2.50
  -1  -3  -4   21.70    2.80
  -1  -3  -4   18.70   16.30
   1  -3   4   26.00    3.70
   1  -3   4   19.30    2.90
  -1   3  -4   17.30    3.30
   1   3   4   16.60    2.50
  -1   3  -4   15.30    3.70
   1   3   4   20.30    2.40
   1   3   4   16.90    3.20
  -2  -3  -4    2.70    1.00
  -2  -3  -4    1.70    3.30
   2  -3   4    2.90    1.60
   2  -3   4    1.40    1.20
  -2  -3  -4   -1.30    0.90
  -2  -3  -4    2.10    1.00
  -2  -3  -4   12.60   13.30
  -2   3  -4    1.40    1.30
   2   3   4    1.50    1.00
   2   3   4   -0.70    0.70
   2   3   4    2.00    1.50
  -2   3  -4    3.40    1.60
  -3  -3  -4    1.10    0.80
  -3  -3  -4   -0.40    0.80
  -3  -3  -4    0.00    0.80
  -3  -3  -4   -2.20   11.30
   3  -3   4    2.10    1.70
  -3  -3  -4   -0.40    0.90
  -3  -3  -4    1.40    3.30
   3  -3   4    0.90    1.20
   3   3   4    0.00    1.00
  -3   3  -4   -0.40    1.10
   3   3   4    0.90    1.10
   3   3   4    1.30    0.90
   3   3   4    1.20    0.80
  -3   3  -4   -0.10    1.10
  -4  -3  -4    0.90    3.40
   4  -3   4    1.10    1.40
  -4  -3  -4    2.30    1.30
  -4  -3  -4   -0.30    0.80
  -4  -3  -4    3.40    1.10
   4  -3   4    0.70    1.20
  -4  -3  -4    1.40    9.70
  -4  -3  -4    1.50    1.20
  -4  -3  -4    3.30    1.40
  -4   3  -4    2.70    1.40
   4   3   4    2.50    1.00
  -4   3  -4    0.70    1.30
   4   3   4    1.80    1.60
  -4   3  -4    1.60    1.50
   4   3   4    1.60    1.20
   4   3   4    2.30    1.00
  -5  -3  -4   36.50   14.70
  -5  -3  -4   21.60    3.20
  -5  -3  -4   17.90    2.60
   5   3   4   20.90    2.50
  -5   3  -4   17.80    3.90
   5   3   4   20.90    3.30
   5   3   4   19.00    2.60
  -5   3  -4   18.60    3.70
  -6  -3  -4   11.10    2.20
  -6  -3  -4   14.30    2.40
  -6  -3  -4    6.40    8.60
   6  -3   4   16.00    2.90
  -6  -3  -4   11.60    1.70
   6  -3   4   11.60    2.80
  -6  -3  -4   12.00    1.70
  -6  -3  -4    8.70    2.00
  -6  -3  -4    7.00    4.00
   6   3   4   11.90    2.50
   6   3   4    8.90    1.90
  -6   3  -4   14.20    2.70
  -6   3  -4   12.20    2.80
   6   3   4    9.30    1.80
   6   3   4   14.30    1.90
  -6   3  -4   10.80    2.40
  -7  -3  -4    6.70    1.80
  -7  -3  -4   10.20    1.70
  -7  -3  -4    7.20    1.60
  -7  -3  -4    5.90    1.70
   7  -3   4   11.10    2.60
   7  -3   4    7.30    2.20
  -7  -3  -4   14.50    7.90
  -7  -3  -4    7.60    1.40
   7   3   4    6.90    2.00
   7   3   4    4.40    1.30
  -7   3  -4    8.10    2.70
   7   3   4    6.90    2.00
   7   3   4    7.80    1.80
  -7   3  -4    8.50    1.90
  -7   3  -4    9.60    2.20
   7   3   4    4.60    1.10
  -8  -3  -4   16.00    2.10
  -8  -3  -4   12.70    2.40
  -8  -3  -4   20.80    2.60
  -8  -3  -4   15.40    2.00
   8  -3   4   17.30    3.30
   8  -3   4   19.80    3.10
  -8  -3  -4   15.70    2.50
   8   3   4   19.80    2.40
   8   3   4   13.00    2.70
   8   3   4   16.70    1.90
   8   3   4   19.30    2.70
   8   3   4   16.20    2.30
  -8   3  -4   17.50    3.00
  -8   3  -4   16.30    2.40
   9  -3   4   22.90    3.70
  -9  -3  -4   24.90    2.60
  -9  -3  -4   19.70    2.80
  -9  -3  -4   25.60    2.70
  -9  -3  -4   30.50    3.20
  -9  -3  -4   24.40    3.00
   9   3   4   27.10    2.30
  -9   3  -4   24.90    3.50
   9   3   4   19.10    2.80
  -9   3  -4   27.20    2.60
   9   3   4   26.80    2.70
 -10  -3  -4   29.90    3.50
 -10  -3  -4   30.40    3.10
 -10  -3  -4   25.80    2.80
  10  -3   4   22.20    3.40
 -10  -3  -4   23.80    3.00
 -10  -3  -4   26.60    2.90
 -10   3  -4   29.60    3.60
  10   3   4   21.80    2.90
  10   3   4   26.10    2.30
  11  -3   4    1.50    1.40
 -11  -3  -4    0.40    0.70
 -11  -3  -4    0.30    0.90
 -11  -3  -4   -0.50    0.80
 -11  -3  -4    0.80    0.80
  11   3   4    0.20    0.60
 -11   3  -4   -0.60    0.90
  11   3   4    0.50    0.80
  11   3   4    1.10    0.70
 -12  -3  -4    6.10    1.20
  12  -3   4    7.10    1.80
 -12  -3  -4    8.80    1.50
 -12  -3  -4    8.00    1.40
  12   3   4    8.30    1.30
 -12   3  -4   10.20    1.80
  12   3   4    8.90    1.20
  -8  -4   4   47.20    3.40
  -8  -4   4   43.30    3.10
  -8  -4   4   41.90    3.20
   8   4  -4   36.70    3.20
   8   4  -4   32.90    3.00
  -8   4   4   34.10    3.00
  -7  -4   4   15.20    1.80
  -7  -4   4   14.00    4.00
  -7  -4   4   15.30    2.10
  -7  -4   4   17.60    1.70
  -7  -4   4   17.40    3.80
   7   4  -4   14.40    2.10
  -7   4   4   16.00    1.80
  -7   4   4   14.60    2.10
   7   4  -4   15.10    1.90
  -6  -4   4    1.10    0.80
  -6  -4   4    2.30    1.30
  -6  -4   4    1.90    1.20
  -6  -4   4    0.70    0.60
  -6   4   4   -0.30    0.60
  -6   4   4    1.60    0.80
   6   4  -4    0.60    0.80
   6   4  -4    1.00    1.00
  -5  -4   4    1.50    1.50
  -5  -4   4    1.50    1.10
  -5  -4   4    0.50    0.60
  -5  -4   4   -1.80    1.10
   5   4  -4    0.50    0.90
   5   4  -4    3.30    1.60
  -5   4   4    0.70    0.90
  -5   4   4    1.10    0.90
   5   4  -4    1.50    1.40
  -4  -4   4   14.00    2.30
  -4  -4   4   14.80    2.00
  -4  -4   4   15.50    2.10
  -4   4   4   15.20    2.00
  -4   4   4   15.70    1.70
   4   4  -4    8.70    2.80
  -4   4   4   12.30    2.70
   4   4  -4   13.80    3.10
   4   4  -4    9.40    1.90
  -3  -4   4    0.40    0.70
  -3  -4   4   -0.10    1.00
  -3   4   4   -0.80    0.70
   3   4  -4   -0.10    1.10
   3   4  -4    0.90    1.40
  -3   4   4    0.00    0.90
   3   4  -4    0.40    0.90
  -3   4   4   -0.40    0.60
  -2  -4   4    1.00    1.10
  -2  -4   4    1.10    0.80
  -2   4   4    0.60    0.80
  -2   4   4    1.20    0.70
   2   4  -4    0.90    1.10
   2   4  -4    0.60    1.40
   2   4  -4   -1.00    0.70
  -2   4   4    1.60    1.20
  -1  -4   4    5.60    1.50
  -1  -4   4    5.20    1.60
   1   4  -4    2.50    1.10
   1   4  -4    5.50    1.60
  -1   4   4    3.30    1.50
  -1   4   4    4.30    1.20
  -1   4   4    5.80    1.20
   1   4  -4    3.30    1.80
   0  -4   4    1.30    1.10
   0  -4   4    4.20    1.50
   0   4  -4    3.70    1.90
   0   4   4    5.00    1.70
   0   4  -4    4.40    1.70
   0   4   4    1.10    0.90
   0   4  -4    2.30    1.10
  -1  -4  -4    4.00    1.00
   1  -4   4    2.00    1.20
   1  -4   4    4.70    1.50
  -1   4  -4    1.70    1.50
  -1   4  -4    2.10    1.30
   1   4   4    2.60    1.10
   2  -4   4    1.60    1.00
   2  -4   4    0.10    1.00
  -2  -4  -4   -0.30    0.60
   2   4   4    1.10    1.00
  -2   4  -4    1.40    1.30
  -2   4  -4    0.70    1.10
  -3  -4  -4    0.30    0.70
   3  -4   4    0.70    1.10
   3  -4   4    1.90    1.20
   3   4   4   -0.30    0.80
  -3   4  -4    0.30    1.10
  -3   4  -4    0.60    1.10
  -4  -4  -4    3.80    0.90
   4  -4   4    2.70    1.30
   4  -4   4    3.50    1.60
  -4   4  -4    4.60    1.50
   4   4   4    5.00    1.30
  -4   4  -4    7.10    1.60
   5  -4   4    1.20    1.20
  -5  -4  -4   -0.10    0.60
  -5   4  -4    0.00    0.80
  -5   4  -4    0.80    0.90
   5   4   4    0.00    0.80
   6  -4   4   10.50    2.60
  -6  -4  -4    5.60    3.10
   6   4   4    5.90    1.40
  -6   4  -4    7.80    1.40
  -7  -4  -4   25.60    2.00
   7  -4   4   22.70    2.50
   7   4   4   26.50    2.20
   7   4   4   18.90    2.00
  -7   4  -4   27.20    2.10
 -17   0   5   -1.20    0.70
 -17   0   5   -0.50    0.80
 -16   0   5   -1.00    0.90
 -16   0   5   -0.80    0.80
 -15   0   5   -0.40    1.40
  15   0  -5    1.20    1.00
 -15   0   5    0.10    0.90
 -15   0   5   -0.40    0.80
  14   0  -5    0.00    0.60
 -14   0   5   -0.30    0.90
 -14   0   5   -0.10    0.90
  14   0  -5   -1.00    1.30
 -14   0   5    0.10    1.00
  14   0  -5   -0.10    0.50
  13   0  -5    0.90    0.60
 -13   0   5    0.10    0.80
 -13   0   5   -0.20    0.90
 -13   0   5    0.10    1.00
 -13   0   5   -3.20    1.10
 -13   0   5   -1.10    0.90
 -12   0   5    0.20    0.80
 -12   0   5    0.80    1.10
 -12   0   5    0.80    1.10
 -12   0   5   -0.40    1.10
  12   0  -5   -0.10    0.40
 -12   0   5   -0.10    0.80
 -11   0   5   -0.60    1.10
  11   0  -5   -0.10    0.30
 -11   0   5    0.50    0.80
 -11   0   5   -0.30    1.00
 -11   0   5    1.20    1.00
 -11   0   5    0.10    0.90
 -10   0   5    1.00    0.80
 -10   0   5    1.10    0.90
 -10   0   5   -0.10    0.70
 -10   0   5   -0.10    0.60
 -10   0   5    0.20    0.90
  -9   0   5   -0.90    0.70
  -9   0   5   -0.10    0.90
  -9   0   5   -0.30    0.60
  -9   0   5    0.90    0.80
  -9   0   5   -0.40    0.70
  -9   0   5   -1.00    0.90
  -8   0   5   -0.20    0.70
  -8   0   5   -2.00    0.70
  -8   0   5   -0.50    0.60
  -8   0   5    0.60    0.60
  -8   0   5    0.90    0.80
  -7   0   5    0.10    0.80
  -7   0   5   -0.40    0.50
  -6   0   5    0.00    0.60
  -6   0   5   -0.60    0.60
  -6   0   5    0.10    0.70
  -6   0   5    0.10    0.50
  -5   0   5   -0.60    0.50
  -5   0   5    0.50    0.60
  -5   0   5    0.10    0.60
  -5   0   5    0.20    0.50
  -4   0   5   -0.40    0.60
  -4   0   5    1.80    2.50
  -4   0   5    0.30    0.50
  -4   0   5    0.10    0.90
  -4   0   5   -0.60    0.50
  -3   0   5    0.60    1.10
  -3   0   5    0.20    0.60
  -3   0   5   -0.40    0.50
  -3   0   5    0.50    0.60
   3   0  -5    0.40    0.20
  -3   0   5    0.40    3.00
   2   0  -5    1.20    0.30
  -2   0   5   -0.20    0.50
  -2   0   5    1.00    3.40
  -2   0   5   -0.10    0.60
   2   0  -5    0.80    0.50
   1   0  -5    0.00    0.40
   1   0  -5    0.50    0.30
   1   0  -5   -0.20    0.50
   1   0  -5    0.70    4.10
  -1   0   5   -0.20    0.50
   0   0  -5    0.20    0.60
   0   0  -5    1.30    1.50
   0   0   5   -0.10    0.60
   0   0   5    0.30    0.40
   0   0  -5    1.40    0.60
   0   0  -5   -0.10    3.40
   0   0  -5   -0.40    0.40
   1   0   5    1.80    0.50
  -1   0  -5    3.80    1.80
  -1   0  -5    1.30    0.50
  -1   0  -5    3.30    3.30
   1   0   5    1.10    0.70
   1   0   5   -0.90    0.70
   1   0   5    0.50    0.90
  -1   0  -5    1.00    0.70
   2   0   5    0.40    0.60
  -2   0  -5   -0.10    0.50
   2   0   5    0.10    0.40
  -2   0  -5    1.30    3.20
  -2   0  -5    0.10    1.50
   2   0   5    1.20    0.90
   2   0   5   -0.50    0.50
  -2   0  -5    0.00    0.40
   3   0   5    0.40    0.50
  -3   0  -5    1.90    1.50
  -3   0  -5    0.40    0.60
   3   0   5    0.40    0.80
  -3   0  -5   -0.40    3.00
   3   0   5   -0.60    0.40
   3   0   5    0.10    0.30
   4   0   5    0.10    0.30
   4   0   5   -0.60    0.50
  -4   0  -5    3.80    3.30
  -4   0  -5   -0.60    0.50
  -4   0  -5   -0.60    1.20
   4   0   5    0.40    0.50
   4   0   5    0.30    0.80
   4   0   5    0.10    0.40
  -5   0  -5    1.70    1.60
   5   0   5    0.00    0.70
   5   0   5    0.40    0.70
   5   0   5   -0.70    0.80
  -5   0  -5   -0.60    0.50
   5   0   5    0.00    0.50
   5   0   5    0.00    0.60
  -5   0  -5   -0.10    3.20
   6   0   5    0.60    0.70
   6   0   5   -0.30    0.40
  -6   0  -5   -1.80    3.60
   6   0   5   -0.10    0.90
  -6   0  -5   -0.80    0.60
  -6   0  -5    0.00    1.50
   6   0   5    0.30    0.40
   6   0   5   -0.10    0.60
   6   0   5   -0.10    0.50
   7   0   5   -0.90    0.60
  -7   0  -5    0.60    1.00
  -7   0  -5    1.00    0.80
  -7   0  -5    1.50    1.30
   7   0   5   -0.70    0.30
   7   0   5    0.00    0.50
  -7   0  -5   -0.70    1.50
   7   0   5   -0.50    0.90
  -7   0  -5    1.00    0.80
   7   0   5   -0.30    0.60
   7   0   5   -0.70    0.40
  -7   0  -5    0.60    4.10
  -7   0  -5    0.00    0.60
  -7   0  -5    1.00    0.90
   8   0   5   -0.80    0.90
  -8   0  -5    0.50    1.00
  -8   0  -5    0.60    0.90
   8   0   5   -0.50    0.40
  -8   0  -5    1.70    1.00
   8   0   5   -0.10    0.60
   8   0   5   -0.60    0.40
  -8   0  -5    0.00    0.70
  -8   0  -5    1.20    0.90
  -8   0  -5   -1.00    1.70
  -8   0  -5   -3.40    4.40
   8   0   5    0.20    0.70
   8   0   5    0.00    0.40
  -8   0  -5    0.50    0.70
  -9   0  -5   -0.10    0.80
  -9   0  -5    0.10    0.70
  -9   0  -5    0.70    1.90
  -9   0  -5    0.70    1.00
   9   0   5   -0.20    0.40
   9   0   5    1.30    1.30
   9   0   5   -0.30    0.50
   9   0   5   -0.30    0.50
  -9   0  -5   -0.20    0.70
  -9   0  -5    0.90    1.00
   9   0   5   -0.90    0.60
  -9   0  -5    3.80    5.50
  -9   0  -5    0.50    1.00
 -10   0  -5   -1.60    0.80
 -10   0  -5    1.90    1.10
  10   0   5   -0.80    1.20
  10   0   5    0.40    0.50
 -10   0  -5   -1.30    6.00
 -10   0  -5    0.30    0.90
 -10   0  -5    0.10    1.00
  10   0   5    0.30    0.70
 -10   0  -5   -0.90    0.80
  10   0   5    0.10    0.50
 -10   0  -5   -0.10    1.90
 -10   0  -5   -0.30    0.70
  11   0   5    0.30    0.70
 -11   0  -5    0.50    0.90
 -11   0  -5    1.20    1.30
  11   0   5   -0.20    0.60
 -11   0  -5    2.00    1.20
 -11   0  -5    1.20    1.10
  11   0   5    0.60    0.60
 -11   0  -5   -0.80    1.10
  11   0   5   -0.30    1.30
 -11   0  -5    0.80    1.10
  12   0   5    0.60    0.70
 -12   0  -5    0.30    0.90
  12   0   5    1.50    1.70
 -12   0  -5   -0.80    0.80
 -12   0  -5    0.00    1.00
 -12   0  -5   -0.50    1.00
 -12   0  -5    0.40    1.10
 -12   0  -5   -1.10    1.00
  12   0   5   -0.70    0.50
  12   0   5   -0.30    0.60
 -13   0  -5   -0.70    0.80
  13   0   5   -1.30    0.50
 -13   0  -5    0.00    0.90
 -13   0  -5    1.40    1.20
  13   0   5    0.20    1.80
  13   0   5   -0.10    0.60
 -13   0  -5   -0.30    0.90
 -13   0  -5    1.40    1.20
  13   0   5    0.10    0.70
 -14   0  -5    0.20    0.90
  14   0   5    0.80    2.90
  14   0   5    0.10    1.10
 -14   0  -5    0.60    1.10
  14   0   5   -0.40    0.70
  14   0   5   -0.60    0.70
 -14   0  -5   -2.00    0.70
 -14   0  -5    0.80    1.00
 -15   0  -5    0.60    1.10
  15   0   5   -1.00    0.70
 -15   0  -5    0.20    1.00
 -15   0  -5    1.10    1.20
 -15   0  -5   -1.20    0.70
  15   0   5    0.60    0.70
 -15   0  -5    0.10    1.00
  16   0   5    0.90    0.80
 -16   0  -5   -1.00    0.70
 -16   0  -5    0.60    0.80
 -16   0  -5   -1.00    0.80
  17  -1  -5   14.90    1.90
 -17   1   5   17.70    2.30
 -17   1   5   17.40    2.20
 -17   1   5   19.10    2.50
  16  -1  -5    6.90    1.40
 -16   1   5   10.00    2.10
 -16   1   5    9.80    1.90
 -16   1   5   11.50    2.20
 -16   1   5   10.90    2.20
  15  -1  -5   22.10    2.60
  15  -1  -5   23.90    2.70
  15  -1  -5   22.50    2.60
  15  -1  -5   19.80    3.60
 -15   1   5   21.00    3.20
 -15   1   5   22.20    3.00
 -15   1   5   25.90    3.50
 -15   1   5   21.10    3.20
  14  -1  -5   35.80    3.10
  14  -1  -5   38.20    3.30
 -14   1   5   39.80    4.80
 -14   1   5   42.10    4.50
 -14   1   5   39.40    4.60
 -14   1   5   36.60    4.40
  13  -1  -5    0.40    0.70
  13  -1  -5    0.10    0.60
  13  -1  -5    0.00    0.80
 -13   1   5    0.60    1.10
 -13   1   5    0.90    0.90
 -13   1   5    0.40    1.00
 -13   1   5   -0.80    1.20
 -13   1   5    1.50    1.30
  12  -1  -5   79.79    5.30
  12  -1  -5   84.39    5.70
  12  -1  -5   80.69    5.50
 -12   1   5   82.59    5.70
 -12   1   5   90.89    6.80
 -12   1   5   80.79    6.50
 -12   1   5   88.79    6.80
 -12   1   5   84.69    6.30
 -12   1   5   84.79    6.70
 -11  -1   5  111.39    7.40
 -11  -1   5  114.29    7.60
  11  -1  -5  109.49    6.90
  11  -1  -5  108.39    6.80
  11  -1  -5  100.09    6.60
 -11   1   5  109.49    7.80
 -11   1   5  109.39    8.00
 -11   1   5  122.99    7.80
 -11   1   5  108.79    8.00
 -11   1   5  107.29    7.80
 -11   1   5  115.49    7.00
 -11   1   5  114.79    7.80
 -10  -1   5   23.50    3.00
  10  -1  -5   24.50    2.60
  10  -1  -5   24.70    2.40
  10  -1  -5   20.00    2.10
 -10  -1   5   20.30    2.60
 -10  -1   5   20.30    2.80
 -10  -1   5   20.20    2.70
 -10   1   5   28.40    3.20
 -10   1   5   17.80    2.90
 -10   1   5   17.20    2.90
 -10   1   5   16.80    2.70
 -10   1   5   26.30    2.80
 -10   1   5   23.70    3.00
 -10   1   5   23.80    3.40
  -9  -1   5  130.79    8.90
  -9  -1   5  137.89    8.50
   9  -1  -5  136.59    8.20
  -9  -1   5  132.09    8.60
  -9  -1   5  122.19    9.70
   9  -1  -5  143.49    8.10
  -9  -1   5  133.49    8.00
   9  -1  -5  136.29    7.90
  -9   1   5  148.89    8.20
  -9   1   5  156.88    8.90
  -9   1   5  142.79    8.90
  -9   1   5  135.59    8.80
  -9   1   5  148.49    9.30
  -9   1   5  136.09    8.90
  -9   1   5  145.19    9.30
  -8  -1   5   98.89    5.80
  -8  -1   5   84.79    7.20
  -8  -1   5   85.59    6.40
   8  -1  -5   94.09    5.60
   8  -1  -5   88.59    5.60
  -8  -1   5   80.89    6.80
  -8  -1   5   90.09    6.20
  -8  -1   5   89.39    6.00
   8  -1  -5   89.59    5.40
  -8   1   5   91.39    6.50
  -8   1   5   90.79    6.30
  -8   1   5   83.59    6.10
  -8   1   5  103.89    6.30
  -8   1   5  101.49    6.30
  -8   1   5   87.49    6.50
  -8   1   5  100.39    5.70
  -7  -1   5   52.19    5.10
   7  -1  -5   57.39    3.60
  -7  -1   5   50.39    4.40
   7  -1  -5   61.59    3.70
   7  -1  -5   57.69    3.50
  -7  -1   5   44.10    4.20
  -7  -1   5   47.60    4.40
  -7  -1   5   54.59    4.00
  -7  -1   5   48.30    4.10
  -7   1   5   55.39    4.40
  -7   1   5   53.89    4.10
  -7   1   5   51.69    4.40
  -7   1   5   55.49    4.10
  -7   1   5   58.09    4.20
  -6  -1   5  261.17   16.60
   6  -1  -5  294.07   14.80
   6  -1  -5  274.87   14.90
  -6  -1   5  284.27   15.60
  -6  -1   5  265.17   15.40
   6  -1  -5  288.37   14.90
  -6   1   5  291.77   15.50
  -6   1   5  274.27   15.30
   5  -1  -5   35.60    2.70
   5  -1  -5   40.30    2.70
  -5  -1   5   43.40    4.10
  -5   1   5   35.30    2.90
  -5   1   5   34.70    3.30
  -5   1   5   40.20    3.10
   4  -1  -5  283.27   15.40
   4  -1  -5  288.47   15.40
  -4  -1   5  295.17   15.40
  -4  -1   5  336.37   20.60
  -4   1   5  298.87   15.90
  -4   1   5  277.77   15.60
   4   1  -5  276.37   15.00
   3  -1  -5  181.78    9.50
   3  -1  -5  182.18    9.40
  -3  -1   5  156.18   10.90
  -3  -1   5  163.38    9.10
   3  -1  -5  185.88    9.30
  -3   1   5  181.38    9.60
  -3   1   5  162.28   10.30
   3   1  -5  168.58    9.00
   3   1  -5  162.48    9.10
  -3   1   5  174.68    9.50
   2  -1  -5  323.27   16.70
  -2  -1   5  317.17   16.40
   2  -1  -5  325.47   16.50
  -2  -1   5  335.27   17.10
   2  -1  -5  299.27   16.70
   2  -1  -5  280.27   21.60
  -2  -1   5  307.87   17.00
  -2   1   5  314.07   16.70
   2   1  -5  324.47   16.50
   2   1  -5  321.37   16.40
  -2   1   5  324.87   16.80
   1  -1  -5   98.79    5.40
  -1  -1   5  103.79    6.00
   1  -1  -5   98.29    5.60
   1  -1  -5   85.19   11.00
  -1  -1   5   92.09    5.40
  -1   1   5   97.89    5.60
  -1   1   5  102.79    5.70
   1   1  -5   92.39    5.40
  -1   1   5   97.09    5.60
   1   1  -5  101.29    5.50
   1   1  -5   99.59    5.40
  -1   1   5   93.69    5.20
  -1   1   5   96.39    5.50
   0  -1  -5  151.38    8.60
   0  -1   5  169.38    9.00
   0  -1  -5  153.18    8.50
   0  -1  -5  153.28   10.40
   0  -1  -5  146.19    8.60
   0  -1  -5  198.38   16.50
   0   1   5  153.68    8.30
   0   1  -5  152.78    8.60
   0   1   5  155.38    8.60
   0   1   5  156.38    8.80
   0   1   5  161.28    8.60
   0   1  -5  130.69   16.50
   0   1  -5  168.58    8.60
   0   1  -5  164.78    8.50
   1  -1   5  208.78   11.50
  -1  -1  -5  241.78   15.10
   1  -1   5  204.98   11.30
  -1  -1  -5  213.48   13.50
   1  -1   5  216.88   11.30
  -1  -1  -5  210.48   11.30
  -1   1  -5  198.08   11.20
  -1   1  -5  218.58   11.10
   1   1   5  191.18   11.10
  -1   1  -5  209.28   18.60
   1   1   5  208.68   11.30
  -1   1  -5  211.18   11.30
   1   1   5  212.48   11.40
   1   1   5  201.88   11.00
  -2  -1  -5  960.80   48.60
   2  -1   5  904.11   48.50
  -2  -1  -5 1002.40   48.70
   2  -1   5  958.90   48.60
   2  -1   5  899.61   48.30
  -2  -1  -5  912.21   48.40
  -2  -1  -5 1046.80   50.49
   2   1   5 1066.69   48.80
  -2   1  -5  978.70   48.70
   2   1   5  979.60   48.50
  -2   1  -5  835.22   52.19
   2   1   5  951.50   48.60
   2   1   5  958.50   48.20
  -2   1  -5  830.02   53.59
  -2   1  -5  871.81   48.40
   3  -1   5  121.89    7.20
  -3  -1  -5  134.59    7.40
   3  -1   5  129.59    7.40
  -3  -1  -5  136.99    7.70
  -3  -1  -5  136.89    7.60
  -3  -1  -5  154.28    9.30
   3  -1   5  130.19    7.80
   3  -1   5  129.89    7.60
   3  -1   5  124.59    7.50
  -3   1  -5  127.49    7.70
   3   1   5  125.99    7.50
   3   1   5  134.69    7.50
  -3   1  -5  118.09   14.60
   3   1   5  137.79    7.30
  -3   1  -5  115.59   10.30
   4  -1   5    3.80    1.00
  -4  -1  -5    5.00    3.10
   4  -1   5    3.70    0.90
  -4  -1  -5    2.90    0.80
   4  -1   5    3.10    0.80
   4  -1   5    3.30    0.80
   4  -1   5    5.20    1.40
   4   1   5    4.20    1.00
   4   1   5    4.10    0.90
  -4   1  -5    2.90    2.70
  -4   1  -5    5.40    1.30
   4   1   5    5.80    1.20
  -4   1  -5   12.30    7.10
   5  -1   5  475.65   25.30
  -5  -1  -5  478.35   25.10
   5  -1   5  444.96   25.40
   5  -1   5  476.65   25.00
  -5  -1  -5  526.15   27.90
  -5  -1  -5  480.05   25.30
   5  -1   5  491.25   24.90
  -5   1  -5  485.25   25.50
  -5   1  -5  408.26   29.50
   5   1   5  484.45   24.80
   5   1   5  470.75   24.60
   5   1   5  474.45   25.00
  -5   1  -5  432.06   32.30
   5   1   5  493.15   25.10
  -6  -1  -5  126.29    7.10
  -6  -1  -5  129.79    7.50
   6  -1   5  124.79    7.70
  -6  -1  -5  116.79    7.40
   6  -1   5  117.89    7.30
  -6  -1  -5  111.79    7.60
  -6  -1  -5  117.09    7.00
   6  -1   5  120.89    7.10
   6  -1   5  112.89    7.30
  -6  -1  -5  149.69   10.60
  -6   1  -5  125.99    8.10
   6   1   5  125.09    6.80
   6   1   5  117.59    6.90
   6   1   5  129.09    7.30
  -6   1  -5  123.19    7.80
  -6   1  -5  110.49    7.90
  -6   1  -5  136.59    8.20
  -6   1  -5  119.99    9.60
  -7  -1  -5  152.38    9.00
   7  -1   5  146.89    8.90
   7  -1   5  146.79    8.70
  -7  -1  -5  151.68    9.30
  -7  -1  -5  153.68    9.10
  -7  -1  -5  183.18   12.50
   7  -1   5  156.88    8.90
  -7  -1  -5  151.58    8.60
  -7  -1  -5  144.69    8.60
   7  -1   5  161.58    9.50
  -7  -1  -5  158.08    9.10
  -7  -1  -5  141.39    9.00
  -7   1  -5  161.48    9.50
  -7   1  -5  154.98    9.70
   7   1   5  159.58    9.20
   7   1   5  151.58    8.90
  -7   1  -5  149.59    9.50
  -7   1  -5  154.28    9.50
   7   1   5  154.48    9.10
   7   1   5  157.18    8.30
   7   1   5  155.28    8.60
  -7   1  -5  127.79   12.30
  -7   1  -5  155.08    9.80
  -7   1  -5  112.39   16.20
  -7   1  -5  144.59    9.60
   8  -1   5    0.10    1.20
  -8  -1  -5    2.00    0.90
   8  -1   5    0.90    0.70
  -8  -1  -5    0.00    0.70
  -8  -1  -5    0.20    0.80
  -8  -1  -5    0.60    0.80
   8  -1   5    1.00    0.60
  -8  -1  -5    1.70    0.90
   8  -1   5   -0.20    0.60
  -8  -1  -5    3.20    1.70
  -8  -1  -5    0.70    0.70
  -8  -1  -5    0.70    0.60
  -8  -1  -5   -3.70    4.20
  -8   1  -5   -0.10    2.70
  -8   1  -5   -0.20    0.90
  -8   1  -5    0.50    1.00
  -8   1  -5   -4.10    7.50
  -8   1  -5   -0.80    1.10
   8   1   5    0.60    1.00
  -8   1  -5    0.60    1.00
   8   1   5    0.10    0.60
  -8   1  -5    0.90    1.00
   8   1   5    1.20    1.00
   8   1   5    0.00    0.50
   8   1   5    1.90    0.60
  -8   1  -5   -0.60    0.90
  -9  -1  -5   74.99    5.20
   9  -1   5   81.59    5.20
  -9  -1  -5   73.59    5.20
   9  -1   5   76.29    5.30
   9  -1   5   86.09    5.50
  -9  -1  -5   73.69    5.50
  -9  -1  -5   78.69   11.00
  -9  -1  -5   81.49    5.20
   9  -1   5   75.59    6.10
  -9  -1  -5   78.29    5.60
  -9  -1  -5   80.49    6.70
   9   1   5   78.89    4.90
  -9   1  -5   75.79    6.00
  -9   1  -5   74.89    6.20
  -9   1  -5   88.79    6.20
  -9   1  -5   75.59    6.00
  -9   1  -5   78.59    6.20
   9   1   5   74.09    5.70
   9   1   5   79.89    5.40
   9   1   5   77.39    4.60
  -9   1  -5   65.29    9.90
  -9   1  -5   85.39    6.10
   9   1   5   77.19    5.60
  10  -1   5  589.14   31.30
 -10  -1  -5  603.04   31.30
 -10  -1  -5  596.14   31.70
  10  -1   5  566.04   31.30
 -10  -1  -5  571.74   31.10
  10  -1   5  591.24   31.10
 -10  -1  -5  566.84   31.00
 -10  -1  -5  568.64   30.90
  10  -1   5  630.94   32.30
  10   1   5  596.34   31.30
  10   1   5  610.74   31.50
 -10   1  -5  536.95   31.90
 -10   1  -5  575.94   31.70
 -10   1  -5  571.94   32.20
 -10   1  -5  611.14   32.60
  10   1   5  583.14   30.70
  10   1   5  582.24   30.40
 -10   1  -5  603.24   32.40
 -10   1  -5  589.64   32.00
 -11  -1  -5  107.99    7.10
  11  -1   5   96.89    7.70
 -11  -1  -5  112.79    7.00
  11  -1   5   91.59    6.90
  11  -1   5  105.09    7.00
 -11  -1  -5  108.69    7.40
 -11  -1  -5   99.89    6.90
  11   1   5  103.89    7.00
 -11   1  -5  101.59    7.70
 -11   1  -5  104.79    7.50
 -11   1  -5  110.39    7.70
  11   1   5  107.69    7.20
 -11   1  -5  103.59    8.00
 -11   1  -5  103.79    7.50
  11   1   5  107.59    6.30
 -12  -1  -5   78.39    5.80
 -12  -1  -5   84.59    5.90
 -12  -1  -5   81.69    5.80
  12  -1   5   73.99    5.80
  12  -1   5   82.69    6.70
  12  -1   5   88.39    5.70
  12  -1   5   81.39    5.80
 -12  -1  -5   77.49    6.10
  12   1   5   79.19    5.50
  12   1   5   76.89    5.70
  12   1   5   82.59    5.00
 -12   1  -5   78.79    6.50
  12   1   5   82.89    5.20
 -12   1  -5   66.49    6.10
 -12   1  -5   83.29    6.80
 -12   1  -5   80.89    6.20
 -12   1  -5   82.99    6.50
  12   1   5   75.89    5.70
  13  -1   5   48.00    4.10
  13  -1   5   54.29    5.60
  13  -1   5   47.00    4.70
 -13  -1  -5   45.60    4.00
  13  -1   5   44.40    3.80
 -13  -1  -5   45.30    4.40
 -13  -1  -5   38.00    4.20
  13  -1   5   44.60    5.60
 -13  -1  -5   48.50    4.90
 -13   1  -5   43.50    5.10
 -13   1  -5   44.90    4.90
  13   1   5   41.00    4.30
 -13   1  -5   49.99    4.30
 -13   1  -5   55.89    5.80
  13   1   5   46.90    3.40
  13   1   5   49.80    3.30
 -13   1  -5   51.19    5.10
  14  -1   5   14.70    2.90
 -14  -1  -5   19.90    2.80
 -14  -1  -5   11.40    2.10
  14  -1   5   18.20    2.30
 -14  -1  -5   12.50    2.10
  14  -1   5   15.00    2.20
 -14  -1  -5   19.80    2.50
 -14   1  -5   11.80    2.50
 -14   1  -5   10.00    2.40
  14   1   5   11.40    3.00
  14   1   5   17.20    1.80
 -14   1  -5   18.50    3.00
  14   1   5   17.60    2.00
  15  -1   5   -0.30    0.90
  15  -1   5    0.10    1.00
  15  -1   5    1.20    2.10
  15  -1   5    0.60    1.50
 -15  -1  -5   -0.30    0.80
 -15  -1  -5   -1.00    0.70
 -15  -1  -5    0.70    1.00
 -15   1  -5    0.80    1.20
 -15   1  -5   -0.80    1.30
 -15   1  -5   -0.40    1.40
 -16  -1  -5    0.20    0.70
 -16  -1  -5   -0.20    0.80
  16  -1   5   -2.80    3.50
  16  -1   5    0.00    0.70
 -16  -1  -5    1.00    1.10
  16   1   5    0.90    0.70
 -16   1  -5    0.30    1.10
 -16   1  -5    1.00    0.90
  16  -2  -5    6.40    1.20
 -16   2   5    4.10    1.90
 -16   2   5    7.20    1.60
  15  -2  -5   12.90    2.00
 -15   2   5   14.40    2.30
 -15   2   5   13.80    2.20
 -15   2   5   15.30    2.30
 -14  -2   5    5.70    1.20
 -14  -2   5    4.00    1.30
  14  -2  -5    7.20    1.60
  14  -2  -5    5.80    1.30
 -14  -2   5    3.00    1.10
 -14   2   5    4.10    2.00
 -14   2   5    4.20    1.90
 -14   2   5    4.80    1.80
 -14   2   5    6.20    1.70
  13  -2  -5   21.40    2.90
 -13  -2   5   26.50    2.70
 -13  -2   5   32.10    3.40
 -13  -2   5   24.70    3.50
 -13  -2   5   27.10    2.60
 -13  -2   5   29.30    3.70
 -13  -2   5   27.90    3.20
 -13   2   5   23.10    3.50
 -13   2   5   24.90    3.90
 -13   2   5   31.00    3.80
 -13   2   5   26.10    2.90
 -13   2   5   28.70    3.70
  12  -2  -5   -0.10    0.80
 -12  -2   5    0.50    0.70
 -12  -2   5   -0.60    0.70
 -12  -2   5    0.50    1.50
 -12  -2   5    2.00    1.30
 -12  -2   5   -0.60    0.90
 -12  -2   5   -0.30    1.20
  12  -2  -5    0.30    0.80
  12   2  -5    0.00    0.70
  12   2  -5   -0.30    0.60
 -12   2   5   -0.40    1.00
 -12   2   5    0.60    1.20
 -12   2   5   -0.80    0.90
 -12   2   5    1.20    1.10
 -12   2   5    0.00    0.70
 -11  -2   5   40.20    4.70
  11  -2  -5   38.10    4.10
  11  -2  -5   43.50    4.20
 -11  -2   5   47.60    3.50
 -11  -2   5   50.89    4.90
  11  -2  -5   39.80    4.50
 -11  -2   5   47.40    5.00
 -11  -2   5   48.00    5.30
 -11  -2   5   41.30    4.50
 -11  -2   5   44.90    3.40
  11   2  -5   37.20    3.20
 -11   2   5   42.90    4.80
 -11   2   5   43.70    4.80
 -11   2   5   47.30    4.20
  11   2  -5   41.80    3.10
 -11   2   5   41.80    5.40
 -11   2   5   42.20    5.00
 -11   2   5   46.50    3.60
 -11   2   5   49.80    5.40
  10  -2  -5  187.28   11.20
  10  -2  -5  171.68   10.70
 -10  -2   5  187.98   10.10
 -10  -2   5  169.18   12.40
 -10  -2   5  181.28   10.10
  10  -2  -5  169.58   10.90
 -10  -2   5  139.59   10.90
 -10  -2   5  168.88   10.90
 -10  -2   5  182.48   11.00
 -10  -2   5  154.98   11.10
 -10   2   5  161.78   10.90
  10   2  -5  172.68    9.90
 -10   2   5  157.88   11.30
 -10   2   5  164.28   11.00
 -10   2   5  192.28   11.10
 -10   2   5  172.68   11.50
 -10   2   5  192.48   10.30
   9  -2  -5   38.30    3.90
   9  -2  -5   35.80    3.90
  -9  -2   5   45.60    3.20
  -9  -2   5   45.60    4.70
  -9  -2   5   34.90    4.50
  -9  -2   5   42.80    4.90
   9  -2  -5   38.40    3.70
  -9  -2   5   37.80    4.20
  -9  -2   5   32.00    4.20
  -9  -2   5   35.20    3.30
   9   2  -5   28.90    2.80
  -9   2   5   34.10    4.20
  -9   2   5   39.10    4.60
  -9   2   5   37.10    3.20
  -9   2   5   35.60    4.30
  -9   2   5   42.50    4.70
   9   2  -5   38.00    2.80
  -9   2   5   37.00    4.10
  -9   2   5   45.30    3.90
  -8  -2   5   11.40    2.40
  -8  -2   5   11.10    3.00
  -8  -2   5   13.80    2.50
  -8  -2   5   11.40    2.30
  -8  -2   5   14.30    1.90
  -8  -2   5   11.20    1.80
   8  -2  -5   11.20    1.80
   8  -2  -5    9.00    1.90
  -8  -2   5   11.60    2.50
  -8  -2   5   11.60    3.20
  -8   2   5   15.30    2.70
  -8   2   5   11.40    2.20
  -8   2   5    9.30    2.00
   8   2  -5    9.60    1.50
  -8   2   5   11.50    2.20
  -8   2   5   11.10    1.90
  -8   2   5   12.30    2.50
   8   2  -5    8.60    1.40
  -8   2   5    9.80    2.10
   7  -2  -5  279.07   16.40
  -7  -2   5  275.77   17.20
  -7  -2   5  280.07   16.80
  -7  -2   5  282.27   16.70
  -7  -2   5  289.77   17.20
   7  -2  -5  285.87   16.60
  -7  -2   5  296.27   17.00
   7  -2  -5  294.47   16.20
  -7  -2   5  289.27   17.30
  -7   2   5  320.87   17.70
  -7   2   5  325.57   17.20
  -7   2   5  281.87   16.40
   7   2  -5  281.67   16.60
   7   2  -5  287.27   15.80
  -7   2   5  296.17   16.20
  -7   2   5  298.27   16.80
  -7   2   5  304.87   17.10
  -7   2   5  306.67   17.60
  -6  -2   5  135.49    8.30
  -6  -2   5  130.79    7.70
   6  -2  -5  128.09    7.90
  -6  -2   5  117.59    8.10
  -6  -2   5  120.29    8.30
  -6  -2   5  128.19    7.70
  -6  -2   5  101.69    8.30
   6  -2  -5  127.39    7.50
  -6  -2   5  111.69    9.80
  -6  -2   5  123.09    8.00
  -6  -2   5  116.69    8.40
   6  -2  -5  124.69    7.70
  -6  -2   5  116.69    8.40
  -6   2   5  123.99    8.00
   6   2  -5  110.69    7.20
  -6   2   5  139.69    8.50
  -6   2   5  125.29    8.30
  -6   2   5  126.69    7.80
  -6   2   5  121.29    8.20
  -6   2   5  112.59    7.80
  -6   2   5  130.79    7.60
   6   2  -5  120.49    7.70
   6   2  -5  121.89    7.20
  -5  -2   5  303.37   17.30
  -5  -2   5  288.27   16.60
  -5  -2   5  303.37   16.90
  -5  -2   5  279.37   17.20
  -5  -2   5  278.57   18.10
  -5  -2   5  289.77   16.50
  -5  -2   5  254.07   18.40
   5  -2  -5  323.87   16.60
  -5  -2   5  291.77   17.10
  -5  -2   5  265.97   17.20
   5  -2  -5  308.97   16.70
   5  -2  -5  301.07   16.20
  -5  -2   5  294.27   17.00
  -5   2   5  290.27   16.40
   5   2  -5  320.67   16.30
  -5   2   5  319.77   17.20
  -5   2   5  304.37   16.20
   5   2  -5  299.97   16.10
  -5   2   5  328.57   17.50
  -5   2   5  302.37   16.80
   5   2  -5  301.97   16.20
  -5   2   5  298.67   16.60
  -5   2   5  290.57   16.30
  -4  -2   5  688.23   37.70
  -4  -2   5  681.03   37.80
   4  -2  -5  738.03   36.60
  -4  -2   5  682.73   38.00
  -4  -2   5  622.34   39.20
   4  -2  -5  732.23   37.10
  -4  -2   5  686.43   37.20
  -4  -2   5  703.13   37.50
  -4  -2   5  616.84   38.90
  -4  -2   5  727.03   37.30
   4  -2  -5  687.03   36.80
  -4  -2   5  688.33   37.70
  -4  -2   5  711.13   37.00
  -4   2   5  697.33   36.90
  -4   2   5  720.03   36.90
  -4   2   5  722.93   37.90
  -4   2   5  695.73   36.70
   4   2  -5  755.32   37.20
   4   2  -5  764.82   36.90
   4   2  -5  694.73   36.60
  -4   2   5  756.92   37.60
  -4   2   5  685.73   36.70
   3  -2  -5   19.50    2.20
  -3  -2   5   19.90    2.60
  -3  -2   5   19.20    2.70
  -3  -2   5   20.90    2.80
  -3  -2   5   26.00    3.70
  -3  -2   5   22.50    3.00
  -3  -2   5   15.80    2.40
  -3  -2   5   23.30    6.80
  -3  -2   5   24.80    3.30
  -3  -2   5   27.20    5.20
  -3  -2   5   18.40    3.50
  -3  -2   5   23.70    4.30
  -3   2   5   23.90    3.00
   3   2  -5   24.00    2.40
  -3   2   5   23.70    3.20
   3   2  -5   23.60    2.40
   3   2  -5   20.30    2.40
  -3   2   5   24.50    2.80
  -3   2   5   27.10    2.80
  -2  -2   5  835.92   43.60
  -2  -2   5  718.93   46.20
  -2  -2   5  754.12   45.10
  -2  -2   5  841.12   43.90
  -2  -2   5  817.52   43.60
  -2  -2   5  849.52   43.90
  -2  -2   5  816.22   43.70
  -2  -2   5  803.12   43.50
  -2  -2   5  856.41   43.30
   2   2  -5  886.21   43.00
   2   2  -5  868.21   42.80
  -2   2   5  791.62   42.90
  -2   2   5  807.72   43.90
   2   2  -5  891.81   42.80
   1  -2  -5   58.79    5.60
  -1  -2   5   51.49    4.20
  -1  -2   5   46.60    4.20
  -1  -2   5   55.49    4.50
  -1  -2   5   54.09    4.00
  -1  -2   5   43.80    7.30
   1  -2  -5   75.39   13.00
  -1  -2   5   51.69    5.40
  -1  -2   5   53.09    4.50
  -1  -2   5   53.59   10.60
  -1  -2   5   52.89    4.70
   1   2  -5   48.10    3.70
   1   2  -5   52.49    3.60
   1   2  -5   46.60    3.60
  -1   2   5   40.90    6.80
   0  -2   5 1374.36   69.59
   0  -2  -5 1302.57   75.79
   0  -2  -5 1426.76   69.59
   0  -2   5 1327.97   69.29
   0  -2   5 1192.68   75.69
   0  -2   5 1300.77   69.79
   0  -2   5 1400.56   69.99
   0  -2   5 1285.97   70.79
   0  -2  -5 1320.57   69.19
   0  -2   5 1431.56   69.59
   0  -2   5 1369.56   70.09
   0   2   5 1211.88   68.99
   0   2  -5 1407.56   68.79
   0   2  -5 1400.16   69.09
   0   2   5 1259.87   69.89
   0   2   5 1367.96   68.69
   0   2   5 1414.66   68.59
   0   2  -5 1342.77   68.89
   1  -2   5    2.40    1.10
  -1  -2  -5    2.30    0.90
  -1  -2  -5    2.50    1.00
   1  -2   5    3.80    2.00
   1  -2   5    1.60    1.10
  -1  -2  -5   16.40    7.50
   1  -2   5    3.50    1.40
   1  -2   5    3.90    1.10
  -1   2  -5    1.10    0.80
  -1   2  -5    3.00    1.30
   2  -2   5   32.90    3.80
   2  -2   5   33.50    4.20
  -2  -2  -5   26.50    2.90
  -2  -2  -5   32.10    5.60
  -2  -2  -5   31.90    8.40
   2  -2   5   32.30    3.20
  -2  -2  -5   29.10    2.60
  -2  -2  -5   31.80    3.40
   2  -2   5   40.10    5.00
  -2  -2  -5   28.50    3.20
   2   2   5   29.50    2.50
   2   2   5   30.80    2.40
   2   2   5   26.30    3.10
  -2   2  -5   26.90    3.50
  -2   2  -5   27.00    4.00
  -2   2  -5   28.90    2.50
   2   2   5   33.40    3.30
  -3  -2  -5  347.47   18.70
  -3  -2  -5  353.16   18.90
   3  -2   5  346.77   19.70
  -3  -2  -5  384.86   24.90
  -3  -2  -5  335.77   19.10
  -3  -2  -5  360.06   19.40
  -3  -2  -5  359.66   19.60
   3  -2   5  339.67   20.00
  -3  -2  -5  351.06   19.20
  -3  -2  -5  365.96   19.20
   3   2   5  355.76   18.70
   3   2   5  350.06   18.90
  -3   2  -5  347.77   19.90
  -3   2  -5  303.27   19.60
   3   2   5  376.46   19.40
  -4  -2  -5  107.49    7.00
  -4  -2  -5  137.09   12.10
  -4  -2  -5  134.29   13.10
  -4  -2  -5  110.39    6.80
  -4  -2  -5  121.39    7.40
   4  -2   5  103.29    7.70
  -4  -2  -5  114.29    6.80
  -4  -2  -5  114.79    7.60
  -4  -2  -5  118.69    7.50
  -4  -2  -5  112.79    7.20
   4  -2   5  106.19    8.00
   4   2   5  114.79    6.70
   4   2   5  112.29    6.90
   4   2   5  113.39    7.40
  -4   2  -5  110.69    7.80
  -4   2  -5  103.39    7.60
  -5  -2  -5  640.64   34.90
   5  -2   5  678.03   35.90
   5  -2   5  658.13   35.30
  -5  -2  -5  650.43   34.60
  -5  -2  -5  661.23   34.00
  -5  -2  -5  637.14   34.40
  -5  -2  -5  657.63   35.10
  -5  -2  -5  690.53   34.70
   5  -2   5  682.93   36.20
  -5  -2  -5  663.33   34.10
   5   2   5  662.53   34.00
  -5   2  -5  639.44   35.40
   5   2   5  643.74   34.20
  -5   2  -5  588.34   34.90
  -5   2  -5  649.64   34.80
   5   2   5  652.53   34.80
  -6  -2  -5    6.50    1.70
   6  -2   5    8.30    1.60
  -6  -2  -5    3.70    1.30
   6  -2   5    5.60    1.70
  -6  -2  -5   16.40    6.40
  -6  -2  -5    6.60    1.50
   6  -2   5    4.30    1.90
  -6  -2  -5    7.70    1.40
   6  -2   5   10.90    2.80
  -6  -2  -5   11.50    3.10
  -6   2  -5    7.30    2.00
  -6   2  -5    6.70    1.80
   6   2   5    4.70    1.50
   6   2   5    4.90    1.20
  -6   2  -5    4.30    1.40
   7  -2   5   77.89    5.60
   7  -2   5   72.19    6.70
  -7  -2  -5   81.59    5.10
  -7  -2  -5   71.39    5.40
  -7  -2  -5   80.09    5.80
  -7  -2  -5   84.59    5.80
   7  -2   5   72.59    6.40
  -7  -2  -5   76.19    6.00
  -7  -2  -5   80.19    5.10
   7  -2   5   64.99    5.60
  -7  -2  -5   78.49   10.70
  -7  -2  -5   83.59    7.40
   7   2   5   81.49    5.90
  -7   2  -5   75.89    5.90
  -7   2  -5   77.59    6.20
  -7   2  -5   89.19    6.70
  -7   2  -5   66.69    5.50
   7   2   5   80.99    4.90
  -8  -2  -5   10.20    2.60
  -8  -2  -5    5.10    1.20
   8  -2   5    4.10    1.40
  -8  -2  -5    4.80    1.40
  -8  -2  -5    7.40    1.40
   8  -2   5    5.40    1.90
   8  -2   5    5.20    2.40
  -8  -2  -5    5.60    1.70
  -8  -2  -5    4.30    1.60
  -8  -2  -5   10.20    5.30
   8  -2   5    5.60    2.10
  -8  -2  -5    4.40    1.30
   8   2   5    6.80    1.80
   8   2   5    5.80    1.30
  -8   2  -5    7.60    2.20
  -8   2  -5    5.70    1.70
   8   2   5    5.90    1.10
  -8   2  -5    2.80    1.50
  -9  -2  -5  143.99   11.60
  -9  -2  -5  151.58    8.70
  -9  -2  -5  139.89    9.00
  -9  -2  -5  145.49    9.20
  -9  -2  -5  151.68    9.50
   9  -2   5  135.09    9.20
   9  -2   5  133.39    9.50
  -9  -2  -5  149.29    9.30
   9  -2   5  139.89   10.60
   9  -2   5  147.29   10.20
  -9  -2  -5  155.68    8.80
  -9   2  -5  137.19   10.20
   9   2   5  150.18    9.50
   9   2   5  147.29    8.30
   9   2   5  149.79    8.70
  -9   2  -5  138.39    9.90
   9   2   5  136.59    9.50
  -9   2  -5  146.09   10.10
 -10  -2  -5    2.90    1.20
 -10  -2  -5    5.30    1.50
 -10  -2  -5    3.90    1.10
  10  -2   5    2.50    1.80
 -10  -2  -5    2.40    1.30
  10  -2   5    2.10    1.60
 -10  -2  -5    0.90    1.00
  10  -2   5    3.10    2.00
  10  -2   5    2.10    1.20
 -10  -2  -5    2.90    1.20
 -10   2  -5    2.60    1.60
  10   2   5    2.50    1.00
 -10   2  -5    0.90    1.20
  10   2   5    2.80    0.80
  10   2   5    2.20    1.40
 -10   2  -5    2.10    1.40
  10   2   5    5.20    1.70
  11  -2   5    3.50    1.40
 -11  -2  -5    3.80    1.30
  11  -2   5    1.90    1.60
 -11  -2  -5    2.70    1.30
 -11  -2  -5    3.20    1.40
  11  -2   5    4.20    2.20
 -11  -2  -5    2.70    1.10
 -11  -2  -5    1.00    1.00
  11  -2   5   -3.50    1.50
 -11  -2  -5    2.70    1.30
  11   2   5    2.50    1.40
  11   2   5    4.30    0.90
 -11   2  -5    2.00    1.40
 -11   2  -5    3.10    1.70
  11   2   5    3.60    1.60
 -11   2  -5    4.70    1.80
 -11   2  -5    5.30    2.00
  12  -2   5   21.20    3.30
  12  -2   5   15.30    3.60
 -12  -2  -5   21.00    2.60
 -12  -2  -5   22.90    2.70
  12  -2   5   22.00    2.90
 -12  -2  -5   23.30    2.90
 -12  -2  -5   31.70    3.30
  12  -2   5   22.50    3.90
  12   2   5   26.00    2.50
  12   2   5   24.20    2.30
 -12   2  -5   30.20    3.90
 -12   2  -5   28.70    4.00
 -12   2  -5   21.50    3.20
 -12   2  -5   26.80    3.40
  12   2   5   27.50    3.40
  13  -2   5   12.30    2.30
 -13  -2  -5   10.40    1.90
 -13  -2  -5   11.80    2.00
  13  -2   5   13.60    2.70
 -13  -2  -5   12.90    2.70
 -13   2  -5   15.60    2.40
  13   2   5   10.60    1.40
  13   2   5   12.70    2.20
 -13   2  -5    8.60    2.10
 -13   2  -5   19.30    2.80
  13   2   5   15.20    1.80
 -13   2  -5   17.10    2.60
  13   2   5   16.90    2.20
  14  -2   5    4.70    1.80
 -14  -2  -5    4.10    1.20
 -14  -2  -5    5.00    1.30
 -14  -2  -5    7.40    1.40
 -14   2  -5    4.60    1.30
 -14   2  -5    4.10    1.50
  14   2   5    5.40    1.10
  14   2   5    7.00    1.20
 -15  -2  -5    0.10    0.80
  15  -2   5    2.10    1.10
 -15  -2  -5    0.00    0.60
 -15  -2  -5    0.70    0.80
 -15   2  -5    1.80    1.00
 -15   2  -5    1.20    0.80
  15   2   5    1.50    0.70
 -13  -3   5   10.20    2.50
 -13  -3   5    2.50    2.20
 -13  -3   5    3.70    1.30
 -13  -3   5    4.60    0.90
  13   3  -5    4.50    1.50
 -13   3   5    7.10    1.20
 -12  -3   5    2.40    2.50
 -12  -3   5    2.10    0.80
 -12  -3   5    2.20    1.10
 -12  -3   5    3.20    1.30
 -12  -3   5    4.20    1.30
 -12  -3   5    3.40    1.00
 -12   3   5    2.50    0.90
  12   3  -5    1.70    0.80
 -12   3   5    1.80    1.20
 -11  -3   5   38.80    4.60
 -11  -3   5   45.70    4.60
 -11  -3   5   42.40    3.10
 -11  -3   5   41.40    3.00
 -11  -3   5   38.50    4.00
 -11  -3   5   45.60    4.50
 -11  -3   5   40.70    4.10
 -11   3   5   32.70    3.80
  11   3  -5   37.00    3.20
 -11   3   5   43.20    4.30
  11   3  -5   39.30    3.10
 -11   3   5   41.30    6.00
 -11   3   5   42.40    3.30
 -10  -3   5   21.30    3.00
 -10  -3   5   25.70    3.30
 -10  -3   5   25.20    2.20
 -10  -3   5   21.60    3.20
 -10  -3   5   24.20    2.40
 -10  -3   5   20.40    3.30
 -10  -3   5   23.60    3.40
  10   3  -5   18.50    2.50
  10   3  -5   19.80    2.40
 -10   3   5   21.10    3.10
 -10   3   5   28.00    3.00
 -10   3   5   18.70    2.80
 -10   3   5   23.20    2.60
  -9  -3   5    4.70    1.70
  -9  -3   5    2.90    0.90
  -9  -3   5    3.60    1.80
  -9  -3   5    4.10    1.70
  -9  -3   5    3.00    1.40
  -9  -3   5    1.70    1.30
  -9  -3   5    3.80    1.20
   9   3  -5    0.40    0.90
  -9   3   5    1.70    0.90
  -9   3   5    3.20    1.40
   9   3  -5    2.60    1.00
   9   3  -5   -0.10    0.80
  -9   3   5    1.80    1.40
  -9   3   5    4.20    1.60
  -8  -3   5  105.79    8.20
  -8  -3   5  108.59    6.90
  -8  -3   5  108.09    7.90
  -8  -3   5  111.09    7.00
  -8  -3   5  109.99    7.70
  -8  -3   5  108.49    8.00
  -8  -3   5  102.69    8.00
  -8   3   5  124.09    8.70
   8   3  -5   96.69    6.90
  -8   3   5  103.19    7.40
  -8   3   5  119.69    7.10
   8   3  -5   98.59    6.80
   8   3  -5  107.29    8.10
  -7  -3   5    1.40    1.00
  -7  -3   5    3.90    1.60
  -7  -3   5    1.90    1.50
  -7  -3   5    2.50    1.50
  -7  -3   5    1.30    1.10
  -7  -3   5    4.00    1.20
  -7  -3   5    1.20    1.40
  -7   3   5    1.60    1.20
   7   3  -5    0.20    0.80
  -7   3   5    3.30    1.20
   7   3  -5    0.70    0.80
   7   3  -5    1.30    1.60
   7   3  -5    2.20    1.10
  -6  -3   5   -1.00    1.00
  -6  -3   5   -0.80    1.00
  -6  -3   5    0.40    1.00
  -6  -3   5   -0.50    0.50
  -6  -3   5   -0.60    0.90
  -6  -3   5    0.50    1.20
  -6  -3   5    0.60    1.10
  -6   3   5    1.40    1.20
  -6   3   5    0.30    0.80
   6   3  -5   -0.60    1.20
   6   3  -5   -0.30    1.30
   6   3  -5    0.80    0.80
   6   3  -5    1.20    1.00
   6   3  -5   -0.40    0.70
  -5  -3   5   44.00    4.70
  -5  -3   5   43.30    5.10
  -5  -3   5   34.60    4.70
  -5  -3   5   40.60    5.10
  -5  -3   5   43.40   10.30
  -5  -3   5   26.70    4.00
  -5  -3   5   35.00    4.00
  -5  -3   5   45.90    6.50
  -5  -3   5   29.40    3.60
   5  -3  -5   47.10    4.70
   5   3  -5   28.30    4.10
   5   3  -5   34.90    3.50
  -5   3   5   35.80    3.10
   5   3  -5   38.30    3.40
   5   3  -5   29.00    5.40
  -5   3   5   41.50    4.40
  -5   3   5   39.30    3.50
   5   3  -5   33.00    3.70
  -4  -3   5    1.20    1.40
  -4  -3   5    0.90    1.10
  -4  -3   5   -0.40    2.80
  -4  -3   5    2.70    1.20
  -4  -3   5    0.00    1.70
  -4  -3   5    4.50    1.90
  -4  -3   5   10.10    9.40
  -4  -3   5    0.40    1.10
  -4  -3   5    1.20    1.40
   4   3  -5   -0.20    0.90
  -4   3   5    1.40    1.00
   4   3  -5    3.20    1.30
   4   3  -5    2.00    1.80
  -4   3   5    1.30    1.30
   4   3  -5    2.10    1.60
  -4   3   5    2.10    1.00
   4   3  -5    1.80    1.00
  -3  -3   5    1.70    1.80
  -3  -3   5    2.10    1.60
  -3  -3   5    0.90    1.00
  -3  -3   5    2.80    1.80
  -3  -3   5    2.90    1.60
  -3  -3   5   -5.40   11.00
  -3  -3   5    3.70    1.40
  -3  -3   5    7.50    3.90
  -3  -3   5    2.10    1.30
   3   3  -5    1.20    1.40
  -3   3   5    1.40    1.00
   3   3  -5    1.70    1.10
   3   3  -5    1.60    1.00
   3   3  -5    2.60    1.90
  -3   3   5    1.90    1.40
  -3   3   5    3.20    1.20
   3   3  -5    1.20    1.00
  -2  -3   5   37.20    7.70
  -2  -3   5   42.80    4.50
  -2  -3   5   48.10    4.80
  -2  -3   5   46.80    5.30
  -2  -3   5   44.70    4.90
  -2  -3   5   48.10    4.80
  -2  -3   5   22.90   13.40
  -2  -3   5   38.90    4.70
  -2  -3   5   37.70    4.50
   2   3  -5   26.90    4.20
  -2   3   5   46.00    3.80
   2   3  -5   44.30    3.70
   2   3  -5   43.90    3.60
   2   3  -5   29.80    5.40
  -2   3   5   40.10    3.70
  -2   3   5   40.50    4.50
   2   3  -5   45.90    4.10
  -1  -3   5    1.30    1.50
  -1  -3   5   -0.30    1.10
  -1  -3   5   -0.50    1.00
  -1  -3   5    0.90    4.00
  -1  -3   5   -0.40    0.80
  -1  -3   5    1.10    1.50
  -1  -3   5   -0.10    0.90
  -1  -3   5   -1.90   14.80
  -1   3   5   -0.20    0.90
   1   3  -5   -0.20    0.80
   1   3  -5    1.10    0.90
  -1   3   5   -0.20    1.00
  -1   3   5    0.40    1.00
   1   3  -5    2.80    1.70
   1   3  -5    1.30    1.60
   0  -3   5    8.60   17.60
   0  -3   5   16.40    3.00
   0  -3   5   16.20    3.00
   0  -3   5   19.30    3.30
   0  -3  -5   19.00    2.50
   0  -3  -5   38.20   20.80
   0  -3   5   15.80    2.80
   0   3   5   18.40    2.60
   0   3   5   20.30    2.90
   0   3  -5   17.70    4.00
   0   3  -5   17.40    3.20
   0   3   5   16.70    3.10
   0   3  -5   18.00    2.20
   1  -3   5    4.50    2.70
   1  -3   5   -7.00   21.20
  -1  -3  -5    3.50    1.10
   1  -3   5    2.00    1.70
   1  -3   5    3.80    1.60
  -1  -3  -5    2.00    1.10
   1  -3   5    5.20    1.80
  -1  -3  -5   -3.00   15.00
  -1   3  -5    3.90    1.80
  -1   3  -5    1.70    1.60
   1   3   5    2.10    1.20
   1   3   5    1.10    1.30
   2  -3   5   -1.10    1.30
  -2  -3  -5   -0.90    0.60
  -2  -3  -5    1.10    1.10
   2  -3   5    0.60    1.10
  -2  -3  -5    7.10   13.30
   2   3   5    0.40    0.80
   2   3   5   -1.50    0.80
   2   3   5   -0.30    1.00
  -2   3  -5    0.20    1.20
  -2   3  -5    1.80    1.50
  -3  -3  -5    3.10    3.80
  -3  -3  -5    2.00    0.90
  -3  -3  -5    1.50    1.00
  -3  -3  -5    1.70    1.20
   3  -3   5   -0.60    1.00
   3  -3   5    1.20    1.40
  -3  -3  -5  -14.70   11.40
  -3  -3  -5    1.00    0.90
   3   3   5    1.80    1.60
  -3   3  -5    2.00    1.60
  -3   3  -5   -0.40    1.00
  -3   3  -5    3.10    1.50
   3   3   5    1.60    1.20
   3   3   5    3.20    1.30
   3   3   5    1.30    1.00
  -4  -3  -5   -0.20    0.70
   4  -3   5    0.50    1.50
  -4  -3  -5   -0.20    0.60
  -4  -3  -5    0.60    0.80
   4  -3   5   -1.00    0.80
  -4  -3  -5   -0.70    3.30
  -4  -3  -5   -0.30    0.80
  -4  -3  -5   -0.60   11.00
  -4  -3  -5   -0.40    1.00
   4   3   5   -1.40    0.60
  -4   3  -5   -1.50    0.80
   4   3   5    0.60    1.10
   4   3   5    1.80    1.00
  -4   3  -5   -0.40    1.00
  -4   3  -5   -0.10    1.20
   4   3   5    1.00    0.80
  -5  -3  -5    5.40    1.50
  -5  -3  -5    4.70    1.10
   5  -3   5    5.90    2.00
  -5  -3  -5    6.80    1.80
   5  -3   5    5.20    2.10
  -5  -3  -5    6.40    1.90
  -5  -3  -5    5.80    3.60
  -5  -3  -5    7.00    1.40
  -5   3  -5    4.90    1.80
   5   3   5    7.50    1.30
   5   3   5    8.80    3.00
   5   3   5    4.20    1.50
  -5   3  -5    7.30    2.10
  -5   3  -5    6.20    2.10
   5   3   5    7.30    1.60
   5   3   5    3.70    1.60
  -6  -3  -5    0.70    0.70
  -6  -3  -5    0.70    1.00
  -6  -3  -5   -5.30    8.80
  -6  -3  -5   -1.40    1.00
   6  -3   5    0.50    1.10
   6  -3   5    2.10    1.60
  -6  -3  -5    0.50    0.90
  -6  -3  -5    0.10    0.80
   6   3   5    0.30    0.90
   6   3   5   -0.20    0.60
  -6   3  -5   -0.80    0.90
  -6   3  -5   -0.80    1.10
   6   3   5    0.40    1.20
   6   3   5    0.10    1.00
  -6   3  -5   -1.10    0.80
   6   3   5   -1.30    0.90
  -7  -3  -5    6.00    1.70
  -7  -3  -5    4.80    1.20
  -7  -3  -5    6.20    1.20
   7  -3   5    6.90    2.60
  -7  -3  -5    0.20    8.20
  -7  -3  -5    7.20    1.90
  -7  -3  -5    2.90    1.70
   7  -3   5    3.80    1.90
   7   3   5    5.50    1.20
   7   3   5    4.30    1.50
  -7   3  -5    3.70    1.40
   7   3   5    5.40    1.60
  -7   3  -5    5.30    1.80
   7   3   5    4.60    1.80
   8  -3   5   67.39    6.50
  -8  -3  -5   76.59    5.20
  -8  -3  -5   76.59    5.70
  -8  -3  -5   75.79    5.80
   8  -3   5   88.99    6.70
  -8  -3  -5   79.69    5.20
  -8  -3  -5   84.29    5.70
   8   3   5   82.49    5.30
   8   3   5   74.49    5.40
  -8   3  -5   85.49    6.40
   8   3   5   83.09    7.20
  -8   3  -5   77.89    5.50
  -9  -3  -5   55.19    4.30
   9  -3   5   51.69    5.70
  -9  -3  -5   51.39    4.20
  -9  -3  -5   50.89    4.00
  -9  -3  -5   51.79    3.80
  -9  -3  -5   53.09    3.80
   9  -3   5   47.50    5.40
  -9   3  -5   47.30    5.00
   9   3   5   49.20    3.60
   9   3   5   47.00    3.40
   9   3   5   43.80    4.20
  -9   3  -5   47.00    5.20
 -10  -3  -5   29.60    2.50
  10  -3   5   26.30    3.60
 -10  -3  -5   22.90    2.50
 -10  -3  -5   22.50    2.60
 -10  -3  -5   22.50    2.70
  10   3   5   25.60    2.10
  10   3   5   26.40    2.30
  10   3   5   20.70    2.80
 -10   3  -5   25.90    3.40
 -11  -3  -5   36.40    2.90
 -11  -3  -5   35.90    3.00
  11  -3   5   27.90    3.60
 -11  -3  -5   36.30    3.20
 -11   3  -5   43.90    3.70
  11   3   5   40.20    2.80
  11   3   5   34.70    3.00
 -12  -3  -5    5.00    1.60
  12  -3   5    5.00    1.40
  12   3   5    6.60    1.30
  12   3   5    5.80    1.10
 -12   3  -5   10.50    2.50
  12   3   5    6.70    1.40
  -8  -4   5    2.30    0.60
  -8  -4   5    2.90    1.10
  -8  -4   5    0.50    0.90
  -8  -4   5    3.20    1.00
  -8   4   5    1.60    0.80
   8   4  -5    0.30    0.80
  -8   4   5    2.10    0.80
  -7  -4   5    4.50    1.30
  -7  -4   5    4.90    1.00
  -7  -4   5    2.20    0.70
  -7   4   5    3.10    0.90
   7   4  -5    4.70    1.40
  -7   4   5    4.30    1.10
   7   4  -5    3.10    1.10
  -6  -4   5    4.50    1.10
  -6  -4   5    2.00    1.40
  -6  -4   5    4.80    1.00
  -6  -4   5    4.20    1.50
  -6   4   5    3.70    1.00
  -6   4   5    3.70    1.20
   6   4  -5    3.20    1.10
   6   4  -5    2.50    1.00
  -5  -4   5    5.90    1.70
  -5  -4   5    5.60    1.40
  -5  -4   5    7.50    1.30
  -5  -4   5    8.10    1.90
  -5   4   5    7.50    1.30
   5   4  -5    5.70    2.20
  -5   4   5    5.80    1.60
   5   4  -5    8.90    1.80
  -4  -4   5    2.20    0.90
  -4  -4   5    1.00    2.60
  -4  -4   5    1.10    1.20
  -4   4   5    1.30    0.70
   4   4  -5    0.80    1.00
   4   4  -5    1.50    1.30
  -4   4   5    2.40    1.00
   4   4  -5    0.60    1.50
  -3  -4   5   -0.60    0.90
  -3  -4   5    0.70    0.80
  -3  -4   5    1.70    1.50
   3   4  -5    0.50    1.20
  -3   4   5    0.60    1.00
  -3   4   5    1.00    0.60
   3   4  -5    0.60    1.70
   3   4  -5    0.00    0.80
  -3   4   5    1.40    0.80
  -2  -4   5   20.20    2.60
  -2  -4   5   22.10    2.60
   2   4  -5   14.10    3.20
  -2   4   5   19.00    2.10
   2   4  -5   18.90    2.50
  -2   4   5   25.80    2.90
   2   4  -5   17.90    2.70
  -2   4   5   22.20    2.30
  -1  -4   5   -1.10    0.90
  -1  -4   5   -0.60    0.80
  -1   4   5   -0.50    0.50
   1   4  -5   -1.00    0.50
  -1   4   5    0.80    1.00
   1   4  -5    0.30    1.30
   1   4  -5    0.20    1.10
   0  -4   5   11.20    2.00
   0  -4   5    8.10    1.80
   0   4   5    9.80    1.70
   0   4  -5   10.50    1.70
   0   4  -5   10.60    2.90
   0   4  -5   12.20    2.30
   1  -4   5    1.40    1.20
   1  -4   5    1.00    1.10
  -1   4  -5    3.80    1.50
   1   4   5    1.40    0.90
  -1   4  -5    1.50    1.50
  -2  -4  -5    0.90    1.10
   2  -4   5   -0.50    1.00
   2  -4   5    6.70    3.10
  -2   4  -5   -1.10    0.90
   2   4   5   -0.40    1.10
  -2   4  -5    1.10    1.30
   3  -4   5    3.10    1.40
  -3  -4  -5    3.30    0.90
   3  -4   5    5.90    2.00
  -3   4  -5    2.10    1.30
  -3   4  -5    2.10    1.80
   3   4   5    3.50    1.20
   4  -4   5    2.50    1.30
   4  -4   5    4.80    1.50
  -4  -4  -5    2.70    0.80
  -4   4  -5    4.90    1.30
   4   4   5    2.50    1.10
   4   4   5    4.70    1.20
  -4   4  -5    4.80    1.50
   5  -4   5    2.00    1.10
  -5  -4  -5    2.40    1.00
  -5   4  -5    1.00    0.90
   5   4   5   -0.10    0.80
   5   4   5    1.50    0.90
  -5   4  -5    1.20    0.90
  -6  -4  -5    0.60    0.70
   6  -4   5    2.40    1.80
  -6   4  -5    1.30    0.80
   6   4   5    0.60    0.80
   7  -4   5    9.70    1.60
  -7  -4  -5   10.80    1.30
   7   4   5   10.40    1.40
  -7   4  -5   11.00    1.40
   7   4   5   10.40    1.30
 -17   0   6    3.50    1.20
 -16   0   6  123.49    8.00
 -16   0   6  119.59    8.00
 -15   0   6    2.60    1.30
 -15   0   6    6.30    1.70
 -14   0   6  291.97   16.70
 -14   0   6  294.57   17.00
 -14   0   6  285.37   16.90
 -14   0   6  274.27   16.70
 -13   0   6   30.80    4.20
 -13   0   6   24.00    3.40
  13   0  -6   23.90    2.10
 -13   0   6   22.80    3.40
 -13   0   6   28.60    3.70
 -13   0   6   31.50    3.90
 -12   0   6   55.39    4.60
 -12   0   6   52.39    4.70
 -12   0   6   53.49    4.50
  12   0  -6   47.00    3.30
 -12   0   6   58.19    4.80
 -12   0   6   54.09    5.30
 -11   0   6    0.40    0.80
 -11   0   6   -0.80    0.70
 -11   0   6    0.10    1.10
 -11   0   6    0.00    0.70
 -11   0   6    2.10    1.20
 -10   0   6   -0.50    0.60
 -10   0   6    2.10    1.10
 -10   0   6   -0.50    0.60
 -10   0   6   -0.10    1.00
 -10   0   6    0.80    0.80
 -10   0   6   -0.60    0.80
 -10   0   6    0.20    0.90
  -9   0   6    5.00    1.30
  -9   0   6    5.20    1.40
  -9   0   6    4.90    1.60
  -9   0   6    3.80    1.30
  -9   0   6    5.10    1.40
  -9   0   6    5.70    1.40
  -9   0   6    4.10    1.90
  -8   0   6  253.17   14.20
  -8   0   6  240.48   14.00
  -8   0   6  262.57   15.80
  -8   0   6  272.87   15.00
  -8   0   6  238.18   14.30
  -8   0   6  249.68   14.20
  -7   0   6  483.75   26.90
  -7   0   6  518.75   27.20
  -7   0   6  533.05   27.80
  -6   0   6   19.80    2.00
  -6   0   6   19.90    2.30
  -6   0   6   14.40    1.80
  -5   0   6   26.40    2.20
  -5   0   6   27.80    2.70
  -5   0   6   16.10    3.70
  -5   0   6   24.40    2.10
  -5   0   6   23.00    2.10
  -4   0   6   65.79    3.90
   4   0  -6   54.89    3.30
  -4   0   6   57.69    3.80
  -4   0   6   60.09    3.80
   4   0  -6   62.89    3.20
  -3   0   6 1056.29   52.39
  -3   0   6 1050.09   52.39
  -3   0   6  961.50   54.19
   2   0  -6   19.10    1.30
  -2   0   6   21.40    1.80
   2   0  -6   22.90    1.40
  -2   0   6   20.40    1.80
  -2   0   6   19.70    1.70
  -1   0   6  139.19    7.60
   1   0  -6  135.49    7.30
   1   0  -6  146.99    7.30
  -1   0   6  137.39    7.60
   1   0  -6  128.79    7.60
   0   0   6  553.84   28.30
   0   0   6  573.04   28.20
   0   0  -6  527.75   28.10
   0   0   6  552.74   28.40
   0   0  -6  530.35   28.30
   1   0   6  658.43   34.60
  -1   0  -6  649.43   34.80
   1   0   6  671.73   34.90
  -1   0  -6  651.03   34.90
   1   0   6  717.73   34.90
   1   0   6  699.53   35.00
  -1   0  -6  693.63   34.60
   2   0   6   40.50    2.50
   2   0   6   42.00    3.00
  -2   0  -6   52.79    4.50
   2   0   6   41.60    2.80
  -2   0  -6   38.00    2.80
  -2   0  -6   39.60    2.50
   2   0   6   41.20    2.80
  -2   0  -6   53.09    6.90
   3   0   6  620.14   34.80
   3   0   6  658.93   34.30
  -3   0  -6  651.83   34.80
   3   0   6  673.73   34.70
   3   0   6  624.94   34.40
   3   0   6  700.93   34.70
  -3   0  -6  771.22   38.10
   3   0   6  679.43   35.00
  -4   0  -6 1692.33   85.69
  -4   0  -6 1616.04   84.39
   4   0   6 1573.54   82.19
   4   0   6 1604.34   82.29
   4   0   6 1584.94   82.19
   5   0   6 2471.05  125.19
  -5   0  -6 2481.85  128.89
  -5   0  -6 2434.66  128.69
  -6   0  -6  191.08   11.90
   6   0   6  221.18   11.30
   6   0   6  208.38   11.10
  -6   0  -6  205.98   11.90
   6   0   6  207.48   11.80
  -6   0  -6  206.18   12.20
  -6   0  -6  209.08   11.60
  -6   0  -6  189.38   15.60
  -6   0  -6  194.88   11.50
  -6   0  -6  194.58   13.70
   6   0   6  224.18   11.50
   6   0   6  203.98   10.90
   6   0   6  206.38   11.50
   7   0   6  240.68   13.20
  -7   0  -6  247.48   13.50
  -7   0  -6  231.78   13.20
   7   0   6  248.38   13.20
   7   0   6  230.88   12.60
   7   0   6  244.88   12.90
   7   0   6  245.68   13.70
  -7   0  -6  241.88   13.40
   7   0   6  252.57   13.00
  -7   0  -6  229.68   17.90
  -7   0  -6  251.37   13.80
  -7   0  -6  241.48   14.10
  -7   0  -6  203.38   13.40
  -7   0  -6  220.98   15.70
  -8   0  -6   20.80    2.50
  -8   0  -6   25.70    3.30
  -8   0  -6   19.20    2.70
   8   0   6   25.90    3.20
   8   0   6   19.00    2.30
  -8   0  -6   19.60    2.60
   8   0   6   17.30    1.70
  -8   0  -6   13.60    6.50
   8   0   6   23.10    2.30
  -8   0  -6   20.30    2.50
  -8   0  -6   21.00    4.90
   8   0   6   22.20    2.00
   8   0   6   18.00    2.30
  -8   0  -6   17.70    2.50
  -9   0  -6   50.29    5.20
   9   0   6   45.90    3.80
   9   0   6   55.09    4.70
  -9   0  -6   33.90    8.40
   9   0   6   47.20    3.60
   9   0   6   51.99    3.30
  -9   0  -6   55.49    7.70
  -9   0  -6   49.90    4.10
  -9   0  -6   56.59    5.40
   9   0   6   44.70    3.30
   9   0   6   50.49    3.80
  -9   0  -6   49.60    6.50
  10   0   6  123.79    7.60
 -10   0  -6   98.89    9.70
 -10   0  -6  111.79    8.20
  10   0   6  117.19    6.80
 -10   0  -6  114.79    8.10
 -10   0  -6  115.99    7.60
  10   0   6  119.59    7.20
 -10   0  -6  100.09   13.50
 -10   0  -6  128.39    8.10
 -10   0  -6  118.49    7.70
 -10   0  -6  117.39    7.70
  10   0   6  115.49    8.20
  11   0   6  837.32   42.90
 -11   0  -6  814.92   42.20
  11   0   6  823.92   41.40
 -11   0  -6  742.53   42.20
 -11   0  -6  768.02   42.20
 -11   0  -6  772.42   42.90
  11   0   6  803.92   41.50
 -11   0  -6  804.82   42.60
 -11   0  -6  788.72   43.00
  11   0   6  801.82   42.20
  12   0   6   41.20    4.60
  12   0   6   40.00    3.10
 -12   0  -6   32.30    4.30
 -12   0  -6   48.00    7.20
  12   0   6   37.40    3.20
  12   0   6   47.90    6.90
 -12   0  -6   29.40    4.70
 -12   0  -6   36.80    6.80
 -13   0  -6  191.78   12.50
 -13   0  -6  215.28   13.20
  13   0   6  201.08   13.10
  13   0   6  199.78   12.30
 -13   0  -6  202.98   12.90
  13   0   6  215.98   11.90
 -13   0  -6  215.18   12.50
  13   0   6  210.88   11.70
 -13   0  -6  193.48   12.70
 -14   0  -6   31.40    4.00
  14   0   6   31.30    5.00
  14   0   6   29.80    4.70
  14   0   6   34.60    2.90
 -14   0  -6   28.20    3.60
 -14   0  -6   34.20    4.10
  14   0   6   33.90    3.00
 -14   0  -6   41.50    4.70
 -14   0  -6   33.50    3.70
  15   0   6    7.10    1.30
  15   0   6    6.70    1.40
 -15   0  -6    6.90    1.80
 -15   0  -6    4.40    1.40
 -15   0  -6    7.10    1.70
 -15   0  -6    6.30    2.40
 -15   0  -6    6.50    1.60
  16   0   6   21.80    2.20
 -16   0  -6   20.40    2.60
 -16   0  -6   12.20    2.00
  17  -1  -6   13.50    1.80
 -17   1   6   13.40    2.10
 -17   1   6   11.60    3.30
 -17   1   6   11.50    2.20
  16  -1  -6   13.30    1.90
 -16   1   6   11.70    2.10
 -16   1   6   11.60    2.20
 -16   1   6   15.00    2.40
 -16   1   6    9.10    2.20
  15  -1  -6  149.59    9.20
  15  -1  -6  155.98    9.10
  15  -1  -6  143.59   10.50
  15  -1  -6  150.18    9.10
 -15   1   6  154.68   10.10
 -15   1   6  145.69    9.50
 -15   1   6  164.98   10.20
 -15   1   6  156.48   10.10
  14  -1  -6   22.90    2.60
  14  -1  -6   25.60    2.90
  14  -1  -6   23.60    2.60
 -14   1   6   19.80    3.20
 -14   1   6   21.10    3.00
 -14   1   6   16.70    3.10
 -14   1   6   18.90    3.10
  13  -1  -6    2.20    0.90
  13  -1  -6    1.40    1.00
  13  -1  -6    1.90    0.90
 -13   1   6    3.40    1.50
 -13   1   6    0.90    1.20
 -13   1   6    0.60    1.00
 -13   1   6    3.00    1.70
 -13   1   6    2.50    1.30
  12  -1  -6   62.09    5.00
  12  -1  -6   60.89    4.50
  12  -1  -6   72.29    4.90
 -12   1   6   64.59    6.40
 -12   1   6   56.29    7.10
 -12   1   6   63.99    6.50
 -12   1   6   62.99    4.80
 -12   1   6   67.99    5.80
 -12   1   6   65.59    5.30
  11  -1  -6   24.40    3.00
  11  -1  -6   24.90    2.80
  11  -1  -6   21.40    2.40
 -11  -1   6   23.50    3.30
 -11   1   6   21.60    3.30
 -11   1   6   22.90    3.30
 -11   1   6   28.70    3.80
 -11   1   6   21.30    3.50
 -11   1   6   26.70    5.00
 -11   1   6   25.80    3.40
 -11   1   6   25.40    2.90
 -10  -1   6    5.40    1.60
 -10  -1   6    4.60    1.40
 -10  -1   6    4.30    1.20
  10  -1  -6    4.90    1.20
  10  -1  -6    3.60    1.00
  10  -1  -6    4.60    1.00
 -10   1   6    1.60    1.40
 -10   1   6    5.00    1.50
 -10   1   6    5.60    1.30
 -10   1   6    5.90    1.60
 -10   1   6    2.50    1.30
 -10   1   6    3.90    1.40
 -10   1   6    5.60    1.70
   9  -1  -6   43.10    3.10
   9  -1  -6   40.20    3.20
  -9  -1   6   41.80    4.00
  -9  -1   6   39.90    5.30
   9  -1  -6   38.40    2.90
  -9  -1   6   41.50    4.20
  -9  -1   6   45.40    4.40
  -9  -1   6   44.50    3.80
  -9  -1   6   41.80    4.30
  -9   1   6   37.60    4.00
  -9   1   6   37.50    4.30
  -9   1   6   42.00    4.10
  -9   1   6   43.00    4.40
  -9   1   6   41.90    3.20
  -9   1   6   45.60    4.60
  -9   1   6   49.30    3.90
  -8  -1   6   -0.30    1.10
   8  -1  -6    0.10    0.50
  -8  -1   6   -0.60    0.60
  -8  -1   6    1.80    1.60
  -8  -1   6    1.50    1.20
  -8  -1   6    0.80    1.00
  -8  -1   6    1.10    1.00
   8  -1  -6    0.70    0.60
  -8  -1   6   -0.50    0.70
  -8   1   6    0.30    0.70
  -8   1   6    0.00    0.60
  -8   1   6    0.80    0.90
  -8   1   6    0.20    0.90
  -8   1   6    0.60    0.60
  -8   1   6   -0.30    0.70
   7  -1  -6   30.80    2.50
   7  -1  -6   37.90    2.60
  -7  -1   6   34.10    3.50
  -7  -1   6   38.80    4.90
  -7  -1   6   31.40    3.50
  -7  -1   6   33.40    3.40
  -7  -1   6   36.50    5.10
  -7  -1   6   34.80    4.60
   7  -1  -6   31.90    2.40
  -7  -1   6   34.80    4.10
  -7   1   6   41.70    5.60
  -7   1   6   43.90    4.50
  -7   1   6   29.30    3.20
  -7   1   6   30.30    3.30
  -7   1   6   44.60    4.70
  -6  -1   6    0.20    0.70
   6  -1  -6    0.70    0.50
   6  -1  -6    1.00    0.60
   6  -1  -6    1.20    0.70
  -6  -1   6    1.00    1.20
  -6  -1   6    0.00    0.80
  -6   1   6    1.40    1.10
  -6   1   6    0.00    0.70
  -6   1   6    0.50    0.50
  -6   1   6   -0.50    0.70
  -6   1   6    1.60    0.80
   5  -1  -6    7.50    1.10
   5  -1  -6    8.10    1.20
  -5  -1   6    8.00    1.50
   5  -1  -6    7.70    1.20
  -5  -1   6    9.70    2.50
  -5  -1   6    9.90    1.80
  -5  -1   6   11.60    2.80
  -5  -1   6    7.40    1.10
  -5  -1   6    8.10    2.60
  -5  -1   6    4.60    1.50
  -5   1   6    8.30    1.50
   5   1  -6    7.20    0.80
  -5   1   6    6.80    2.20
  -5   1   6    9.20    1.50
   4  -1  -6    9.20    1.20
  -4  -1   6    9.20    1.10
   4  -1  -6    7.80    1.20
   4   1  -6   10.90    1.10
  -4   1   6    9.90    1.50
  -4   1   6    9.30    1.50
   3  -1  -6   33.80    2.90
   3  -1  -6   36.30    2.40
   3  -1  -6   35.10    2.60
  -3   1   6   41.00    2.80
  -3   1   6   35.70    2.80
   3   1  -6   34.80    2.30
   3   1  -6   35.80    2.20
   2  -1  -6   36.30    2.30
   2  -1  -6   32.40    2.40
  -2  -1   6   34.10    2.80
  -2  -1   6   43.80    3.80
  -2  -1   6   29.00    4.30
  -2   1   6   34.40    2.80
   2   1  -6   35.40    2.30
  -2   1   6   35.80    2.60
   2   1  -6   31.50    2.20
  -2   1   6   34.10    2.60
   2   1  -6   29.60    2.30
   1  -1  -6  545.45   32.30
   1  -1  -6  510.45   27.90
  -1  -1   6  493.75   29.30
  -1  -1   6  540.25   28.30
   1  -1  -6  517.25   27.90
  -1  -1   6  583.14   28.10
  -1  -1   6  565.24   28.40
   1  -1  -6  541.45   27.80
  -1   1   6  566.24   27.80
   1   1  -6  551.64   27.80
   1   1  -6  526.65   28.20
   1   1  -6  508.75   27.90
  -1   1   6  546.05   28.00
  -1   1   6  554.24   28.00
   0  -1  -6  176.38   11.70
   0  -1  -6  178.88    9.70
   0  -1   6  181.98   10.10
   0  -1   6  183.08    9.70
   0  -1   6  154.98   10.90
   0  -1  -6  163.98   10.20
   0  -1  -6  179.08    9.80
   0  -1   6  169.48   10.00
   0  -1  -6  192.78   14.10
   0   1   6  190.38    9.90
   0   1   6  186.98    9.70
   0   1   6  181.18    9.80
   0   1  -6  180.28    9.80
   0   1   6  173.38    9.40
   0   1  -6  182.98    9.70
   0   1  -6  192.98    9.60
   0   1  -6  170.48    9.90
   1  -1   6   26.60    2.30
   1  -1   6   24.80    2.10
   1  -1   6   22.80    2.30
  -1  -1  -6   26.50    4.00
  -1  -1  -6   27.70    2.10
  -1  -1  -6   24.60    2.00
  -1  -1  -6   34.00    6.00
   1   1   6   29.10    2.20
   1   1   6   25.30    2.10
  -1   1  -6   27.10    1.80
  -1   1  -6   20.30    2.50
   1   1   6   25.70    2.20
  -1   1  -6   19.10    9.00
  -1   1  -6   25.20    2.10
   1   1   6   26.10    2.20
   1   1   6   25.00    1.70
  -1   1  -6   25.20    2.00
   2  -1   6  115.19    6.80
   2  -1   6  106.89    6.30
   2  -1   6  109.69    6.60
   2  -1   6  117.19    6.70
   2  -1   6  116.19    7.50
  -2  -1  -6  114.19    6.50
  -2  -1  -6  117.99    7.60
  -2   1  -6  115.79    6.20
  -2   1  -6  112.99    6.50
   2   1   6  118.89    6.60
  -2   1  -6   97.89    6.40
   2   1   6  115.39    6.40
  -2   1  -6  117.49   14.80
   2   1   6  110.99    6.60
  -2   1  -6  116.59    6.70
   3  -1   6 2380.06  118.19
   3  -1   6 2262.17  118.09
  -3  -1  -6 2376.96  117.99
  -3  -1  -6 2357.06  117.99
  -3   1  -6 2430.86  118.29
  -3   1  -6 2092.19  123.39
  -4  -1  -6  551.54   28.30
   4  -1   6  508.65   28.70
   4  -1   6  547.85   28.20
   4  -1   6  502.65   28.20
  -4  -1  -6  587.74   34.60
   4  -1   6  573.54   28.60
   4  -1   6  526.45   28.10
  -4   1  -6  471.35   31.70
   4   1   6  547.85   27.90
   4   1   6  556.84   28.30
   4   1   6  564.14   27.70
   4   1   6  540.75   28.30
   4   1   6  499.15   28.20
  -4   1  -6  562.34   28.60
   5  -1   6  256.07   14.20
   5  -1   6  258.07   14.40
  -5  -1  -6  264.57   14.70
  -5  -1  -6  247.68   14.70
  -5  -1  -6  262.37   14.50
   5  -1   6  271.37   14.80
  -5  -1  -6  307.27   18.00
  -5  -1  -6  266.67   14.30
   5  -1   6  247.48   14.50
  -5  -1  -6  274.57   14.40
   5  -1   6  256.17   14.40
  -5  -1  -6  263.97   14.60
   5   1   6  263.37   14.50
   5   1   6  272.27   13.90
  -5   1  -6  239.38   22.00
   5   1   6  280.17   14.60
  -5   1  -6  253.67   15.20
  -5   1  -6  256.27   14.90
  -5   1  -6  257.77   15.20
  -5   1  -6  259.27   15.30
   5   1   6  263.07   14.20
   5   1   6  269.47   14.50
  -5   1  -6  289.17   15.40
  -6  -1  -6    0.80    0.60
  -6  -1  -6    1.80    0.80
   6  -1   6    2.10    1.20
   6  -1   6    1.10    0.60
  -6  -1  -6    1.50    0.80
   6  -1   6    1.40    0.70
  -6  -1  -6    1.60    0.90
  -6  -1  -6    5.50    1.30
  -6  -1  -6    1.30    1.60
   6  -1   6    0.70    0.60
   6  -1   6   -1.80    2.50
  -6  -1  -6   -1.20    3.70
  -6  -1  -6    0.80    1.00
   6   1   6    2.10    1.00
  -6   1  -6    1.40    1.10
  -6   1  -6   -1.00    1.10
  -6   1  -6    5.80    3.50
  -6   1  -6    0.10    0.90
  -6   1  -6   -9.20    7.40
   6   1   6    0.80    0.70
  -6   1  -6    1.40    1.20
   6   1   6    1.90    0.60
   6   1   6    2.30    1.00
  -6   1  -6    0.00    1.00
   6   1   6    1.50    0.70
  -6   1  -6    1.40    1.00
   7  -1   6  119.19    7.20
   7  -1   6  117.29    7.30
  -7  -1  -6  144.99   11.80
   7  -1   6  117.29    7.90
  -7  -1  -6  129.19    7.40
  -7  -1  -6  115.29    7.10
   7  -1   6  121.49    7.40
  -7  -1  -6  119.29    7.60
  -7  -1  -6  109.79    7.50
   7  -1   6  119.29    8.30
  -7  -1  -6  122.09    7.10
  -7  -1  -6  123.69    7.60
  -7  -1  -6  126.09    7.50
  -7   1  -6  100.09   11.00
   7   1   6  118.99    6.70
  -7   1  -6  115.39   15.80
  -7   1  -6  133.19    8.30
  -7   1  -6  115.99    8.10
   7   1   6  115.99    7.50
  -7   1  -6  119.49    8.10
  -7   1  -6  117.19    7.80
   7   1   6  120.59    7.00
  -7   1  -6  119.89    8.00
   7   1   6  128.79    7.70
   7   1   6  116.89    7.40
  -7   1  -6  127.19    8.00
   8  -1   6  179.48   11.10
  -8  -1  -6  191.08   11.20
  -8  -1  -6  185.58   11.00
   8  -1   6  195.38   11.10
  -8  -1  -6  197.98   11.00
  -8  -1  -6  203.98   13.20
  -8  -1  -6  177.68   11.30
  -8  -1  -6  194.08   10.80
  -8  -1  -6  211.88   15.80
   8  -1   6  198.28   11.80
   8  -1   6  186.08   10.90
  -8  -1  -6  195.88   11.30
  -8  -1  -6  195.08   11.40
   8   1   6  190.28   11.30
   8   1   6  191.88   11.20
  -8   1  -6  219.58   11.90
  -8   1  -6  185.28   12.00
  -8   1  -6  199.98   12.10
  -8   1  -6  193.98   11.70
   8   1   6  196.78   10.60
   8   1   6  192.88   10.40
  -8   1  -6  172.78   11.70
  -8   1  -6  149.49   14.70
  -8   1  -6  148.19   19.90
  -8   1  -6  202.18   12.10
   8   1   6  199.78   11.50
   9  -1   6   24.20    2.80
  -9  -1  -6   27.20    3.20
  -9  -1  -6   20.50    2.90
   9  -1   6   24.20    3.60
  -9  -1  -6   23.80    2.70
  -9  -1  -6   24.00    2.60
  -9  -1  -6   25.30    3.60
   9  -1   6   26.50    2.70
  -9  -1  -6   28.10    4.60
  -9  -1  -6   27.70    3.80
  -9  -1  -6   21.90    6.20
   9  -1   6   21.30    2.90
  -9  -1  -6   25.30    2.70
  -9   1  -6   27.20    6.60
  -9   1  -6   23.70    3.50
  -9   1  -6   27.90    3.60
  -9   1  -6   23.80   10.60
   9   1   6   23.90    2.10
   9   1   6   29.40    3.30
  -9   1  -6   25.80    3.50
  -9   1  -6   29.20    3.70
   9   1   6   26.60    3.00
   9   1   6   24.40    3.20
  -9   1  -6   28.20    3.80
   9   1   6   24.70    2.00
  -9   1  -6   30.80    3.90
 -10  -1  -6  646.54   38.80
 -10  -1  -6  768.92   38.40
 -10  -1  -6  728.83   38.00
 -10  -1  -6  751.22   38.70
  10  -1   6  736.63   39.20
  10  -1   6  745.43   38.10
  10  -1   6  695.93   38.40
 -10  -1  -6  648.14   40.20
 -10  -1  -6  752.62   38.30
  10  -1   6  738.13   38.30
 -10   1  -6  711.33   38.90
  10   1   6  746.83   38.50
  10   1   6  698.13   38.30
 -10   1  -6  737.53   38.80
 -10   1  -6  683.33   39.10
 -10   1  -6  744.13   39.50
 -10   1  -6  743.53   39.10
  10   1   6  737.93   37.60
  10   1   6  739.93   37.40
 -10   1  -6  737.83   39.60
  11  -1   6   65.29    4.90
  11  -1   6   69.99    6.00
 -11  -1  -6   76.69    5.20
 -11  -1  -6   64.29    5.20
  11  -1   6   58.29    5.10
  11  -1   6   63.59    4.90
 -11  -1  -6   64.89    5.00
 -11  -1  -6   71.29    5.40
  11   1   6   68.19    5.10
 -11   1  -6   70.99    6.90
 -11   1  -6   64.79    5.60
  11   1   6   65.29    4.30
  11   1   6   67.29    5.20
  11   1   6   62.59    4.80
 -11   1  -6   64.79    5.70
 -11   1  -6   69.79    6.00
  11   1   6   68.89    4.50
 -11   1  -6   64.29    5.50
 -12  -1  -6    4.20    1.50
  12  -1   6    5.20    1.50
 -12  -1  -6    7.90    2.00
 -12  -1  -6    8.30    1.80
  12  -1   6    4.80    2.10
  12  -1   6    4.20    1.60
  12  -1   6    8.50    1.60
 -12  -1  -6    6.50    1.70
 -12   1  -6    6.80    2.10
 -12   1  -6    4.70    1.80
 -12   1  -6    4.30    1.50
  12   1   6    5.80    1.20
 -12   1  -6    6.00    1.80
  12   1   6    6.80    1.60
 -12   1  -6    5.70    1.80
  12   1   6   11.80    1.90
  12   1   6    8.80    1.30
  12   1   6    8.30    1.80
 -13  -1  -6   12.10    2.20
 -13  -1  -6    6.50    1.70
  13  -1   6    9.80    1.70
  13  -1   6    8.90    1.80
  13  -1   6    8.50    2.10
  13  -1   6    4.60    2.30
 -13  -1  -6    8.60    2.00
  13  -1   6    8.70    2.70
 -13  -1  -6    6.90    1.60
 -13   1  -6   12.40    2.60
  13   1   6    7.20    1.30
 -13   1  -6    9.30    2.30
  13   1   6    7.50    1.80
 -13   1  -6    6.70    1.90
 -13   1  -6    6.00    1.80
 -13   1  -6    9.80    2.40
  13   1   6    6.80    1.30
  14  -1   6   12.10    1.90
 -14  -1  -6    8.00    1.80
  14  -1   6    9.90    1.80
 -14  -1  -6   10.10    1.90
 -14  -1  -6   11.70    2.20
 -14   1  -6   10.60    2.30
 -14   1  -6    9.80    2.30
  14   1   6    9.20    1.50
  14   1   6   12.30    1.70
 -14   1  -6   10.20    2.30
 -15  -1  -6   38.60    3.60
 -15  -1  -6   36.30    3.30
  15  -1   6   38.90    4.10
  15  -1   6   36.00    3.10
 -15  -1  -6   39.10    3.80
  15  -1   6   37.20    4.30
 -15   1  -6   36.30    4.00
  15   1   6   40.50    3.10
 -15   1  -6   43.50    4.30
 -15   1  -6   33.10    3.90
  15   1   6   35.30    2.80
 -16  -1  -6    5.40    1.60
 -16  -1  -6    4.70    1.20
  16  -1   6    3.50    1.00
 -16  -1  -6    2.90    1.40
  16  -1   6    1.70    1.10
 -16   1  -6    3.90    1.20
 -16   1  -6    2.40    1.50
  16   1   6    1.90    0.80
  16  -2  -6    4.90    1.10
 -16   2   6    2.60    1.60
 -16   2   6    2.70    1.10
 -16   2   6    5.00    1.70
  15  -2  -6    1.30    0.90
 -15   2   6    2.40    1.10
 -15   2   6    0.50    1.00
 -15   2   6    2.00    1.20
  14  -2  -6    5.60    1.30
 -14  -2   6    2.60    1.20
  14  -2  -6    2.70    1.20
 -14   2   6    5.00    1.60
 -14   2   6    3.10    1.40
 -14   2   6    3.70    2.10
 -14   2   6    1.70    0.90
 -14   2   6    6.70    2.40
  13  -2  -6    1.20    0.90
  13  -2  -6    3.40    1.60
 -13  -2   6    1.40    1.50
 -13  -2   6    4.20    1.10
  13  -2  -6    2.10    1.10
  13  -2  -6    2.10    2.50
 -13  -2   6    0.40    1.10
 -13  -2   6    1.90    1.10
 -13  -2   6    1.80    1.20
 -13   2   6    1.00    1.10
 -13   2   6    2.00    1.00
 -13   2   6    1.50    1.30
 -13   2   6    5.20    1.80
 -13   2   6    1.50    1.20
  12  -2  -6  182.28   11.40
 -12  -2   6  207.98   11.50
 -12  -2   6  181.38   11.70
 -12  -2   6  192.18   10.60
 -12  -2   6  187.08   11.70
  12  -2  -6  171.38   10.80
 -12  -2   6  195.28   12.60
 -12  -2   6  182.78   10.40
  12  -2  -6  179.58   11.50
 -12   2   6  174.08   11.70
 -12   2   6  195.78   11.90
 -12   2   6  169.28   11.60
 -12   2   6  176.18   11.80
 -12   2   6  181.68   10.80
 -12   2   6  175.28   11.70
 -12   2   6  182.78   11.60
 -11  -2   6   51.69    5.00
 -11  -2   6   47.70    5.20
 -11  -2   6   50.99    3.60
 -11  -2   6   47.40    3.60
 -11  -2   6   41.10    4.90
  11  -2  -6   47.90    4.10
  11  -2  -6   42.80    4.70
  11  -2  -6   44.60    3.90
 -11  -2   6   54.69    5.60
 -11  -2   6   49.70    4.50
 -11   2   6   52.69    5.30
  11   2  -6   42.90    3.20
 -11   2   6   51.89    4.60
 -11   2   6   46.50    5.40
 -11   2   6   52.59    5.60
 -11   2   6   51.99    3.90
  11   2  -6   44.60    3.40
 -11   2   6   45.30    5.00
 -11   2   6   51.39    4.50
  10  -2  -6 1114.19   59.39
 -10  -2   6  972.70   59.59
 -10  -2   6 1156.18   59.39
  10  -2  -6 1110.09   59.09
 -10  -2   6 1059.89   59.79
 -10  -2   6 1103.19   59.89
 -10  -2   6 1163.28   58.39
 -10  -2   6 1122.99   59.49
 -10  -2   6 1245.68   58.49
  10  -2  -6 1130.89   58.89
 -10   2   6 1128.49   59.79
 -10   2   6 1035.20   59.39
 -10   2   6 1149.48   59.99
 -10   2   6 1087.09   59.49
 -10   2   6 1242.18   58.79
  10   2  -6 1081.39   58.29
  10   2  -6 1174.98   59.09
 -10   2   6 1243.78   59.79
 -10   2   6 1143.89   60.09
   9  -2  -6  292.77   17.20
   9  -2  -6  304.67   17.50
  -9  -2   6  301.17   16.70
  -9  -2   6  307.87   17.70
  -9  -2   6  306.97   18.20
  -9  -2   6  305.37   17.70
  -9  -2   6  259.87   17.80
  -9  -2   6  342.97   16.90
  -9  -2   6  301.57   18.10
   9  -2  -6  311.27   17.10
  -9   2   6  288.47   18.00
   9   2  -6  287.07   16.50
  -9   2   6  345.67   17.90
  -9   2   6  303.57   17.70
  -9   2   6  273.47   17.40
   9   2  -6  312.57   16.50
  -9   2   6  307.77   18.00
  -9   2   6  291.27   17.70
  -9   2   6  332.67   17.00
   8  -2  -6    4.90    1.40
  -8  -2   6    9.60    2.30
  -8  -2   6    7.20    1.50
  -8  -2   6    5.90    1.90
  -8  -2   6    9.10    1.60
  -8  -2   6    6.70    1.90
   8  -2  -6    7.20    1.50
  -8  -2   6    5.60    1.90
  -8  -2   6    3.60    2.10
  -8  -2   6   10.00    2.40
   8  -2  -6    6.50    1.70
  -8   2   6    8.10    2.10
  -8   2   6    6.70    1.90
   8   2  -6    7.70    1.30
  -8   2   6    6.20    1.70
  -8   2   6    6.30    1.60
  -8   2   6    4.90    1.30
  -8   2   6    4.80    1.60
   8   2  -6    5.70    1.20
  -8   2   6    6.50    1.80
  -7  -2   6  103.49    7.40
  -7  -2   6  102.59    6.70
  -7  -2   6  100.99    7.50
  -7  -2   6  104.69    7.70
  -7  -2   6   90.19    8.70
  -7  -2   6  106.69    7.30
   7  -2  -6  111.39    7.20
  -7  -2   6  104.39    7.70
  -7  -2   6   99.99    6.80
   7  -2  -6  100.49    6.80
  -7  -2   6  101.49    8.30
   7  -2  -6  108.69    6.70
   7   2  -6  103.29    6.40
  -7   2   6  109.09    7.40
   7   2  -6  106.99    6.40
  -7   2   6   97.89    6.90
  -7   2   6  106.19    7.50
  -7   2   6  102.69    7.10
  -7   2   6  124.39    7.60
  -7   2   6  104.19    6.60
  -7   2   6  106.79    7.40
  -6  -2   6  108.29    8.40
   6  -2  -6  129.39    7.90
  -6  -2   6  124.89    8.40
  -6  -2   6  124.19    8.50
  -6  -2   6  104.99    9.80
  -6  -2   6  115.09    8.00
  -6  -2   6  123.59    8.40
  -6  -2   6  126.69    8.20
  -6  -2   6  117.79    7.60
   6  -2  -6  126.99    7.40
   6  -2  -6  116.19    7.50
  -6  -2   6  100.69    9.40
  -6  -2   6  114.19    7.90
  -6  -2   6  117.49    7.50
  -6   2   6  129.79    8.10
   6   2  -6  114.99    7.20
  -6   2   6  120.19    7.80
   6   2  -6  117.69    7.10
  -6   2   6  125.69    7.90
  -6   2   6  119.89    7.60
  -6   2   6  134.39    8.40
   6   2  -6  133.89    7.40
  -6   2   6  118.19    7.40
  -6   2   6  142.89    8.40
  -6   2   6  115.89    7.10
  -5  -2   6   26.40    6.00
  -5  -2   6   31.40    3.70
  -5  -2   6   33.00    3.40
  -5  -2   6   32.20    3.80
  -5  -2   6   27.20    3.20
   5  -2  -6   32.20    3.40
   5  -2  -6   31.70    2.80
  -5  -2   6   30.80    4.90
  -5  -2   6   30.20    3.90
  -5  -2   6   28.60    3.20
  -5  -2   6   34.90    4.00
  -5  -2   6   25.40    4.90
  -5  -2   6   32.10    4.20
   5   2  -6   30.60    2.60
   5   2  -6   31.40    2.60
  -5   2   6   28.30    2.60
  -5   2   6   29.40    3.10
  -5   2   6   29.70    3.20
  -5   2   6   38.70    4.10
  -5   2   6   25.10    3.10
   5   2  -6   31.10    2.70
  -5   2   6   32.20    2.80
  -5   2   6   32.60    3.30
   4  -2  -6   80.09    5.20
  -4  -2   6   78.19    6.70
  -4  -2   6   84.49    6.30
  -4  -2   6   84.19    6.00
   4  -2  -6   95.09    5.90
  -4  -2   6   88.39    5.90
  -4  -2   6   86.09    6.20
  -4  -2   6   81.09    6.60
  -4  -2   6   74.69    5.70
  -4  -2   6   66.79   10.20
  -4  -2   6   73.09    7.30
  -4  -2   6   87.19    6.50
   4  -2  -6   93.59    5.50
  -4   2   6   89.09    6.20
  -4   2   6   79.89    5.40
  -4   2   6   84.39    5.50
   4   2  -6   86.49    5.40
   4   2  -6   80.69    5.30
  -4   2   6   90.29    6.30
   4   2  -6   90.99    5.60
  -4   2   6   87.59    5.70
  -4   2   6   80.09    5.50
  -3  -2   6  903.81   48.00
  -3  -2   6  901.01   47.80
  -3  -2   6  926.51   48.40
  -3  -2   6  909.21   48.00
  -3  -2   6  888.01   47.50
   3  -2  -6  948.51   47.10
  -3  -2   6  807.92   49.50
  -3  -2   6  898.71   47.70
  -3  -2   6  894.71   48.10
  -3  -2   6  889.21   48.10
  -3  -2   6  788.22   50.19
  -3   2   6  901.91   47.20
  -3   2   6  991.10   48.00
   3   2  -6 1020.80   47.40
  -3   2   6  921.51   47.00
  -3   2   6  929.81   48.20
  -3   2   6  900.51   47.20
   3   2  -6  934.41   47.40
   3   2  -6  904.51   47.00
  -2  -2   6 2430.46  126.59
  -2  -2   6 2466.35  126.99
  -2  -2   6 2377.96  126.49
  -2  -2   6 2488.25  126.69
  -2  -2   6 2502.05  126.29
  -2  -2   6 2267.97  128.29
  -2  -2   6 2446.66  126.29
  -2  -2   6 2614.94  126.79
  -2  -2   6 2477.25  126.79
   2   2  -6 2599.54  125.99
  -2   2   6 2466.15  125.89
   1  -2  -6  580.44   41.80
  -1  -2   6  558.94   31.20
  -1  -2   6  596.64   31.30
  -1  -2   6  593.54   30.90
  -1  -2   6  577.34   31.50
  -1  -2   6  554.24   31.10
  -1  -2   6  536.35   32.70
  -1  -2   6  568.84   32.40
  -1  -2   6  570.34   31.10
  -1  -2   6  619.74   31.10
   1  -2  -6  586.64   30.90
   1   2  -6  598.64   30.50
   1   2  -6  584.24   30.30
  -1   2   6  547.75   30.40
  -1   2   6  563.34   31.20
   1   2  -6  596.14   30.20
   0  -2   6  128.39    8.20
   0  -2   6  123.29    7.90
   0  -2   6  116.89    8.20
   0  -2   6  131.09    8.20
   0  -2  -6  135.89    7.80
   0  -2   6  130.29    8.50
   0  -2   6  120.89    8.50
   0  -2  -6  149.79   17.50
   0  -2  -6  123.09    8.00
   0  -2   6  126.29    8.30
   0   2  -6  119.89    8.70
   0   2  -6  124.99    7.50
   0   2   6  130.99    7.20
   0   2  -6  128.39    7.60
   0   2  -6  122.09    7.30
   0   2   6  115.69    7.50
   0   2   6  124.89    7.30
   0   2   6  118.19    8.50
  -1  -2  -6  242.38   13.10
   1  -2   6  241.48   13.60
   1  -2   6  240.48   14.50
  -1  -2  -6  265.87   21.60
   1  -2   6  221.38   14.00
   1  -2   6  224.18   14.00
  -1  -2  -6  259.17   13.70
   1  -2   6  238.88   13.80
  -1  -2  -6  233.88   13.50
   1  -2   6  233.18   13.80
  -1   2  -6  228.08   13.20
   1   2   6  260.77   12.90
   1   2   6  213.38   13.80
  -1   2  -6  239.08   14.10
   1   2   6  261.67   13.70
   1   2   6  242.68   13.00
   1   2   6  218.38   13.40
  -1   2  -6  243.68   13.00
  -1   2  -6  230.88   13.10
  -2  -2  -6  201.68   12.80
  -2  -2  -6  252.47   16.30
  -2  -2  -6  242.08   13.10
   2  -2   6  214.78   13.40
  -2  -2  -6  274.27   20.10
  -2  -2  -6  232.08   12.60
   2  -2   6  224.08   13.00
   2  -2   6  227.38   13.60
  -2  -2  -6  217.08   12.80
  -2   2  -6  221.78   13.40
   2   2   6  189.88   12.50
  -2   2  -6  186.48   13.90
   2   2   6  240.58   12.40
   2   2   6  234.68   13.00
   2   2   6  240.18   12.20
  -3  -2  -6   11.40    1.70
   3  -2   6    9.00    2.00
  -3  -2  -6    9.00    1.50
  -3  -2  -6   12.20    3.90
  -3  -2  -6   10.20    1.90
   3  -2   6    7.80    2.00
  -3  -2  -6   14.60    2.10
  -3  -2  -6   11.10    6.60
  -3  -2  -6    9.20    1.80
  -3  -2  -6   10.50    1.60
   3  -2   6    2.70    1.80
   3   2   6    6.80    1.30
   3   2   6    9.40    1.80
  -3   2  -6   11.90    2.40
  -3   2  -6    8.40    2.30
  -3   2  -6   10.30    2.10
   3   2   6    5.90    1.40
   3   2   6   12.20    1.70
  -4  -2  -6    1.20    0.70
  -4  -2  -6    1.20    0.90
   4  -2   6    0.80    1.30
  -4  -2  -6    1.00    1.00
  -4  -2  -6    0.40    0.90
   4  -2   6    0.80    1.10
  -4  -2  -6    0.50    0.70
  -4  -2  -6    0.40    0.80
  -4  -2  -6   -0.90    2.10
  -4  -2  -6    2.10    5.80
   4   2   6   -0.20    0.50
   4   2   6    0.90    0.80
  -4   2  -6    0.40    1.10
  -4   2  -6    0.70    1.10
   4   2   6    2.10    1.10
   4   2   6    0.10    0.60
  -4   2  -6    1.00    1.20
   5  -2   6   30.50    5.90
  -5  -2  -6   29.10    4.50
  -5  -2  -6   22.70    6.80
  -5  -2  -6   33.80    5.50
  -5  -2  -6   33.50    2.70
  -5  -2  -6   26.10    3.00
   5  -2   6   31.50    5.10
  -5  -2  -6   33.20    2.60
  -5  -2  -6   33.00    3.30
  -5  -2  -6   34.50    3.60
   5   2   6   31.30    2.80
  -5   2  -6   34.80    3.70
   5   2   6   27.80    2.40
  -5   2  -6   33.20    4.40
   5   2   6   29.40    3.50
   5   2   6   31.60    3.20
  -5   2  -6   34.20    4.10
  -6  -2  -6  126.09   13.10
  -6  -2  -6  112.19    6.80
  -6  -2  -6  112.09    7.70
  -6  -2  -6  121.49    7.50
   6  -2   6  109.59    7.40
  -6  -2  -6  112.59    7.20
   6  -2   6  111.29    8.60
  -6  -2  -6  116.29    7.40
  -6  -2  -6  126.79    9.70
   6  -2   6  116.39    8.30
   6  -2   6  103.69    7.40
  -6  -2  -6  112.89    6.80
   6   2   6  119.89    6.80
   6   2   6  116.59    7.80
  -6   2  -6  106.39    7.60
  -6   2  -6   96.49    7.60
  -6   2  -6  112.79    8.30
   6   2   6  112.59    7.00
  -7  -2  -6   53.69    8.40
  -7  -2  -6   55.99    3.80
  -7  -2  -6   52.79    3.80
  -7  -2  -6   54.29    4.40
   7  -2   6   50.89    5.70
   7  -2   6   57.99    6.30
  -7  -2  -6   56.79    4.60
   7  -2   6   43.40    5.10
  -7  -2  -6   49.60    4.10
  -7  -2  -6   48.70    4.20
   7  -2   6   49.40    4.50
  -7   2  -6   52.39    5.70
   7   2   6   46.90    5.00
  -7   2  -6   51.79    5.30
   7   2   6   52.59    3.60
  -7   2  -6   46.50    5.00
   7   2   6   50.59    3.90
   7   2   6   50.99    4.40
   8  -2   6   94.79    7.20
   8  -2   6   96.79    6.80
  -8  -2  -6   95.39    6.80
  -8  -2  -6   95.69    7.00
  -8  -2  -6  109.69   12.50
  -8  -2  -6   96.69    6.30
   8  -2   6   94.99    8.10
  -8  -2  -6   98.39    6.70
  -8  -2  -6  100.99    6.40
  -8  -2  -6  102.69    7.00
   8  -2   6   90.59    7.80
  -8  -2  -6  119.29    8.70
   8   2   6  107.19    7.40
   8   2   6  102.59    6.40
   8   2   6   97.79    6.00
   8   2   6   96.69    7.00
  -8   2  -6  106.89    7.50
  -8   2  -6   99.29    7.50
  -8   2  -6  106.19    7.80
  -9  -2  -6    3.40    2.00
  -9  -2  -6    2.50    5.80
   9  -2   6    0.80    1.70
  -9  -2  -6    5.70    1.60
  -9  -2  -6    4.40    1.20
  -9  -2  -6    4.40    1.40
  -9  -2  -6    4.00    1.30
  -9  -2  -6    3.80    1.40
  -9  -2  -6    4.20    1.40
   9  -2   6    2.80    1.90
   9  -2   6    7.80    2.50
   9  -2   6    3.30    1.20
   9   2   6    4.10    1.10
   9   2   6    3.10    1.60
   9   2   6    3.90    1.00
  -9   2  -6    3.20    1.60
  -9   2  -6    2.40    1.40
   9   2   6    6.40    1.80
  -9   2  -6    6.40    1.80
  10  -2   6    2.40    1.10
 -10  -2  -6    2.40    1.20
  10  -2   6    4.80    2.30
 -10  -2  -6    3.20    1.20
 -10  -2  -6    1.80    1.00
 -10  -2  -6    2.30    1.20
 -10  -2  -6    4.50    1.40
  10  -2   6    4.10    2.10
  10  -2   6    1.50    1.50
 -10  -2  -6    0.90    0.80
  10   2   6    1.40    0.80
  10   2   6    3.70    1.50
 -10   2  -6    5.50    1.90
 -10   2  -6    5.20    1.70
  10   2   6    3.10    0.90
  10   2   6    4.10    1.50
 -10   2  -6    5.60    1.80
  11  -2   6   65.69    6.90
  11  -2   6   76.59    5.30
 -11  -2  -6   62.29    4.80
 -11  -2  -6   61.79    5.10
  11  -2   6   68.79    6.60
 -11  -2  -6   61.49    5.00
 -11  -2  -6   75.49    5.10
 -11   2  -6   57.29    5.90
  11   2   6   73.69    5.40
 -11   2  -6   74.09    6.00
  11   2   6   62.09    5.40
  11   2   6   69.49    4.60
 -11   2  -6   70.09    5.80
  11   2   6   65.29    4.40
 -12  -2  -6    6.50    1.50
  12  -2   6    9.50    1.70
 -12  -2  -6    6.70    1.70
  12  -2   6    9.90    2.50
 -12  -2  -6    5.20    1.40
  12  -2   6   10.20    2.70
 -12  -2  -6    3.70    1.30
  12   2   6    9.00    1.30
  12   2   6    6.20    1.50
 -12   2  -6    6.40    1.80
 -12   2  -6    6.30    1.80
  12   2   6    5.30    1.50
  12   2   6    7.90    2.10
  12   2   6    8.40    1.40
 -12   2  -6   11.70    2.30
  13  -2   6   16.90    3.00
  13  -2   6   16.40    2.70
 -13  -2  -6   16.70    2.30
 -13  -2  -6   14.90    2.30
 -13  -2  -6   17.70    2.30
 -13  -2  -6   15.20    2.10
 -13   2  -6   15.80    2.60
 -13   2  -6   15.40    2.50
  13   2   6   20.20    2.00
  13   2   6   15.80    2.40
  13   2   6   12.80    1.60
 -13   2  -6   18.20    2.80
 -14  -2  -6    8.40    1.50
  14  -2   6    6.10    1.80
 -14  -2  -6    5.70    1.40
 -14  -2  -6    8.80    1.70
  14   2   6    7.60    1.20
 -14   2  -6    5.20    1.30
  14   2   6    6.70    1.30
 -14   2  -6    9.70    1.90
 -13  -3   6    0.80    0.60
  13  -3  -6    1.40    0.90
 -13  -3   6    1.00    0.90
 -13  -3   6    0.00    0.80
 -13   3   6   -0.50    0.70
  13   3  -6    1.80    0.80
 -13   3   6   -0.30    0.60
 -12  -3   6    1.20    1.00
 -12  -3   6    2.80    0.80
 -12  -3   6    1.10    1.10
 -12  -3   6    2.60    1.30
 -12  -3   6    2.30    0.80
  12   3  -6    2.20    0.90
 -12   3   6    5.30    1.40
 -12   3   6    1.00    0.90
 -11  -3   6   67.39    5.20
 -11  -3   6   70.29    5.50
 -11  -3   6   72.29    4.50
 -11  -3   6   69.09    5.20
 -11  -3   6   76.89    5.70
 -11  -3   6   70.99    4.50
 -11  -3   6   58.59    5.40
 -11   3   6   73.09    5.20
 -11   3   6   74.59    4.80
  11   3  -6   81.79    6.00
  11   3  -6   57.69    4.50
 -10  -3   6    3.20    1.50
 -10  -3   6    4.10    1.20
 -10  -3   6    3.50    1.60
 -10  -3   6    4.70    1.00
 -10  -3   6    4.70    1.70
 -10  -3   6    2.70    1.40
 -10  -3   6    4.20    1.70
  10   3  -6    2.10    1.00
 -10   3   6    4.00    1.30
  10   3  -6    2.40    1.00
 -10   3   6    4.40    1.20
 -10   3   6    2.80    1.80
  -9  -3   6    9.70    1.60
  -9  -3   6   14.20    2.60
  -9  -3   6    8.00    1.60
  -9  -3   6    6.50    2.00
  -9  -3   6    7.80    2.00
  -9  -3   6    6.50    1.90
  -9   3   6    7.10    1.80
  -9   3   6    9.70    2.00
   9   3  -6    9.30    1.80
  -9   3   6    9.80    1.70
  -8  -3   6    0.20    1.10
  -8  -3   6    1.60    1.00
  -8  -3   6    1.40    1.40
  -8  -3   6    2.20    1.40
  -8  -3   6    0.30    1.30
  -8  -3   6    0.20    0.70
  -8  -3   6    0.00    1.10
  -8   3   6    1.10    1.10
   8   3  -6   -0.20    0.80
   8   3  -6    1.70    0.90
  -8   3   6   -1.40    0.80
  -8   3   6    1.30    1.00
   8   3  -6    1.30    1.80
   8   3  -6    0.00    0.70
  -7  -3   6    1.70    1.30
  -7  -3   6    3.60    1.30
  -7  -3   6    5.40    2.10
  -7  -3   6    2.30    1.00
  -7  -3   6    1.50    1.40
  -7  -3   6    1.60    1.20
  -7  -3   6    3.80    1.70
   7   3  -6    2.10    1.00
   7   3  -6    2.80    1.60
   7   3  -6    3.60    2.30
   7   3  -6    3.40    1.20
  -7   3   6    2.70    1.40
   7   3  -6    2.40    1.10
  -7   3   6    3.30    1.20
  -6  -3   6    1.50    1.30
  -6  -3   6   -0.50    6.50
  -6  -3   6    0.90    1.10
  -6  -3   6    1.30    1.40
  -6  -3   6    1.20    1.10
   6  -3  -6    0.10    1.00
  -6  -3   6    0.90    1.20
  -6  -3   6   -0.20    0.70
  -6  -3   6    1.90    1.30
  -6   3   6    0.10    0.90
   6   3  -6   -0.30    1.40
  -6   3   6    0.70    0.70
   6   3  -6    1.00    0.90
   6   3  -6    1.10    1.00
   6   3  -6    1.40    0.80
  -6   3   6    1.50    1.00
  -5  -3   6    2.50    8.60
  -5  -3   6    1.40    1.60
  -5  -3   6    4.30    1.90
  -5  -3   6    2.10    1.70
  -5  -3   6    1.90    1.90
  -5  -3   6    2.10    1.30
   5  -3  -6    3.60    1.60
  -5  -3   6    3.00    1.70
  -5  -3   6    1.30    1.20
  -5   3   6    4.00    1.70
   5   3  -6    3.20    1.30
  -5   3   6    2.10    1.00
   5   3  -6    1.70    1.70
  -5   3   6    2.70    1.30
   5   3  -6    2.30    1.00
   5   3  -6    5.50    1.50
  -4  -3   6   20.50    3.40
  -4  -3   6   24.40    3.70
   4  -3  -6   31.60    3.90
  -4  -3   6   29.10    3.90
  -4  -3   6   32.40   11.40
  -4  -3   6   27.90    3.50
  -4  -3   6   29.70    4.40
  -4  -3   6   23.50    5.60
  -4  -3   6   19.40    3.00
  -4  -3   6   21.90    3.20
  -4   3   6   26.70    3.00
   4   3  -6   25.60    3.10
   4   3  -6   29.60    3.20
   4   3  -6   20.80    4.40
  -4   3   6   26.30    3.00
   4   3  -6   24.30    3.00
  -4   3   6   28.20    3.90
  -3  -3   6    9.50   11.20
  -3  -3   6   -1.10    1.10
  -3  -3   6    1.30    1.50
  -3  -3   6    0.80    1.00
  -3  -3   6   -1.10    1.10
   3  -3  -6    0.40    1.10
  -3  -3   6    0.60    1.30
  -3  -3   6    0.70    1.30
  -3  -3   6    0.80    1.00
  -3  -3   6   -0.10    3.50
   3   3  -6    2.70    1.90
   3   3  -6   -1.00    0.60
   3   3  -6   -1.50    1.10
  -3   3   6    1.70    1.00
   3   3  -6   -0.20    0.90
  -3   3   6    0.90    1.20
   3   3  -6    0.90    1.30
  -3   3   6    0.90    0.90
  -2  -3   6  249.38   15.20
  -2  -3   6  263.67   15.80
  -2  -3   6  249.48   15.10
  -2  -3   6  256.77   14.80
  -2  -3   6  224.78   19.50
  -2  -3   6  266.47   15.40
  -2  -3   6  274.87   15.40
  -2  -3   6  275.17   15.10
  -2  -3   6  240.48   28.80
   2   3  -6  262.97   14.40
   2   3  -6  210.28   15.10
  -2   3   6  247.38   14.30
   2   3  -6  268.17   14.50
  -2   3   6  257.67   14.50
   2   3  -6  246.58   14.20
   2   3  -6  207.08   16.50
  -2   3   6  253.37   15.60
  -1  -3   6   12.00    2.70
  -1  -3   6   13.70    2.90
  -1  -3   6   -3.70   15.30
  -1  -3   6   12.50    2.20
  -1  -3   6    9.90    2.40
  -1  -3   6    6.10    1.80
  -1  -3   6   12.70    2.50
  -1  -3   6    8.60    5.00
  -1   3   6    7.70    2.20
   1   3  -6    7.30    2.70
  -1   3   6    8.80    1.80
   1   3  -6    6.60    1.50
   1   3  -6   13.00    2.00
   1   3  -6    6.40    2.10
  -1   3   6    8.30    1.90
   0  -3   6    9.30    2.30
   0  -3   6   18.20   18.60
   0  -3   6    6.90    2.20
   0  -3   6    6.90    1.90
   0  -3   6   14.30    3.00
   0   3   6    7.30    1.90
   0   3  -6    3.00    1.90
   0   3  -6    3.80    2.10
   0   3   6    5.10    1.40
   0   3  -6    5.40    1.30
  -1  -3  -6    6.20    1.50
  -1  -3  -6    5.80   15.90
  -1  -3  -6    5.70    1.40
   1  -3   6    4.20    1.70
   1  -3   6    7.30    2.10
   1  -3   6    8.00    2.20
   1  -3   6    4.90    2.10
   1  -3   6    0.30   21.50
  -1   3  -6    6.70    2.60
  -1   3  -6    6.30    2.10
   1   3   6    4.50    1.70
   1   3   6    6.40    1.70
  -2  -3  -6   -0.70   14.20
  -2  -3  -6    3.30    1.30
   2  -3   6    5.00    1.70
   2  -3   6    5.10    2.00
  -2  -3  -6    3.50    1.10
  -2   3  -6    4.70    1.90
  -2   3  -6    7.00    2.00
   2   3   6    5.90    1.60
   2   3   6    4.60    1.10
  -2   3  -6    3.50    2.00
  -3  -3  -6    0.60   12.40
  -3  -3  -6    5.00    4.20
   3  -3   6    1.00    1.10
  -3  -3  -6    1.10    0.80
  -3  -3  -6    3.60    1.40
  -3  -3  -6    0.60    0.80
   3  -3   6    2.30    1.50
   3   3   6    0.00    0.90
  -3   3  -6    1.50    1.40
  -3   3  -6    1.30    1.50
  -3   3  -6    2.50    1.40
   3   3   6    1.60    0.90
   3   3   6   -0.70    0.90
  -4  -3  -6   13.00    6.90
  -4  -3  -6   10.80    1.90
  -4  -3  -6   12.80    3.00
   4  -3   6    8.10    2.50
   4   3   6    7.60    1.60
   4   3   6    7.70    2.10
  -4   3  -6    7.90    2.90
  -4   3  -6    8.00    2.50
   4   3   6    9.50    2.00
   4   3   6    7.50    1.50
  -4   3  -6   10.10    3.50
  -5  -3  -6   18.60    5.50
   5  -3   6   17.10    3.10
   5  -3   6   13.50    3.00
  -5  -3  -6   18.10    2.70
  -5  -3  -6   23.80    3.10
  -5  -3  -6   17.70    2.00
  -5  -3  -6   18.70    2.20
  -5  -3  -6   17.20    2.40
  -5  -3  -6   17.30   11.20
   5   3   6   20.70    2.40
  -5   3  -6   12.40    2.60
  -5   3  -6   14.50    2.80
   5   3   6   20.40    3.00
   5   3   6   21.10    2.80
   5   3   6   24.20    2.40
  -5   3  -6   18.10    3.50
  -6  -3  -6   60.59    4.00
  -6  -3  -6   52.69    4.70
  -6  -3  -6   54.79    4.60
  -6  -3  -6   54.49    4.40
   6  -3   6   56.99    5.90
   6  -3   6   48.90    5.80
  -6  -3  -6   48.60    3.90
  -6  -3  -6   79.79   12.30
  -6   3  -6   49.60    5.40
   6   3   6   62.59    4.20
  -6   3  -6   59.09    5.20
   6   3   6   57.69    4.70
  -6   3  -6   52.79    4.70
   6   3   6   56.59    3.90
   6   3   6   52.59    4.40
  -7  -3  -6    0.40    0.80
  -7  -3  -6   -1.10    0.70
  -7  -3  -6    3.20    9.30
  -7  -3  -6    0.30    0.90
  -7  -3  -6    0.90    1.20
  -7  -3  -6   -0.80    0.50
   7  -3   6    0.30    1.60
   7  -3   6   -0.60    1.10
   7   3   6   -1.30    0.70
   7   3   6    1.40    0.80
   7   3   6    1.10    1.00
  -7   3  -6    0.30    0.90
   7   3   6    0.00    0.70
  -7   3  -6   -0.50    1.10
  -8  -3  -6    6.50    1.60
  -8  -3  -6    8.10    1.50
  -8  -3  -6    5.70    1.20
  -8  -3  -6    7.70    1.90
   8  -3   6    6.80    2.40
  -8  -3  -6    7.60    1.70
   8  -3   6    6.90    2.20
  -8   3  -6    9.50    2.20
   8   3   6    9.20    1.50
   8   3   6    7.50    2.50
   8   3   6    7.70    1.70
  -8   3  -6    7.30    1.60
   8   3   6    8.20    1.30
  -9  -3  -6    2.00    1.20
  -9  -3  -6    0.60    0.80
   9  -3   6    2.20    1.70
   9  -3   6    2.60    1.60
   9   3   6    0.70    0.70
  -9   3  -6    1.30    1.30
   9   3   6    2.60    1.30
   9   3   6    0.60    0.70
  10  -3   6   -0.50    1.50
 -10  -3  -6   -0.10    1.10
  10  -3   6    6.50    5.20
 -10  -3  -6    1.60    1.10
 -10  -3  -6    1.10    1.00
  10   3   6    0.80    0.70
  10   3   6   -1.20    1.00
 -11  -3  -6   23.70    2.60
 -11  -3  -6   23.60    2.40
 -11  -3  -6   24.90    2.50
  11  -3   6   25.90    3.20
 -11   3  -6   29.90    3.20
  11   3   6   25.10    2.60
  11   3   6   27.40    2.20
  11   3   6   21.20    2.30
 -12  -3  -6   10.60    1.40
  12  -3   6    9.50    1.60
 -12  -3  -6    8.30    1.40
 -12  -3  -6    8.80    1.40
  12   3   6    9.20    1.40
  12   3   6    5.80    1.10
  12   3   6    6.60    1.10
 -12   3  -6   10.30    1.70
  -8  -4   6    3.10    0.80
  -7  -4   6    2.80    0.90
  -7  -4   6    4.70    1.80
  -7  -4   6    3.60    0.80
  -7  -4   6    3.20    1.30
   7   4  -6    4.30    1.10
  -7   4   6    3.00    1.00
  -7   4   6    3.60    1.10
   7   4  -6    2.80    1.10
  -6  -4   6   -1.40    1.60
  -6  -4   6    0.70    0.80
  -6  -4   6   -2.50    1.70
  -6  -4   6    0.50    0.60
  -6   4   6    0.30    0.70
   6   4  -6    1.90    1.00
   6   4  -6    0.00    0.80
  -6   4   6    0.80    0.80
   6   4  -6    0.00    1.40
  -5  -4   6    3.40    1.60
  -5  -4   6    1.70    1.00
  -5  -4   6    2.70    1.40
  -5  -4   6    3.00    0.90
  -5   4   6    2.20    1.10
  -5   4   6    1.80    1.00
   5   4  -6    2.10    1.50
  -4  -4   6    5.20    1.20
  -4  -4   6    6.20    1.40
  -4  -4   6    5.60    1.90
   4   4  -6    5.10    2.00
  -4   4   6    5.40    1.10
  -4   4   6    4.00    0.90
  -4   4   6    4.70    1.70
   4   4  -6    4.00    2.90
   4   4  -6    6.70    1.50
  -3  -4   6   -2.60    1.00
  -3  -4   6    0.20    0.80
  -3   4   6    0.10    0.70
  -3   4   6   -0.10    0.50
   3   4  -6    1.20    0.90
   3   4  -6    0.20    1.10
  -3   4   6   -0.10    1.10
  -2  -4   6    5.90    1.70
  -2  -4   6    7.60    1.70
   2   4  -6    7.60    2.10
   2   4  -6    6.50    2.30
  -2   4   6    5.70    1.20
  -2   4   6    7.30    1.90
   2   4  -6    6.70    1.50
  -1  -4   6    0.00    1.10
  -1  -4   6    0.80    1.00
   1   4  -6    1.90    1.50
  -1   4   6    2.00    0.90
  -1   4   6    0.50    1.10
   1   4  -6    0.80    1.40
   1   4  -6    2.00    0.90
   0  -4   6   -0.20    1.10
   0  -4   6    1.50    1.00
   0   4  -6   -0.30    1.10
   0   4   6    1.30    1.00
   0   4  -6    3.40    1.90
   0   4   6    2.40    1.00
   1  -4   6    4.40    1.70
   1  -4   6    2.10    1.40
  -1   4  -6    4.80    1.90
  -1   4  -6    2.00    1.70
   1   4   6    4.30    1.30
   2  -4   6   -0.90    1.10
   2  -4   6    2.90    1.40
  -2   4  -6    2.50    1.30
   2   4   6    0.90    0.80
  -2   4  -6    0.40    1.60
   3  -4   6   -0.50    0.80
   3  -4   6    0.20    1.10
  -3   4  -6    0.20    0.90
   3   4   6    2.90    1.00
  -3   4  -6    0.90    1.00
   4  -4   6   19.90    2.60
   4  -4   6   22.20    2.90
   4   4   6   23.10    3.00
   4   4   6   22.80    2.30
  -4   4  -6   23.40    2.60
  -4   4  -6   21.10    3.00
   5  -4   6    9.90    1.80
   5  -4   6   10.00    1.80
  -5   4  -6   11.70    2.50
  -5   4  -6   12.50    1.70
   5   4   6   10.60    1.60
   5   4   6   11.00    2.30
   6  -4   6   13.60    2.40
   6   4   6   16.30    1.70
   6   4   6   15.70    1.80
  -6   4  -6   20.10    2.20
 -16   0   7   -0.60    0.80
 -16   0   7   -0.60    0.70
 -15   0   7   -0.80    0.90
 -15   0   7   -0.50    0.80
 -15   0   7    0.40    1.40
 -14   0   7    1.30    1.10
 -14   0   7    0.40    0.90
 -14   0   7    0.10    0.90
 -14   0   7    0.50    1.10
 -13   0   7   -0.50    0.80
 -13   0   7   -0.50    0.90
 -13   0   7    0.20    1.30
 -13   0   7    0.00    0.90
 -13   0   7   -0.90    1.00
  13   0  -7   -0.10    0.50
 -12   0   7    1.30    1.30
 -12   0   7   -0.70    1.10
 -12   0   7   -0.10    0.80
  12   0  -7    0.20    0.50
 -12   0   7   -0.80    0.80
 -12   0   7   -0.50    0.70
 -11   0   7   -0.30    1.00
 -11   0   7    1.30    1.00
 -11   0   7    0.10    1.00
  11   0  -7   -0.20    0.40
 -11   0   7   -0.60    1.00
 -11   0   7   -0.40    0.90
 -11   0   7    0.30    0.80
 -11   0   7    0.30    0.80
 -10   0   7    0.00    0.90
 -10   0   7    0.00    0.80
 -10   0   7    1.70    1.00
 -10   0   7    0.10    0.90
 -10   0   7   -0.40    0.70
 -10   0   7   -0.50    0.70
 -10   0   7    0.00    0.70
  -9   0   7   -0.50    0.60
  -9   0   7    0.10    0.90
  -9   0   7    1.00    1.00
  -9   0   7   -0.10    0.60
  -9   0   7   -1.30    0.70
  -9   0   7    0.20    0.80
  -9   0   7    0.90    0.90
  -8   0   7    0.10    0.90
  -8   0   7    0.00    0.80
  -8   0   7   -0.30    0.70
  -8   0   7    1.60    1.10
  -8   0   7    0.20    1.00
  -8   0   7    0.70    0.80
  -8   0   7    0.20    1.00
  -8   0   7    2.00    1.00
  -7   0   7   -0.20    0.80
  -7   0   7   -0.70    0.50
  -7   0   7   -0.20    1.00
  -7   0   7   -0.40    0.70
   6   0  -7   -0.10    0.20
  -6   0   7    0.10    0.60
  -6   0   7    0.00    0.70
  -6   0   7   -0.70    0.60
  -6   0   7   -0.10    0.70
  -5   0   7   -0.50    0.60
  -5   0   7   -0.50    0.60
  -5   0   7   -0.90    0.40
  -5   0   7   -1.20    4.20
  -5   0   7    0.60    0.60
   5   0  -7    0.40    0.30
  -4   0   7    0.90    0.70
  -4   0   7   -0.30    0.70
  -4   0   7    5.40    5.20
   4   0  -7    0.20    0.30
  -4   0   7    0.20    0.70
   4   0  -7    0.00    0.20
  -4   0   7    0.50    0.60
   3   0  -7    0.00    0.30
  -3   0   7    0.20    0.60
   3   0  -7    0.00    0.30
  -3   0   7    0.30    0.50
  -3   0   7   -0.10    0.60
   2   0  -7    0.70    0.30
  -2   0   7   -0.30    0.60
  -2   0   7    0.20    0.50
   2   0  -7    0.20    0.30
   1   0  -7    0.20    0.40
  -1   0   7   -0.10    0.60
   1   0  -7    1.50    5.50
   1   0  -7   -0.20    0.50
   1   0  -7    0.20    0.30
  -1   0   7   -0.80    0.50
   0   0  -7    0.00    0.40
   0   0  -7    0.30    0.40
   0   0  -7    0.70    4.60
   0   0   7    0.20    0.70
   0   0  -7   -0.60    0.50
   0   0   7    0.10    0.40
   0   0   7    0.20    0.50
  -1   0  -7    2.70    4.50
   1   0   7    0.00    0.70
   1   0   7   -0.20    0.60
   1   0   7   -0.90    0.40
  -1   0  -7    0.70    1.50
   1   0   7    0.60    0.50
  -1   0  -7   -0.40    0.40
  -1   0  -7   -0.10    0.40
   2   0   7   -0.20    0.50
   2   0   7    0.40    0.50
   2   0   7   -0.50    0.40
   2   0   7    0.50    0.60
   2   0   7    0.50    0.80
   2   0   7   -0.10    0.30
  -2   0  -7   -0.10    0.40
  -2   0  -7   -0.40    1.60
  -2   0  -7    0.70    4.30
  -2   0  -7    0.20    0.50
  -3   0  -7    0.20    0.50
  -3   0  -7   -0.40    1.40
   3   0   7    0.00    0.60
   3   0   7    0.40    0.90
   3   0   7    0.40    0.40
  -3   0  -7    2.20    4.00
   3   0   7    0.80    0.60
   3   0   7    0.10    0.60
  -4   0  -7   -0.50    4.00
   4   0   7    0.10    0.90
  -4   0  -7    0.30    1.50
   4   0   7    0.10    0.60
   4   0   7   -0.50    0.50
   4   0   7    0.20    0.60
   5   0   7   -0.30    0.60
   5   0   7   -0.30    0.30
   5   0   7   -0.20    0.60
   5   0   7   -0.10    0.90
   5   0   7   -0.60    0.60
  -5   0  -7    4.60    5.00
  -5   0  -7   -0.70    1.60
   5   0   7    0.20    0.40
  -5   0  -7   -0.10    0.70
   6   0   7   -0.30    0.30
   6   0   7    0.60    0.60
  -6   0  -7   -0.20    0.80
   6   0   7    0.90    1.10
   6   0   7   -0.30    0.40
   6   0   7   -0.60    0.60
  -6   0  -7    1.90    1.30
  -6   0  -7   -0.50    0.70
   6   0   7   -0.70    0.60
  -6   0  -7    1.30    5.30
  -6   0  -7   -0.90    0.80
  -6   0  -7   -0.90    0.50
  -6   0  -7    0.40    0.90
  -6   0  -7    1.60    1.90
  -7   0  -7    2.30    5.00
  -7   0  -7    0.30    0.90
   7   0   7    1.10    1.20
   7   0   7   -0.20    0.60
   7   0   7   -0.10    0.70
   7   0   7   -0.40    0.60
  -7   0  -7   -1.00    1.70
  -7   0  -7   -0.90    0.60
  -7   0  -7    0.10    1.00
  -7   0  -7    1.40    0.90
  -7   0  -7    0.80    1.00
  -7   0  -7    0.10    0.70
   7   0   7    0.10    0.40
   7   0   7    0.40    0.50
   8   0   7    0.20    0.50
  -8   0  -7   -0.20    0.90
  -8   0  -7   -0.60    2.10
   8   0   7    0.00    1.00
  -8   0  -7   -1.50    0.60
  -8   0  -7    1.40    5.80
  -8   0  -7   -0.80    0.70
   8   0   7   -0.20    0.60
  -8   0  -7    0.70    1.00
   8   0   7    0.20    0.70
  -8   0  -7   -1.00    0.70
  -8   0  -7    0.50    1.10
   8   0   7   -0.30    0.40
   8   0   7   -1.20    1.10
  -9   0  -7   -1.00    6.80
   9   0   7    0.40    1.40
  -9   0  -7   -1.60    0.80
  -9   0  -7    0.00    0.80
  -9   0  -7   -0.20    1.00
   9   0   7   -1.40    0.60
   9   0   7    1.20    0.90
   9   0   7    0.20    0.70
   9   0   7    0.20    0.50
  -9   0  -7   -0.40    2.30
   9   0   7    0.20    0.50
  -9   0  -7   -0.30    0.90
  -9   0  -7   -0.70    0.60
  -9   0  -7    0.60    1.00
  10   0   7    0.90    0.70
 -10   0  -7   -0.10    0.90
 -10   0  -7   -0.60    0.90
  10   0   7    0.00    0.50
 -10   0  -7    1.30    7.90
 -10   0  -7    0.00    1.00
  10   0   7    0.90    1.00
 -10   0  -7    0.70    1.10
  10   0   7   -1.80    1.30
 -10   0  -7    0.00    0.80
 -10   0  -7   -1.20    0.90
 -11   0  -7    0.60    1.10
 -11   0  -7    0.80    1.20
 -11   0  -7    0.30    1.00
 -11   0  -7    1.80    2.60
  11   0   7   -0.90    1.40
 -11   0  -7    7.40    8.60
 -11   0  -7   -0.60    1.00
 -11   0  -7    0.30    1.10
  11   0   7   -0.90    0.50
  11   0   7   -0.40    0.70
  11   0   7   -0.10    0.80
 -12   0  -7    0.70    1.10
  12   0   7   -0.30    0.60
 -12   0  -7    2.10    1.20
 -12   0  -7    0.00    1.00
  12   0   7    1.20    1.00
  12   0   7   -1.30    1.30
  12   0   7   -0.10    0.60
 -12   0  -7    1.00    1.00
 -12   0  -7    0.40    1.10
 -13   0  -7   -1.80    0.80
  13   0   7    0.40    0.90
  13   0   7    1.40    1.70
  13   0   7   -0.60    0.60
 -13   0  -7    0.60    1.20
 -13   0  -7    0.90    1.00
 -13   0  -7    0.40    1.20
  13   0   7   -0.70    1.50
  13   0   7   -1.30    0.60
 -13   0  -7    1.30    1.20
 -14   0  -7   -0.40    0.90
 -14   0  -7   -1.80    0.80
 -14   0  -7    0.90    1.20
 -14   0  -7   -0.90    0.90
  14   0   7    0.00    0.70
 -14   0  -7    0.00    0.90
  14   0   7   -0.60    0.60
 -15   0  -7   -0.30    0.70
  15   0   7   -0.30    0.70
 -15   0  -7   -0.40    0.80
 -15   0  -7   -0.10    1.00
 -15   0  -7   -1.60    1.40
 -15   0  -7   -0.40    0.90
 -16   0  -7   -1.70    0.70
 -16   0  -7    0.30    0.70
 -16   0  -7    1.30    0.90
  16   0   7    0.20    0.70
  17  -1  -7    6.20    1.30
 -17   1   7    7.90    1.60
 -17   1   7    6.70    1.50
 -17   1   7    6.20    1.60
  16  -1  -7   12.90    1.90
  16  -1  -7   16.10    2.40
 -16   1   7   19.80    2.70
 -16   1   7   15.40    2.50
 -16   1   7   17.70    2.50
 -16   1   7   21.50    4.30
  15  -1  -7    1.00    0.80
  15  -1  -7   -0.20    0.70
 -15   1   7    0.20    1.00
 -15   1   7    1.00    1.10
 -15   1   7    0.60    0.90
 -15   1   7   -0.10    0.90
  14  -1  -7   22.10    2.70
  14  -1  -7   21.70    2.40
  14  -1  -7   21.10    2.70
 -14   1   7   23.00    3.50
 -14   1   7   18.10    3.00
 -14   1   7   21.10    3.60
 -14   1   7   19.70    2.80
 -14   1   7   17.20    3.00
  13  -1  -7    1.70    1.00
  13  -1  -7    2.20    0.90
  13  -1  -7    0.70    0.80
 -13   1   7    1.90    1.30
 -13   1   7    3.50    1.40
 -13   1   7    2.90    1.20
 -13   1   7   -0.40    0.90
 -13   1   7    0.10    1.40
 -13   1   7    0.80    1.10
  12  -1  -7   46.70    3.80
  12  -1  -7   48.00    3.60
  12  -1  -7   46.90    3.70
 -12   1   7   46.30    4.00
 -12   1   7   53.59    5.70
 -12   1   7   50.19    4.40
 -12   1   7   40.60    4.90
 -12   1   7   52.89    5.60
 -12   1   7   45.10    4.60
 -12   1   7   50.39    5.10
  11  -1  -7  279.87   14.90
  11  -1  -7  262.37   15.10
  11  -1  -7  266.67   14.80
 -11   1   7  276.67   16.20
 -11   1   7  264.97   16.10
 -11   1   7  265.67   15.80
 -11   1   7  276.27   16.30
 -11   1   7  273.87   15.20
 -11   1   7  268.57   16.00
 -11   1   7  260.37   15.70
  10  -1  -7   40.20    3.20
 -10  -1   7   46.00    3.80
  10  -1  -7   45.40    3.50
 -10  -1   7   41.90    6.10
  10  -1  -7   43.20    3.30
 -10  -1   7   44.90    5.90
 -10  -1   7   43.80    4.00
 -10   1   7   49.30    4.30
 -10   1   7   49.30    5.00
 -10   1   7   46.50    4.80
 -10   1   7   47.60    4.80
 -10   1   7   45.00    4.10
 -10   1   7   46.50    4.10
 -10   1   7   45.90    3.60
  -9  -1   7  123.79    7.70
  -9  -1   7  120.29    7.90
   9  -1  -7  113.69    7.20
  -9  -1   7  117.99    8.10
  -9  -1   7  106.59    7.80
   9  -1  -7  129.19    7.10
   9  -1  -7  116.59    7.00
  -9  -1   7  106.19    8.00
  -9  -1   7  112.79    9.10
  -9   1   7  113.39    7.90
  -9   1   7  131.69    8.10
  -9   1   7  119.39    7.80
  -9   1   7  125.19    8.20
  -9   1   7  124.99    7.90
  -9   1   7  127.09    8.30
  -9   1   7  118.29    7.30
   8  -1  -7   50.29    3.60
  -8  -1   7   58.79    4.70
   8  -1  -7   54.19    3.80
  -8  -1   7   54.99    4.20
  -8  -1   7   51.69    5.50
  -8  -1   7   50.79    4.30
  -8  -1   7   53.29    4.50
  -8  -1   7   55.19    4.90
   8  -1  -7   52.59    3.60
  -8  -1   7   48.60    4.30
  -8   1   7   54.39    4.40
  -8   1   7   60.59    4.40
  -8   1   7   56.29    4.60
  -8   1   7   48.20    4.20
  -8   1   7   62.99    4.80
  -8   1   7   53.79    4.30
  -8   1   7   58.79    3.90
  -7  -1   7  284.27   17.90
   7  -1  -7  306.97   16.70
   7  -1  -7  321.87   16.90
   7  -1  -7  333.67   16.90
  -7  -1   7  295.47   17.50
  -7  -1   7  313.97   18.50
  -7  -1   7  276.47   20.10
  -7  -1   7  304.27   17.60
  -7  -1   7  288.77   18.90
  -7   1   7  335.07   17.60
  -7   1   7  338.77   17.00
  -7   1   7  324.97   16.70
  -7   1   7  319.27   17.50
  -7   1   7  324.67   17.90
  -7   1   7  316.07   17.30
  -7   1   7  319.27   17.80
  -6  -1   7   52.69    5.00
   6  -1  -7   70.39    4.20
  -6  -1   7   60.39    5.80
   6  -1  -7   66.39    4.20
   6  -1  -7   64.29    4.10
  -6  -1   7   74.89    5.00
  -6  -1   7   58.39    4.80
  -6  -1   7   63.89    4.60
  -6  -1   7   58.49    4.90
  -6   1   7   63.09    4.60
  -6   1   7   71.59    4.80
  -6   1   7   65.09    4.70
   6   1  -7   62.89    3.70
  -6   1   7   73.19    5.50
  -6   1   7   62.39    4.90
  -6   1   7   77.49    4.80
  -5  -1   7   97.39    6.10
  -5  -1   7   91.09    5.50
   5  -1  -7   95.19    5.60
  -5  -1   7  106.69    7.90
   5  -1  -7   91.29    5.50
  -5  -1   7   85.39    7.10
  -5  -1   7   96.79    6.30
   5  -1  -7   94.49    5.60
  -5   1   7   87.09    5.80
  -5   1   7   92.69    6.00
   5   1  -7   90.39    5.20
   4  -1  -7  171.88    9.30
   4  -1  -7  166.18    9.30
  -4  -1   7  173.08    9.80
   4  -1  -7  172.38    9.20
  -4  -1   7  157.68   10.90
  -4  -1   7  168.28    9.90
  -4  -1   7  164.68    9.20
  -4   1   7  175.58    9.60
  -4   1   7  166.28    9.50
   4   1  -7  158.08    9.00
  -3  -1   7    2.70    0.80
   3  -1  -7    3.80    0.90
  -3   1   7    4.00    1.10
   3   1  -7    2.00    0.80
  -3   1   7    5.10    1.10
   3   1  -7    3.20    0.70
  -3   1   7    3.60    1.00
   3   1  -7    2.90    0.70
   2  -1  -7   72.89    4.40
  -2  -1   7   68.19    4.20
  -2  -1   7   70.69    5.70
   2  -1  -7   67.39    4.30
  -2   1   7   75.89    4.70
  -2   1   7   68.89    4.50
  -2   1   7   70.39    4.20
   2   1  -7   73.39    4.10
   2   1  -7   62.29    4.10
   2   1  -7   69.69    4.10
  -2   1   7   69.29    4.50
   2   1  -7   68.79    4.30
   1  -1  -7  255.77   15.00
   1  -1  -7  278.67   15.10
  -1  -1   7  294.37   15.70
  -1  -1   7  258.57   16.40
   1  -1  -7  315.97   20.60
   1  -1  -7  281.67   14.90
  -1  -1   7  271.47   15.00
   1  -1  -7  271.67   14.90
  -1  -1   7  296.77   15.60
   1   1  -7  299.37   14.80
  -1   1   7  292.07   14.90
   1   1  -7  268.37   15.00
   1   1  -7  283.47   15.30
  -1   1   7  293.67   15.30
  -1   1   7  290.17   15.20
   0  -1  -7  777.72   43.10
   0  -1   7  860.71   43.20
   0  -1   7  889.71   43.70
   0  -1  -7  807.62   42.90
   0  -1  -7  944.61   47.40
   0  -1   7  836.12   44.00
   0  -1  -7  816.02   43.10
   0   1   7  760.32   42.80
   0   1   7  849.22   43.30
   0   1   7  857.41   43.00
   0   1  -7  809.82   43.20
   0   1   7  871.91   43.20
   0   1  -7  835.32   43.10
   0   1   7  797.32   42.70
   0   1  -7  878.01   42.90
   1  -1   7  805.32   42.50
   1  -1   7  785.52   43.40
  -1  -1  -7  893.71   42.50
   1  -1   7  782.22   42.10
  -1  -1  -7  819.22   42.10
   1   1   7  807.62   41.70
  -1   1  -7  825.32   42.20
   1   1   7  852.31   42.20
  -1   1  -7  856.21   41.80
  -1   1  -7  743.63   52.39
  -1   1  -7  767.42   42.00
   1   1   7  833.92   42.30
   2  -1   7   74.59    6.50
   2  -1   7   98.39    5.80
  -2  -1  -7  100.19    5.50
   2  -1   7   96.79    5.80
  -2  -1  -7   90.69    5.50
   2  -1   7   88.69    5.60
  -2   1  -7   69.19   12.10
   2   1   7  100.39    5.70
  -2   1  -7   91.59    5.20
   2   1   7   97.09    5.60
  -2   1  -7   84.29    5.40
  -2   1  -7   99.99    6.80
  -2   1  -7   89.69    5.40
   3  -1   7 1175.78   58.59
  -3  -1  -7 1182.68   61.79
  -3  -1  -7 1183.08   58.39
   3  -1   7 1082.59   58.59
   3  -1   7 1166.88   58.69
   3  -1   7 1062.89   58.19
   3  -1   7 1089.69   58.59
   3   1   7 1146.79   57.99
   3   1   7 1160.88   58.09
   3   1   7 1205.78   58.59
   3   1   7 1122.09   58.49
  -3   1  -7 1146.89   58.79
  -3   1  -7  997.00   64.79
   3   1   7 1187.38   58.49
  -4  -1  -7  125.59    8.00
   4  -1   7  136.69    8.10
  -4  -1  -7  137.79    7.90
   4  -1   7  143.79    8.00
  -4  -1  -7  133.39    8.20
   4  -1   7  139.69    8.20
   4  -1   7  144.39    8.30
   4  -1   7  129.59    7.80
  -4  -1  -7  155.08   12.00
   4  -1   7  133.39    8.10
  -4   1  -7  145.69    8.40
  -4   1  -7  122.09    8.60
  -4   1  -7  129.39    8.60
  -4   1  -7  137.59   17.20
  -4   1  -7  115.39   11.30
   4   1   7  135.29    8.10
   4   1   7  144.39    7.60
   4   1   7  132.79    8.00
   4   1   7  137.79    7.40
   4   1   7  139.19    8.10
   5  -1   7   54.99    4.10
   5  -1   7   53.49    4.20
  -5  -1  -7   52.39    3.80
   5  -1   7   47.10    5.80
  -5  -1  -7   55.79    4.40
  -5  -1  -7   54.69    3.80
  -5  -1  -7   62.19    5.60
  -5  -1  -7   48.10    3.90
  -5  -1  -7   56.49    4.10
  -5  -1  -7   58.89    7.90
   5  -1   7   49.10    4.50
   5  -1   7   49.60    3.60
   5  -1   7   54.79    3.90
  -5   1  -7   52.59   11.40
  -5   1  -7   75.59    8.40
  -5   1  -7   51.89    4.20
  -5   1  -7   55.99    4.50
  -5   1  -7   55.29    7.70
   5   1   7   53.79    3.30
   5   1   7   58.79    4.10
   5   1   7   54.89    4.00
  -5   1  -7   67.29    6.10
   5   1   7   54.29    3.60
  -5   1  -7   51.09    8.30
   5   1   7   58.09    4.00
  -6  -1  -7  208.78   12.60
   6  -1   7  170.78   10.10
  -6  -1  -7  172.38   10.20
  -6  -1  -7  176.28   10.00
  -6  -1  -7  169.58   10.10
   6  -1   7  164.58    9.80
  -6  -1  -7  168.98    9.70
   6  -1   7  172.88   10.00
  -6  -1  -7  168.08   10.20
   6  -1   7  155.88   10.70
   6  -1   7  178.78   10.50
  -6  -1  -7  169.68   10.10
  -6  -1  -7  201.88   14.30
   6  -1   7  171.68   11.00
  -6  -1  -7  178.88    9.80
  -6   1  -7  169.68   10.60
  -6   1  -7  168.58   10.80
   6   1   7  169.58    9.50
   6   1   7  170.88   10.10
  -6   1  -7  171.98   10.80
  -6   1  -7  177.98   10.60
   6   1   7  174.88    9.70
  -6   1  -7  156.28   14.00
  -6   1  -7  180.68   10.90
   6   1   7  182.98   10.30
   6   1   7  174.58   10.30
  -6   1  -7  134.49   18.70
   7  -1   7   19.60    3.30
  -7  -1  -7   17.90    2.10
  -7  -1  -7   15.60    2.30
  -7  -1  -7   24.00    4.50
   7  -1   7   14.40    2.00
   7  -1   7   18.10    2.40
  -7  -1  -7   23.50    6.20
  -7  -1  -7   20.10    2.60
  -7  -1  -7   15.70    2.00
   7  -1   7   18.80    2.80
  -7  -1  -7   15.40    2.20
  -7  -1  -7   18.40    2.10
  -7  -1  -7   20.80    2.70
   7  -1   7   16.50    2.00
   7   1   7   16.70    2.50
  -7   1  -7   23.20    2.80
  -7   1  -7   18.60    5.70
  -7   1  -7   19.80    3.00
   7   1   7   16.80    1.90
  -7   1  -7   18.30    2.80
  -7   1  -7   21.40    2.90
   7   1   7   18.80    1.70
  -7   1  -7   11.40    2.40
   7   1   7   13.10    2.10
  -7   1  -7   12.60    2.30
   7   1   7   18.40    2.70
  -7   1  -7   10.80    9.10
  -8  -1  -7  274.77   23.60
  -8  -1  -7  273.57   17.00
   8  -1   7  265.07   15.40
  -8  -1  -7  254.77   14.60
  -8  -1  -7  256.77   14.10
  -8  -1  -7  245.98   14.60
   8  -1   7  258.77   14.40
   8  -1   7  238.98   14.50
  -8  -1  -7  267.37   14.50
   8  -1   7  263.87   14.20
   8  -1   7  253.07   15.50
  -8  -1  -7  250.47   14.20
  -8  -1  -7  260.27   14.40
  -8   1  -7  254.37   15.30
   8   1   7  242.68   13.80
   8   1   7  254.97   13.60
  -8   1  -7  260.37   15.00
  -8   1  -7  255.87   15.20
   8   1   7  270.97   14.70
   8   1   7  259.97   14.80
  -8   1  -7  247.98   15.20
  -8   1  -7  219.98   18.90
  -8   1  -7  209.58   17.20
  -8   1  -7  249.38   14.80
   8   1   7  252.67   14.50
   9  -1   7   29.50    4.00
  -9  -1  -7   29.50    3.20
   9  -1   7   22.90    2.70
  -9  -1  -7   27.00    3.40
  -9  -1  -7   22.80    6.90
   9  -1   7   23.60    3.70
  -9  -1  -7   21.60    2.60
   9  -1   7   22.00    2.70
  -9  -1  -7   21.50    2.90
  -9  -1  -7   23.40    2.80
   9  -1   7   27.20    3.30
  -9   1  -7   22.20    8.60
   9   1   7   25.20    3.30
  -9   1  -7   29.70    3.50
   9   1   7   24.30    2.20
  -9   1  -7   19.50    3.20
  -9   1  -7   21.60    3.20
   9   1   7   26.40    3.10
  -9   1  -7   16.90   11.20
   9   1   7   22.00    2.30
  -9   1  -7   17.80    3.00
  -9   1  -7   25.90    3.60
  -9   1  -7   23.60    3.40
   9   1   7   22.60    2.90
  10  -1   7  114.19    8.00
 -10  -1  -7  111.59    7.90
 -10  -1  -7  104.09   13.40
 -10  -1  -7  112.19    7.60
 -10  -1  -7  106.59    8.90
  10  -1   7  122.09    7.60
  10  -1   7  118.49    7.70
 -10  -1  -7  128.09    7.70
  10  -1   7  133.69    8.80
 -10  -1  -7  124.09    7.90
 -10   1  -7  101.19   11.70
  10   1   7  120.79    7.00
 -10   1  -7  118.29    8.70
  10   1   7  128.09    7.60
 -10   1  -7  121.79    8.30
 -10   1  -7  131.59    8.80
  10   1   7  125.29    8.00
 -10   1  -7  122.09    8.60
 -10   1  -7  104.89   18.00
  10   1   7  123.29    8.00
 -10   1  -7  118.29    8.20
 -10   1  -7  109.89    8.20
  10   1   7  122.59    7.10
  11  -1   7  198.88   15.60
 -11  -1  -7  185.38   12.50
  11  -1   7  173.98   11.90
 -11  -1  -7  169.28   11.50
  11  -1   7  193.18   11.10
  11  -1   7  187.68   10.90
 -11   1  -7  194.38   13.80
  11   1   7  191.38   10.50
  11   1   7  177.38   11.70
  11   1   7  183.58   10.20
  11   1   7  180.88   10.80
 -11   1  -7  169.08   11.90
  11   1   7  171.68   11.00
 -11   1  -7  211.38   15.80
 -12  -1  -7   16.80    2.70
 -12  -1  -7   10.50    2.10
 -12  -1  -7   12.70    2.20
  12  -1   7   14.20    3.20
  12  -1   7   15.50    2.40
  12  -1   7   14.20    3.10
  12  -1   7   13.70    2.50
  12  -1   7   14.40    2.20
 -12  -1  -7   13.20    2.30
 -12   1  -7    9.70    2.20
  12   1   7   16.40    1.80
  12   1   7   17.40    2.60
 -12   1  -7   17.30    3.00
  12   1   7   15.80    2.30
 -12   1  -7   22.70    3.50
  12   1   7   16.30    2.60
 -12   1  -7   11.00    2.50
 -12   1  -7   14.70    2.50
  12   1   7   14.20    1.90
 -13  -1  -7   40.70    4.20
  13  -1   7   38.80    4.70
 -13  -1  -7   34.70    3.80
  13  -1   7   40.10    4.60
 -13  -1  -7   35.50    3.80
  13  -1   7   40.60    3.80
  13  -1   7   28.90    4.80
  13  -1   7   39.70    3.50
 -13  -1  -7   30.80    3.60
 -13   1  -7   32.20    4.10
  13   1   7   38.40    4.60
 -13   1  -7   35.10    4.40
  13   1   7   40.80    3.10
  14  -1   7   23.20    2.70
  14  -1   7   23.00    3.30
 -14  -1  -7   15.80    2.60
 -14  -1  -7   16.90    2.40
  14  -1   7   19.70    2.40
 -14  -1  -7   15.70    2.60
 -14  -1  -7   23.00    3.00
  14   1   7   20.50    2.10
 -14   1  -7   21.50    3.00
 -14   1  -7   22.00    3.20
 -14   1  -7   17.90    3.30
  14   1   7   17.50    2.10
  15  -1   7   12.70    2.40
 -15  -1  -7    5.10    1.50
  15  -1   7   16.00    2.50
 -15  -1  -7    8.60    1.50
 -15  -1  -7    9.60    1.80
  15  -1   7   10.50    1.60
  15   1   7    9.20    1.40
 -15   1  -7    9.40    1.90
 -15   1  -7    8.70    1.80
  16  -2  -7   22.40    2.20
 -16   2   7   19.90    2.50
 -16   2   7   27.40    2.70
 -16   2   7   24.10    2.60
  15  -2  -7   23.10    2.60
 -15   2   7   20.40    2.70
 -15   2   7   23.50    2.90
 -15   2   7   23.20    2.90
  14  -2  -7   20.80    2.70
  14  -2  -7   24.10    2.60
 -14   2   7   25.90    2.90
 -14   2   7   24.40    3.10
 -14   2   7   21.70    3.30
 -14   2   7   20.00    3.10
 -14   2   7   26.80    3.30
 -13  -2   7    3.70    2.20
  13  -2  -7    5.50    1.40
 -13  -2   7    6.50    1.80
 -13  -2   7    3.60    1.30
  13  -2  -7    2.10    1.00
 -13  -2   7    4.60    1.50
 -13   2   7    2.70    1.50
 -13   2   7    5.80    1.60
 -13   2   7    5.70    1.70
 -13   2   7    3.00    1.10
 -13   2   7    5.10    1.70
 -12  -2   7  116.89    8.30
  12  -2  -7  119.79    8.00
  12  -2  -7  120.39    8.10
  12  -2  -7  112.39    7.40
 -12  -2   7  126.89    7.10
 -12  -2   7  121.09    7.90
 -12  -2   7  119.19    8.00
 -12  -2   7  128.19    8.40
 -12  -2   7  113.09    8.30
  12   2  -7  107.79    6.70
 -12   2   7  122.29    8.20
 -12   2   7  116.09    8.30
 -12   2   7  127.79    8.40
 -12   2   7  118.99    8.40
  12   2  -7  112.09    6.80
 -12   2   7  119.79    8.50
 -12   2   7  100.89    8.20
 -12   2   7  122.79    7.60
 -11  -2   7   73.89    6.20
  11  -2  -7   84.09    5.80
 -11  -2   7   79.89    6.00
 -11  -2   7   83.99    5.10
 -11  -2   7   78.29    5.10
 -11  -2   7   77.29    6.30
  11  -2  -7   75.79    5.90
 -11  -2   7   79.49    5.90
 -11  -2   7   73.99    6.20
  11  -2  -7   73.29    5.40
 -11   2   7   67.49    5.90
 -11   2   7   76.99    6.20
  11   2  -7   74.19    4.80
 -11   2   7   72.99    6.10
 -11   2   7   72.49    5.90
 -11   2   7   80.59    5.40
  11   2  -7   72.89    4.80
 -11   2   7   83.69    6.20
 -11   2   7   74.49    6.30
 -10  -2   7  246.48   15.30
 -10  -2   7  276.07   13.90
 -10  -2   7  211.18   15.00
 -10  -2   7  234.88   15.10
 -10  -2   7  252.07   14.90
  10  -2  -7  245.68   14.20
  10  -2  -7  246.18   14.50
 -10  -2   7  253.47   14.80
 -10  -2   7  255.37   13.80
  10  -2  -7  246.88   14.80
 -10   2   7  224.88   14.80
  10   2  -7  240.58   13.60
 -10   2   7  256.37   15.00
 -10   2   7  261.87   14.10
 -10   2   7  244.28   15.00
 -10   2   7  277.87   15.20
 -10   2   7  245.78   15.20
 -10   2   7  246.98   15.30
  10   2  -7  243.78   13.60
  -9  -2   7   22.60    3.40
  -9  -2   7   23.00    3.30
  -9  -2   7   24.00    3.60
   9  -2  -7   29.10    3.00
  -9  -2   7   23.20    3.60
  -9  -2   7   22.10    4.60
   9  -2  -7   29.50    3.60
  -9  -2   7   25.90    2.70
  -9  -2   7   25.90    2.80
   9  -2  -7   23.10    3.00
  -9  -2   7   19.30    3.40
  -9   2   7   30.70    4.00
  -9   2   7   22.10    3.30
  -9   2   7   27.50    3.50
   9   2  -7   30.20    2.70
  -9   2   7   23.00    3.20
  -9   2   7   29.20    2.70
   9   2  -7   26.20    2.60
  -9   2   7   28.90    3.20
  -9   2   7   26.80    3.60
  -8  -2   7   38.30    8.70
  -8  -2   7   53.59    5.30
  -8  -2   7   33.20    4.10
   8  -2  -7   46.20    4.10
  -8  -2   7   45.00    5.00
  -8  -2   7   44.30    5.40
   8  -2  -7   47.40    3.90
  -8  -2   7   46.40    5.10
  -8  -2   7   43.90    3.70
  -8  -2   7   49.10    3.60
   8  -2  -7   41.90    3.60
  -8  -2   7   46.70    5.20
   8   2  -7   42.40    3.30
  -8   2   7   48.20    5.10
  -8   2   7   54.29    5.40
  -8   2   7   56.49    4.60
  -8   2   7   46.20    4.80
   8   2  -7   44.50    3.40
  -8   2   7   46.70    4.20
  -8   2   7   46.80    3.60
  -8   2   7   52.39    4.30
  -7  -2   7    8.70    2.00
  -7  -2   7    8.00    2.50
  -7  -2   7    8.50    1.60
  -7  -2   7    8.00    1.60
   7  -2  -7    8.30    1.90
   7  -2  -7   10.60    1.90
  -7  -2   7    4.40    1.60
  -7  -2   7    4.90    1.70
  -7  -2   7    7.70    2.90
  -7  -2   7    6.00    1.90
   7  -2  -7    9.60    1.60
  -7  -2   7    6.20    2.00
   7   2  -7    5.10    1.10
  -7   2   7   12.00    2.10
  -7   2   7    7.20    1.50
  -7   2   7    5.60    1.30
  -7   2   7    7.30    1.70
  -7   2   7    5.40    1.60
  -7   2   7    7.90    2.10
  -7   2   7    8.90    1.90
   7   2  -7    6.70    1.30
  -6  -2   7   56.49    4.40
  -6  -2   7   70.09    7.00
  -6  -2   7   54.99    4.80
  -6  -2   7   59.19    4.60
   6  -2  -7   62.79    4.80
  -6  -2   7   62.89    5.70
   6  -2  -7   60.59    4.50
  -6  -2   7   58.59    5.10
  -6  -2   7   65.19    6.90
  -6  -2   7   54.39    7.70
  -6  -2   7   59.09    5.00
  -6  -2   7   56.29    6.10
   6  -2  -7   58.19    4.20
  -6  -2   7   53.49    6.40
  -6   2   7   58.09    4.60
  -6   2   7   81.29    5.50
  -6   2   7   70.39    9.00
  -6   2   7   56.89    4.10
  -6   2   7   58.89    4.70
   6   2  -7   60.29    4.30
  -6   2   7   70.49    4.90
  -6   2   7   64.69    5.00
   6   2  -7   53.99    4.70
   6   2  -7   64.69    4.20
  -6   2   7   68.09    5.10
  -5  -2   7    9.00    3.10
  -5  -2   7    5.60    1.80
  -5  -2   7    5.80    1.70
  -5  -2   7   10.50    2.30
   5  -2  -7    8.30    1.80
  -5  -2   7    1.90    4.90
  -5  -2   7   12.70    2.00
  -5  -2   7   10.30    2.50
  -5  -2   7    7.90    2.70
   5  -2  -7    8.50    1.40
  -5  -2   7    7.60    1.90
  -5  -2   7    8.10    1.90
  -5  -2   7    8.50    1.70
   5  -2  -7    7.90    1.50
   5   2  -7    8.30    1.40
  -5   2   7    9.50    1.50
  -5   2   7    7.60    1.60
   5   2  -7    6.30    1.20
  -5   2   7    8.50    1.60
  -5   2   7    8.90    2.00
   5   2  -7    8.20    1.50
  -5   2   7    9.60    2.80
  -5   2   7    8.00    1.80
  -5   2   7    7.20    2.00
  -4  -2   7   93.99    7.20
  -4  -2   7   90.79    8.60
   4  -2  -7  106.19    6.50
  -4  -2   7   89.89    8.90
  -4  -2   7  100.39    7.30
  -4  -2   7   94.79    6.80
  -4  -2   7  102.49    6.80
  -4  -2   7  104.89    7.10
  -4  -2   7  100.99    7.50
   4  -2  -7  127.49    8.00
   4  -2  -7  103.69    6.30
  -4  -2   7   98.29    7.20
  -4  -2   7   97.89    7.60
   4   2  -7  105.19    6.40
  -4   2   7  100.29    6.40
   4   2  -7  107.59    6.40
  -4   2   7  105.79    6.40
  -4   2   7  105.29    6.60
  -4   2   7  104.59    7.20
  -4   2   7  115.69    7.30
  -4   2   7  104.19    6.70
   4   2  -7  110.69    6.60
  -3  -2   7    3.10    6.20
  -3  -2   7   13.90    2.50
  -3  -2   7    9.40    2.70
  -3  -2   7   15.00    2.60
  -3  -2   7   14.10    2.60
  -3  -2   7   13.70    2.20
  -3  -2   7    7.40    2.70
  -3  -2   7   13.90    2.20
   3  -2  -7   16.30    1.90
  -3  -2   7   14.10    2.30
  -3  -2   7    7.30    2.00
  -3   2   7   13.20    1.90
   3   2  -7   10.30    1.80
  -3   2   7   15.80    2.50
  -3   2   7   11.50    1.70
   3   2  -7   12.60    1.70
  -3   2   7   12.90    1.90
  -3   2   7   13.70    2.40
   3   2  -7   13.00    1.80
  -2  -2   7    8.40    7.20
  -2  -2   7    6.50    1.70
  -2  -2   7    9.50    2.10
  -2  -2   7    9.40    2.00
  -2  -2   7    8.70    2.60
  -2  -2   7    6.30    2.00
  -2  -2   7    9.20    2.30
  -2  -2   7    9.40    2.10
  -2  -2   7    8.60    2.00
  -2  -2   7    4.40    3.30
  -2  -2   7    4.70    1.50
   2  -2  -7   10.20    2.10
   2   2  -7   10.00    1.70
   2   2  -7    6.90    1.30
   2   2  -7    8.70    1.90
  -2   2   7    6.20    1.30
  -2   2   7    9.40    1.90
  -2   2   7   10.70    1.70
  -1  -2   7  246.78   14.80
  -1  -2   7  236.68   16.40
  -1  -2   7  233.68   14.80
  -1  -2   7  236.58   15.00
  -1  -2   7  261.57   14.80
  -1  -2   7  252.37   14.60
  -1  -2   7  241.18   14.80
   1  -2  -7  269.27   14.60
  -1  -2   7  252.37   14.50
   1  -2  -7  279.67   14.40
  -1  -2   7  265.77   15.10
  -1   2   7  247.98   14.00
   1   2  -7  259.77   14.10
   1   2  -7  256.37   16.40
   1   2  -7  264.77   13.90
   1   2  -7  253.97   14.10
  -1   2   7  241.88   14.70
   0  -2   7   53.19    5.00
   0  -2   7   53.39    4.70
   0  -2   7   54.69    4.80
   0  -2   7   53.09    4.60
   0  -2   7   51.59    4.30
   0  -2  -7   84.49   13.70
   0  -2   7   57.39    4.60
   0  -2  -7   57.29    4.10
   0  -2  -7   58.79    4.50
   0  -2   7   56.59    5.50
   0   2  -7   50.69    3.90
   0   2  -7   50.39    4.70
   0   2  -7   51.69    3.60
   0   2  -7   55.09    4.00
   0   2   7   53.19    4.00
   0   2   7   54.59    3.50
   0   2   7   54.69    3.80
   0   2   7   53.49    4.40
  -1  -2  -7   32.20    2.70
   1  -2   7   27.40    3.20
   1  -2   7   39.00    4.10
   1  -2   7   36.00    4.10
  -1  -2  -7   37.00    9.70
  -1  -2  -7   32.20    3.50
   1  -2   7   38.10    4.20
   1  -2   7   40.70    4.00
   1  -2   7   37.80    4.60
  -1  -2  -7   32.40    3.20
   1   2   7   30.30    3.30
  -1   2  -7   22.60    3.90
  -1   2  -7   31.00    2.50
   1   2   7   30.80    2.30
  -1   2  -7   32.40    2.80
   1   2   7   25.90    2.90
   1   2   7   32.60    2.70
   1   2   7   31.90    2.50
  -1   2  -7   35.40    4.00
  -1   2  -7   32.50    2.70
   2  -2   7    0.80    1.00
  -2  -2  -7    1.40    1.00
   2  -2   7    0.40    1.20
   2  -2   7    0.50    1.30
  -2  -2  -7    3.80    1.00
  -2  -2  -7    2.00    7.50
   2  -2   7    0.60    1.10
   2  -2   7    0.80    1.00
  -2  -2  -7    0.60    2.50
  -2  -2  -7    1.50    0.90
  -2   2  -7    0.00    1.00
  -2   2  -7    0.60    0.70
   2   2   7    0.70    0.80
   2   2   7    0.80    0.80
   2   2   7    0.20    0.40
  -2   2  -7    2.40    1.30
   2   2   7    1.00    0.90
   2   2   7    0.60    0.70
   3  -2   7    1.10    1.20
  -3  -2  -7    0.80    0.90
   3  -2   7   -0.10    1.50
  -3  -2  -7    0.80    0.70
  -3  -2  -7   -0.10    0.60
  -3  -2  -7  -12.70    6.50
  -3  -2  -7    0.90    0.80
  -3  -2  -7    1.00    0.90
   3  -2   7    0.20    1.20
  -3  -2  -7   -0.60    2.70
  -3   2  -7   -0.60    1.00
   3   2   7    1.10    0.60
  -3   2  -7    0.40    1.00
   3   2   7    1.50    0.90
  -3   2  -7    0.20    1.00
   3   2   7    1.00    0.90
   3   2   7   -0.50    0.80
   3   2   7    0.50    0.60
  -4  -2  -7    9.00    1.80
  -4  -2  -7    8.20    1.60
   4  -2   7    9.00    2.40
   4  -2   7    7.00    2.20
  -4  -2  -7    7.40    1.40
   4  -2   7    5.70    1.90
  -4  -2  -7    9.40    1.40
  -4  -2  -7    9.90    1.40
  -4  -2  -7    6.50    1.60
  -4  -2  -7    9.30    6.60
  -4  -2  -7   13.80    4.10
   4   2   7    8.20    1.80
   4   2   7    6.40    1.10
   4   2   7    6.80    1.50
   4   2   7   11.30    2.00
  -4   2  -7    5.50    1.70
  -4   2  -7    4.40    1.80
  -4   2  -7    8.90    2.30
   4   2   7    9.50    1.50
  -5  -2  -7   15.20    2.30
  -5  -2  -7   19.10    2.70
   5  -2   7   19.50    3.30
  -5  -2  -7   21.20    2.70
  -5  -2  -7   15.20    2.40
   5  -2   7   25.40    3.60
  -5  -2  -7   23.70    8.10
  -5  -2  -7   21.50    3.10
  -5  -2  -7   21.90    5.00
  -5   2  -7   22.20    2.90
   5   2   7   17.70    1.90
   5   2   7   15.50    2.10
   5   2   7   18.40    2.70
   5   2   7   16.90    2.30
  -5   2  -7   18.40    3.10
  -5   2  -7   17.00    4.40
   6  -2   7   68.39    5.80
  -6  -2  -7   79.39    5.00
   6  -2   7   75.69    6.50
  -6  -2  -7   82.09    5.70
  -6  -2  -7   69.09    5.50
  -6  -2  -7   77.49    5.40
   6  -2   7   80.09    6.80
  -6  -2  -7   87.79    8.10
  -6  -2  -7   94.29   12.70
  -6  -2  -7   76.49    5.70
  -6  -2  -7   84.49    5.10
  -6   2  -7   66.39    5.70
   6   2   7   75.79    5.60
   6   2   7   81.19    5.20
  -6   2  -7   72.79    6.30
  -6   2  -7   63.99    5.70
   6   2   7   77.29    6.00
   6   2   7   78.59    4.80
  -7  -2  -7    0.20    0.90
  -7  -2  -7   -0.50    0.50
   7  -2   7    0.70    1.40
  -7  -2  -7   -0.50    0.70
   7  -2   7   -0.20    1.60
  -7  -2  -7    0.60    2.00
  -7  -2  -7    0.40    0.90
   7  -2   7   -0.90    1.20
  -7  -2  -7    1.00    0.90
  -7  -2  -7    0.90    0.80
  -7  -2  -7   -5.70    5.80
  -7   2  -7   -0.90    1.20
   7   2   7   -0.40    0.60
   7   2   7    1.10    1.20
  -7   2  -7    2.30    1.30
  -7   2  -7   -0.10    1.00
   7   2   7   -0.90    0.50
   7   2   7    1.00    1.10
  -8  -2  -7   26.50    3.10
  -8  -2  -7   28.40    3.00
  -8  -2  -7   25.90    7.40
   8  -2   7   28.30    3.80
   8  -2   7   37.70    5.00
  -8  -2  -7   27.80    3.30
  -8  -2  -7   36.90    4.00
  -8  -2  -7   37.20    5.40
  -8  -2  -7   30.40    3.10
   8  -2   7   34.30    4.90
  -8  -2  -7   29.30    3.50
   8  -2   7   31.40    3.40
  -8   2  -7   33.50    4.20
   8   2   7   28.40    3.50
   8   2   7   25.40    3.70
  -8   2  -7   40.50    4.80
  -8   2  -7   34.70    4.40
   8   2   7   31.70    3.00
   8   2   7   32.10    3.00
  -9  -2  -7  140.49    9.10
  -9  -2  -7  136.69    9.20
   9  -2   7  149.99    9.30
  -9  -2  -7  150.08    8.90
   9  -2   7  139.39   10.70
  -9  -2  -7  149.39    9.30
  -9  -2  -7  150.38    9.40
   9  -2   7  151.78   11.10
  -9  -2  -7  143.19   11.40
  -9  -2  -7  155.68    9.00
  -9   2  -7  150.08   10.10
   9   2   7  166.38   10.90
  -9   2  -7  137.59    9.80
   9   2   7  141.79    9.50
  -9   2  -7  158.18   10.30
   9   2   7  148.39    8.50
   9   2   7  143.19    8.60
  10  -2   7    6.50    2.50
 -10  -2  -7    7.60    1.80
 -10  -2  -7    9.20    1.80
 -10  -2  -7    7.90    2.00
  10  -2   7   11.90    2.90
  10  -2   7    5.80    2.20
 -10  -2  -7    6.20    1.60
  10  -2   7    8.20    1.90
  10   2   7    8.40    1.30
 -10   2  -7    6.10    2.00
  10   2   7    6.20    1.80
 -10   2  -7    6.80    2.00
  10   2   7   11.20    1.70
 -10   2  -7   10.80    2.50
  10   2   7    9.80    2.20
 -11  -2  -7   16.30    2.40
 -11  -2  -7   15.00    2.20
  11  -2   7   14.80    3.20
  11  -2   7   11.60    3.00
 -11  -2  -7   15.00    2.30
  11  -2   7   13.20    2.50
 -11  -2  -7   15.90    2.50
  11   2   7   14.10    2.10
  11   2   7   20.40    4.20
 -11   2  -7    8.90    2.30
  11   2   7   16.70    2.30
  11   2   7   16.10    1.90
 -11   2  -7   17.00    4.30
 -11   2  -7   12.20    2.50
 -12  -2  -7   -0.30    0.70
 -12  -2  -7   -0.60    0.70
 -12  -2  -7    0.40    1.00
  12  -2   7   -0.50    1.30
 -12  -2  -7   -1.20    0.70
  12   2   7    0.90    0.70
  12   2   7   -0.10    0.90
 -12   2  -7    0.60    1.00
  12   2   7   -1.60    0.50
 -12   2  -7   -0.50    1.20
  12   2   7   -0.30    0.60
  12   2   7    0.30    0.90
 -13  -2  -7    0.00    0.80
  13  -2   7   -1.00    2.00
 -13  -2  -7    0.70    1.00
 -13  -2  -7   -0.20    0.80
 -13  -2  -7    1.40    0.90
  13  -2   7    1.20    1.30
 -13   2  -7    0.50    0.80
  13   2   7    0.70    0.90
  13   2   7    2.10    1.10
  13   2   7    1.50    1.40
  13   2   7    0.20    0.60
 -13   2  -7   -1.30    0.90
 -14  -2  -7    5.10    1.10
 -14  -2  -7    5.20    1.30
 -14  -2  -7    5.50    1.40
  14  -2   7    6.20    2.00
 -14   2  -7    3.10    1.40
  14   2   7    2.70    1.00
  14   2   7    4.90    1.00
 -13  -3   7    2.90    0.80
 -13  -3   7    3.30    1.10
 -13  -3   7    3.50    1.10
  13  -3  -7    1.70    0.90
 -13  -3   7    2.20    0.90
 -13   3   7    1.90    0.80
 -13   3   7    5.50    1.30
 -12  -3   7    1.30    0.70
 -12  -3   7    1.90    1.00
 -12  -3   7    0.80    1.00
 -12  -3   7    1.70    0.90
 -12  -3   7    0.20    1.20
 -12  -3   7    1.10    0.90
 -12   3   7    1.50    0.90
 -12   3   7    1.50    1.00
 -12   3   7    0.00    0.80
  12   3  -7    0.70    0.80
 -11  -3   7    4.10    1.50
 -11  -3   7    2.40    1.20
 -11  -3   7    1.70    0.70
 -11  -3   7    2.10    1.40
 -11  -3   7    2.80    1.30
 -11  -3   7    2.10    1.40
 -11  -3   7    3.00    0.90
 -11   3   7    2.40    1.00
 -11   3   7    2.40    1.90
 -11   3   7    2.70    1.10
  11   3  -7    4.40    1.10
 -10  -3   7    1.10    1.10
 -10  -3   7    3.50    1.00
 -10  -3   7    1.30    0.90
 -10  -3   7    2.20    1.50
 -10  -3   7    2.30    1.40
 -10  -3   7    4.00    1.60
 -10  -3   7    2.80    1.50
 -10   3   7    4.80    1.30
 -10   3   7    2.60    1.30
  10   3  -7    3.30    1.10
  10   3  -7    3.70    1.20
 -10   3   7    3.30    1.30
  -9  -3   7    2.60    1.40
  -9  -3   7    0.10    1.90
  -9  -3   7    0.70    0.80
  -9  -3   7    0.70    1.30
  -9  -3   7    1.00    1.10
  -9  -3   7    1.80    1.30
  -9  -3   7    0.80    0.70
  -9   3   7   -0.40    1.00
   9   3  -7   -0.30    1.00
   9   3  -7    1.50    1.30
  -9   3   7    0.10    0.80
  -9   3   7   -0.40    0.70
   9   3  -7    0.80    2.00
   9   3  -7   -0.60    0.80
  -8  -3   7    2.00    1.10
  -8  -3   7    4.10    1.10
  -8  -3   7    1.60    1.20
  -8  -3   7    2.00    1.20
  -8  -3   7    2.90    1.70
  -8  -3   7    2.00    1.50
  -8  -3   7    4.70    1.70
  -8   3   7    2.80    1.10
   8   3  -7    1.70    1.00
  -8   3   7    4.20    1.50
   8   3  -7    1.80    0.90
   8   3  -7    0.60    1.80
   8   3  -7    2.00    1.00
  -7  -3   7   10.70    2.60
  -7  -3   7    4.10    1.40
  -7  -3   7    1.70    1.40
  -7  -3   7    3.60    1.10
  -7  -3   7    3.60    1.80
  -7  -3   7    5.10    1.80
  -7  -3   7    6.30    1.90
   7  -3  -7    2.70    1.50
  -7   3   7    6.20    1.40
  -7   3   7    3.80    1.50
   7   3  -7    4.10    1.30
   7   3  -7    2.80    2.10
   7   3  -7    4.00    1.20
   7   3  -7    6.60    1.60
   6  -3  -7   10.80    2.30
  -6  -3   7    7.80    2.00
  -6  -3   7    3.60    1.90
  -6  -3   7    6.10    1.50
  -6  -3   7    5.30    1.50
  -6  -3   7    6.20    2.00
  -6  -3   7    6.70    2.00
  -6  -3   7    7.80    2.20
  -6   3   7    9.20    2.10
   6   3  -7    5.10    1.50
   6   3  -7    5.60    1.30
  -6   3   7    7.40    1.40
   6   3  -7    6.80    2.80
   6   3  -7   13.30    2.10
  -6   3   7    9.20    1.70
  -5  -3   7   -1.20    1.00
  -5  -3   7   -0.30    1.00
  -5  -3   7    1.90    2.80
  -5  -3   7    0.20    1.10
   5  -3  -7    1.40    1.40
  -5  -3   7   -0.60    0.70
  -5  -3   7    0.60    1.30
  -5  -3   7   -0.90    0.90
  -5  -3   7    0.60    1.10
  -5   3   7   -0.30    0.80
   5   3  -7    0.50    1.40
   5   3  -7    1.90    1.20
   5   3  -7   -0.10    0.80
  -5   3   7    0.50    0.70
  -5   3   7   -0.20    0.90
   5   3  -7   -0.80    0.70
  -4  -3   7  109.99    7.70
  -4  -3   7  102.89    7.90
  -4  -3   7  101.39    8.20
   4  -3  -7  103.09    7.40
  -4  -3   7   93.59    7.10
  -4  -3   7  104.09   12.00
  -4  -3   7  104.49    7.30
  -4  -3   7  105.89    7.80
  -4  -3   7  105.99    7.90
  -4  -3   7   91.79   15.70
   4   3  -7  101.49    6.90
  -4   3   7  112.09    6.80
  -4   3   7  115.89    8.00
   4   3  -7   96.99    6.70
  -4   3   7  104.69    6.80
   4   3  -7  101.99    7.00
   4   3  -7   93.49    9.20
  -3  -3   7   81.59    6.60
  -3  -3   7   92.09    6.80
  -3  -3   7   78.19   15.20
  -3  -3   7  101.69    7.10
  -3  -3   7   81.59   10.50
  -3  -3   7   94.39    7.30
  -3  -3   7  102.69    7.50
   3  -3  -7   96.99    6.80
  -3  -3   7   98.09    7.70
  -3  -3   7   84.69    7.10
  -3   3   7   94.49    6.20
   3   3  -7   97.99    6.50
  -3   3   7   91.69    6.30
   3   3  -7   99.39    6.40
  -3   3   7  104.79    7.40
   3   3  -7   76.99    8.30
   3   3  -7   91.09    6.20
  -2  -3   7   83.69    6.50
   2  -3  -7   72.39    5.70
  -2  -3   7   80.59   12.20
  -2  -3   7   79.19    6.30
  -2  -3   7   72.49   17.00
  -2  -3   7   73.09    5.90
  -2  -3   7   87.89    7.00
  -2  -3   7   65.79    5.80
  -2  -3   7   79.39    6.00
  -2   3   7   84.69    6.50
  -2   3   7   74.39    5.40
   2   3  -7   74.69    7.50
   2   3  -7   63.59    6.20
  -2   3   7   79.89    5.30
   2   3  -7   69.09    7.50
   2   3  -7   76.79    6.50
   2   3  -7   74.59    5.50
  -1  -3   7   62.79   11.20
  -1  -3   7   68.69    6.80
  -1  -3   7   71.19    5.60
  -1  -3   7   68.09    5.60
  -1  -3   7   40.40   17.60
  -1  -3   7   66.59    5.30
  -1  -3   7   64.59    5.60
  -1  -3   7   62.09    5.80
   1  -3  -7   64.69    5.00
  -1   3   7   66.89    5.70
   1   3  -7   57.99    6.70
   1   3  -7   63.49    5.10
  -1   3   7   65.89    5.00
  -1   3   7   70.49    4.70
   1   3  -7   56.39    5.70
   0  -3   7    2.40    1.40
   0  -3  -7    4.70    1.50
   0  -3   7   23.10   18.80
   0  -3   7    1.40    1.70
   0  -3   7    2.10    1.50
   0  -3   7    4.00    1.90
   0   3  -7    4.00    2.20
   0   3   7    2.60    1.40
   0   3  -7    2.90    1.80
   0   3  -7    2.80    1.00
   0   3   7    2.10    1.20
   1  -3   7    2.10    1.30
   1  -3   7    2.80    1.90
  -1  -3  -7   11.90   17.70
   1  -3   7    1.30    1.40
  -1  -3  -7    3.20    1.20
   1  -3   7   -3.30   23.00
  -1   3  -7    2.10    1.50
   1   3   7    1.90    1.20
   1   3   7    3.00    1.30
  -1   3  -7    2.00    1.70
   2  -3   7    3.10    1.50
  -2  -3  -7    6.20    1.50
   2  -3   7    5.60    2.20
  -2  -3  -7    1.10   14.60
   2  -3   7    5.50    2.00
  -2  -3  -7    7.00    1.60
  -2   3  -7    3.90    1.90
   2   3   7    3.70    1.30
  -2   3  -7    8.60    2.20
  -2   3  -7    3.50    1.70
  -3  -3  -7  -19.40   24.50
   3  -3   7    0.80    1.50
  -3  -3  -7    0.70    1.40
  -3  -3  -7    0.80    1.00
  -3  -3  -7    1.70    0.90
  -3   3  -7    0.50    1.20
   3   3   7    1.10    1.70
   3   3   7    1.50    0.80
   4  -3   7  161.98   10.60
   4  -3   7  152.18   10.80
  -4  -3  -7  167.48    9.90
  -4  -3  -7  160.68    9.40
  -4  -3  -7  131.49   18.30
  -4  -3  -7  162.18    9.00
  -4   3  -7  160.98   10.60
   4   3   7  149.49    9.90
   4   3   7  148.79    9.50
  -4   3  -7  142.49   10.10
  -4   3  -7  130.99   10.80
   4   3   7  167.58    9.10
  -5  -3  -7   19.80    2.20
  -5  -3  -7   16.20    2.50
  -5  -3  -7   15.40   11.40
   5  -3   7   18.50    3.30
  -5  -3  -7   18.10    2.70
   5  -3   7   23.00    3.60
  -5  -3  -7   14.20    1.90
  -5  -3  -7   18.80    2.50
   5   3   7   18.40    2.60
   5   3   7   21.10    2.30
  -5   3  -7   18.90    3.20
  -5   3  -7   14.80    2.80
  -5   3  -7   14.40    3.10
   5   3   7   21.20    2.90
  -6  -3  -7   18.70    2.70
  -6  -3  -7   20.60    2.30
  -6  -3  -7   12.50   10.50
  -6  -3  -7   19.70    2.70
   6  -3   7   24.60    3.80
   6  -3   7   19.90    3.40
  -6  -3  -7   23.10    2.70
  -6  -3  -7   24.50    2.50
  -6   3  -7   20.50    3.00
   6   3   7   28.80    2.90
   6   3   7   22.70    2.40
  -6   3  -7   22.20    3.30
   6   3   7   21.10    2.70
   6   3   7   23.20    3.10
  -7  -3  -7   44.10    4.00
  -7  -3  -7   42.80    3.40
   7  -3   7   48.70    5.70
   7  -3   7   44.90    5.10
  -7  -3  -7   47.10    4.10
  -7  -3  -7   42.50    3.50
  -7  -3  -7   65.69   18.40
   7   3   7   53.19    3.60
   7   3   7   39.50    3.50
  -7   3  -7   55.49    5.50
  -7   3  -7   47.30    3.90
  -8  -3  -7    0.50    0.90
  -8  -3  -7    2.50    0.90
   8  -3   7    2.10    1.80
  -8  -3  -7    1.80    1.30
   8  -3   7    2.60    1.80
   8   3   7    2.10    0.90
   8   3   7    0.60    0.70
  -8   3  -7    1.60    1.40
   8   3   7    2.20    1.20
   9  -3   7    2.70    1.50
  -9  -3  -7    5.70    1.50
   9  -3   7    4.80    1.90
  -9  -3  -7    7.70    1.50
  -9  -3  -7    5.60    1.20
   9   3   7    4.80    1.10
  -9   3  -7    6.80    1.90
   9   3   7    6.00    1.40
   9   3   7    2.20    1.10
   9   3   7    6.00    1.10
  10  -3   7   40.00    4.10
 -10  -3  -7   38.30    3.20
 -10  -3  -7   39.00    3.10
  10  -3   7   33.50    4.00
 -10  -3  -7   42.80    3.60
  10   3   7   32.40    3.70
  10   3   7   39.90    2.90
  10   3   7   39.00    3.20
 -10   3  -7   45.10    4.30
  10   3   7   38.20    3.10
 -11  -3  -7    8.10    1.50
 -11  -3  -7    6.60    1.40
  11  -3   7    8.60    1.90
  11   3   7    4.50    1.10
  11   3   7    4.20    1.10
 -11   3  -7    6.70    1.60
  11   3   7    6.10    1.10
  -7  -4   7    0.60    1.10
  -7  -4   7   -0.30    1.00
  -7  -4   7    0.50    0.60
   7   4  -7    1.70    1.20
  -7   4   7    0.80    0.90
  -7   4   7   -0.20    0.80
   7   4  -7    2.00    1.50
  -6  -4   7   -0.20    0.70
  -6  -4   7   -0.50    1.90
  -6  -4   7    1.70    1.60
  -6  -4   7    0.70    1.50
   6   4  -7   -0.70    1.30
   6   4  -7    2.20    1.00
  -6   4   7    0.70    0.80
  -6   4   7   -0.20    0.80
  -5  -4   7    2.40    1.40
  -5  -4   7    1.20    0.90
  -5  -4   7    2.40    0.80
  -5   4   7    3.00    1.20
  -5   4   7    2.80    1.00
   5   4  -7    1.00    1.50
  -4  -4   7   -1.00    1.10
  -4  -4   7    0.60    0.70
  -4  -4   7    0.40    0.90
   4   4  -7    0.10    1.40
  -4   4   7   -0.20    0.80
  -4   4   7    0.00    0.50
   4   4  -7    0.30    1.20
  -4   4   7   -0.40    0.70
  -3  -4   7    3.40    1.10
  -3  -4   7    5.10    1.40
  -3  -4   7    3.40    1.50
   3   4  -7    2.30    4.90
   3   4  -7    3.70    1.10
  -3   4   7    5.30    1.20
  -3   4   7    3.10    0.80
  -3   4   7    5.80    1.50
   3   4  -7    3.00    1.40
  -2  -4   7    1.00    0.80
  -2  -4   7   11.30    4.80
  -2   4   7   -0.30    0.70
   2   4  -7    0.50    0.70
   2   4  -7   -0.50    2.00
  -2   4   7    0.10    0.60
  -1  -4   7   16.60    2.90
  -1  -4   7   18.20    2.40
  -1   4   7   15.00    1.90
   1   4  -7   17.40    3.50
   1   4  -7   17.90    2.10
  -1   4   7   20.10    2.60
   0  -4   7    1.50    0.90
   0  -4   7   -0.50    1.10
   0   4  -7    1.00    1.90
   0   4   7    1.00    0.80
   0   4  -7    6.70    6.90
   1  -4   7   31.80    3.40
   1  -4   7   28.10    3.40
  -1   4  -7   25.50    4.40
  -1   4  -7   34.10    3.70
   1   4   7   29.30    2.60
   2  -4   7   -0.70    1.10
   2  -4   7    0.50    0.90
  -2   4  -7    0.10    1.20
   2   4   7    0.00    0.70
  -2   4  -7   -0.40    1.00
   3  -4   7    2.00    1.30
   3  -4   7    0.00    0.80
   3   4   7    2.00    0.90
  -3   4  -7    3.20    1.20
  -3   4  -7    1.50    1.10
   4  -4   7    5.00    1.60
   4  -4   7    2.20    1.20
   4   4   7    4.10    1.20
  -4   4  -7    5.90    1.30
   4   4   7    5.20    1.40
  -4   4  -7    3.40    1.30
   5  -4   7    1.90    1.10
   5  -4   7    2.50    1.30
   5   4   7    1.50    1.10
   5   4   7    2.20    0.80
  -5   4  -7    1.50    1.30
   6  -4   7    3.70    1.20
   6   4   7    4.60    0.90
   6   4   7    3.10    0.80
  -6   4  -7    3.80    0.90
 -16   0   8   49.80    4.10
 -15   0   8   72.59    5.90
 -15   0   8   87.19    6.20
 -15   0   8   82.29    6.10
 -15   0   8   90.29    6.20
 -14   0   8    1.10    1.70
  14   0  -8    0.40    0.60
 -14   0   8    0.10    0.80
 -14   0   8    0.30    0.90
 -14   0   8    0.50    1.00
 -14   0   8    0.50    1.10
 -13   0   8    4.10    1.50
 -13   0   8    1.60    1.00
  13   0  -8    2.10    0.70
 -13   0   8   -0.40    1.00
 -13   0   8   -0.40    0.80
 -13   0   8    0.50    0.90
 -12   0   8  114.89    9.50
 -12   0   8  120.39    8.20
  12   0  -8  118.79    6.80
 -12   0   8  124.99    8.30
 -12   0   8  117.09    8.20
 -12   0   8  132.59    8.50
 -12   0   8  118.59    8.20
 -12   0   8  126.29    8.40
 -11   0   8   73.19    5.80
 -11   0   8   76.99    6.70
 -11   0   8   76.99    5.80
 -11   0   8   70.49    5.80
 -11   0   8   77.49    6.00
 -11   0   8   74.29    5.80
 -11   0   8   90.19    6.10
  11   0  -8   80.49    4.60
 -10   0   8   13.10    2.80
 -10   0   8   19.10    2.60
  10   0  -8   15.00    1.20
 -10   0   8   15.40    2.50
 -10   0   8   13.90    2.40
 -10   0   8   12.70    2.30
 -10   0   8   16.10    2.60
 -10   0   8   14.90    2.50
  -9   0   8    4.40    1.40
  -9   0   8    9.10    1.90
  -9   0   8    4.90    1.40
  -9   0   8    4.90    1.40
  -9   0   8    6.10    1.60
  -9   0   8    6.90    2.00
   9   0  -8    8.10    0.80
  -9   0   8    5.10    1.40
  -9   0   8    5.90    1.50
  -8   0   8  161.88    9.90
  -8   0   8  157.88    9.70
  -8   0   8  154.88    9.60
  -8   0   8  150.48    9.60
  -8   0   8  161.68    9.60
   8   0  -8  165.98    8.40
  -8   0   8  167.48   10.60
  -8   0   8  162.38   10.20
  -7   0   8  626.84   32.80
  -7   0   8  571.54   31.60
   7   0  -8  610.64   30.70
  -7   0   8  618.54   31.90
  -7   0   8  592.54   31.70
  -7   0   8  632.24   33.50
  -7   0   8  573.94   32.10
  -6   0   8    9.50    4.30
  -6   0   8   14.30    1.90
  -6   0   8   15.30    2.00
  -6   0   8   20.60    2.20
   6   0  -8   18.70    1.20
  -5   0   8  278.37   15.20
   5   0  -8  277.97   14.50
  -5   0   8  264.57   15.20
   5   0  -8  295.17   14.50
  -4   0   8  177.88   10.30
   4   0  -8  180.08    9.70
  -4   0   8  175.48   10.30
  -4   0   8  184.08   10.30
   4   0  -8  199.88    9.70
   3   0  -8  536.95   25.70
  -3   0   8  487.95   26.20
   3   0  -8  478.65   25.70
  -3   0   8  491.75   26.20
  -3   0   8  486.25   27.60
  -3   0   8  526.35   26.30
   2   0  -8 1875.01   97.29
  -2   0   8 1945.71   97.39
  -1   0   8  196.48   11.00
   1   0  -8  198.78   10.70
   1   0  -8  213.98   10.60
   1   0  -8  194.88   11.00
  -1   0   8  198.78   11.10
   0   0  -8 1006.90   51.49
   0   0  -8  957.30   51.29
   0   0   8 1062.19   51.49
   0   0   8  971.60   51.39
   0   0  -8  991.30   51.19
   0   0   8 1028.50   51.59
   1   0   8    1.20    0.60
   1   0   8   -0.10    0.40
  -2   0  -8 3489.35  181.68
  -2   0  -8 3580.24  182.98
  -3   0  -8  161.48   12.70
   3   0   8  134.09    8.30
   3   0   8  142.79    8.10
  -3   0  -8  148.99   10.40
   3   0   8  131.09    8.10
   3   0   8  139.49    8.10
  -4   0  -8 3649.33  187.28
  -4   0  -8 3612.04  188.58
   5   0   8  568.44   29.40
  -5   0  -8  543.25   29.40
  -5   0  -8  606.34   30.20
   5   0   8  525.85   28.60
  -5   0  -8  512.55   29.50
  -5   0  -8  520.85   29.00
  -5   0  -8  521.85   29.00
   5   0   8  533.45   28.50
   5   0   8  588.74   29.10
   5   0   8  568.24   28.80
   5   0   8  559.94   29.10
  -5   0  -8  581.74   34.20
  -5   0  -8  550.84   32.00
   6   0   8   25.10    2.80
   6   0   8   22.50    1.80
  -6   0  -8   20.40    2.80
  -6   0  -8   16.70    2.20
  -6   0  -8   24.70    4.80
   6   0   8   21.40    2.10
  -6   0  -8   22.20    3.00
  -6   0  -8   24.20    2.70
   6   0   8   25.30    2.70
   6   0   8   21.90    3.00
  -6   0  -8   20.90    2.70
  -6   0  -8   19.30    2.40
   6   0   8   22.20    2.40
  -6   0  -8   12.60    6.50
   7   0   8  174.18   10.70
   7   0   8  189.08   10.70
   7   0   8  189.98   11.30
  -7   0  -8  170.48   16.80
   7   0   8  180.98   10.20
  -7   0  -8  174.98   11.20
   7   0   8  195.98   10.50
  -7   0  -8  179.98   10.80
  -7   0  -8  183.28   10.80
  -7   0  -8  192.38   10.90
  -7   0  -8  178.38   10.90
   7   0   8  189.58   10.10
  -7   0  -8  190.68   11.50
  -8   0  -8  643.14   33.50
   8   0   8  607.64   32.20
  -8   0  -8  575.44   38.90
  -8   0  -8  620.94   32.90
   8   0   8  664.13   33.40
  -8   0  -8  573.64   36.30
  -8   0  -8  610.84   32.90
   8   0   8  602.64   32.80
   8   0   8  603.84   32.00
   8   0   8  648.94   32.70
  -8   0  -8  635.44   33.70
   8   0   8  606.34   32.40
  -8   0  -8  618.74   32.90
   9   0   8 1576.84   80.29
  -9   0  -8 1617.14   81.29
  -9   0  -8 1569.34   81.19
   9   0   8 1573.84   80.89
  -9   0  -8 1619.44   81.29
  -9   0  -8 1598.04   81.99
   9   0   8 1582.94   80.79
   9   0   8 1573.14   81.19
   9   0   8 1660.33   81.79
  -9   0  -8 1413.66   84.69
  -9   0  -8 1551.44   81.79
   9   0   8 1574.84   80.69
  -9   0  -8 1463.45   87.19
  -9   0  -8 1593.74   81.09
 -10   0  -8   15.40    2.50
 -10   0  -8   20.10    3.20
  10   0   8   24.10    2.50
  10   0   8   20.90    2.80
  10   0   8   25.20    3.80
 -10   0  -8   21.10    2.90
  10   0   8   18.50    3.30
 -10   0  -8   22.70    3.10
 -10   0  -8   24.70    3.20
  10   0   8   19.20    2.70
 -10   0  -8   21.00    9.60
 -10   0  -8   13.70    2.60
  10   0   8   17.70    2.10
 -10   0  -8   18.90    5.30
  11   0   8 1124.99   59.49
 -11   0  -8 1185.98   60.39
 -11   0  -8 1187.08   59.49
  11   0   8 1169.98   60.19
  11   0   8 1172.78   58.89
 -11   0  -8  985.80   61.69
 -11   0  -8 1088.79   59.59
  11   0   8 1160.98   58.69
 -11   0  -8 1171.68   59.89
 -11   0  -8 1122.99   60.09
  12   0   8  360.86   19.20
  12   0   8  366.76   19.40
  12   0   8  329.77   19.90
 -12   0  -8  331.27   20.00
 -12   0  -8  367.36   20.80
  12   0   8  347.67   20.50
 -12   0  -8  358.46   20.70
 -12   0  -8  352.56   19.90
 -12   0  -8  367.36   20.30
  13   0   8    1.20    1.70
 -13   0  -8    2.70    1.50
 -13   0  -8    0.60    1.10
 -13   0  -8    0.50    0.90
 -13   0  -8    0.10    0.90
  13   0   8    1.80    1.10
  13   0   8    1.50    0.90
 -13   0  -8    0.30    1.60
 -14   0  -8   40.60    4.50
  14   0   8   37.50    3.20
 -14   0  -8   41.50    4.40
  14   0   8   34.70    3.00
  14   0   8   57.39    5.60
 -14   0  -8   43.20    4.50
 -14   0  -8   34.50    3.90
 -15   0  -8    0.20    0.90
 -15   0  -8    0.10    0.80
 -15   0  -8   -0.70    0.80
  15   0   8    1.00    0.70
 -16   0  -8   26.30    2.70
  16   0   8   21.00    2.60
 -16   0  -8   22.10    2.40
  16   0   8   26.20    2.20
  17  -1  -8   15.50    2.10
 -17   1   8   17.60    2.30
 -17   1   8   16.60    2.20
  16  -1  -8   11.20    1.60
  16  -1  -8   13.70    1.90
 -16   1   8   12.50    2.30
 -16   1   8   12.50    2.20
 -16   1   8   13.30    2.20
 -16   1   8   10.10    1.90
  15  -1  -8   35.50    3.00
  15  -1  -8   38.60    3.20
 -15   1   8   39.70    4.20
 -15   1   8   42.40    4.30
 -15   1   8   40.40    4.60
 -15   1   8   36.30    4.20
  14  -1  -8   52.29    4.10
  14  -1  -8   54.69    4.00
  14  -1  -8   49.99    3.80
 -14   1   8   60.39    5.80
 -14   1   8   47.10    5.00
 -14   1   8   57.19    4.60
 -14   1   8   59.39    5.60
 -14   1   8   55.29    6.00
 -14   1   8   40.60    4.20
  13  -1  -8    3.50    1.10
  13  -1  -8    4.00    1.20
  13  -1  -8    1.40    0.80
 -13   1   8    2.10    1.40
 -13   1   8    5.70    1.70
 -13   1   8    3.80    1.40
 -13   1   8    3.50    1.70
 -13   1   8    3.80    1.30
 -13   1   8    4.00    1.50
  12  -1  -8  370.06   20.00
  12  -1  -8  381.06   20.10
  12  -1  -8  369.26   20.20
 -12   1   8  376.56   20.50
 -12   1   8  364.46   21.30
 -12   1   8  371.06   21.20
 -12   1   8  376.06   21.60
 -12   1   8  351.16   21.30
 -12   1   8  350.56   21.10
 -12   1   8  372.66   21.00
  11  -1  -8  477.25   25.60
 -11  -1   8  428.36   28.00
 -11  -1   8  470.25   26.60
  11  -1  -8  496.05   25.90
  11  -1  -8  464.45   25.50
 -11   1   8  495.85   27.00
 -11   1   8  452.25   26.50
 -11   1   8  508.45   27.10
 -11   1   8  480.75   26.50
 -11   1   8  508.75   27.20
 -11   1   8  480.75   26.70
 -11   1   8  506.55   26.10
 -10  -1   8   12.30    3.20
 -10  -1   8   12.20    2.70
 -10  -1   8   12.80    2.40
 -10  -1   8    9.50    2.00
 -10  -1   8   10.70    2.30
  10  -1  -8   10.30    1.50
 -10  -1   8   10.80    2.20
  10  -1  -8   11.20    1.70
  10  -1  -8   10.40    1.80
 -10   1   8   10.40    2.30
 -10   1   8   11.70    2.00
 -10   1   8    9.30    1.90
 -10   1   8   10.70    2.40
 -10   1   8   12.20    2.30
 -10   1   8    9.00    2.20
 -10   1   8    9.20    2.00
  -9  -1   8   10.80    2.50
  -9  -1   8    8.40    2.00
   9  -1  -8    8.30    1.40
  -9  -1   8   11.70    3.00
  -9  -1   8    7.80    1.80
  -9  -1   8    9.70    2.00
   9  -1  -8    9.90    1.70
  -9  -1   8    6.20    1.60
   9  -1  -8    9.10    1.50
  -9   1   8    9.00    1.90
  -9   1   8   10.90    2.10
  -9   1   8    7.60    2.40
  -9   1   8    8.10    2.00
   8  -1  -8  238.58   12.60
  -8  -1   8  202.18   13.30
  -8  -1   8  223.08   15.00
   8  -1  -8  231.18   12.60
  -8  -1   8  217.58   13.10
  -8  -1   8  232.18   13.70
   8  -1  -8  243.88   12.70
  -8  -1   8  195.58   13.60
  -8  -1   8  196.78   13.60
  -8  -1   8  194.58   14.70
  -8   1   8  240.78   13.40
  -8   1   8  230.58   13.40
  -8   1   8  222.48   13.20
  -8   1   8  236.18   12.50
  -8   1   8  261.87   13.70
  -8   1   8  231.58   13.70
  -8   1   8  243.88   13.80
  -8   1   8  239.28   12.80
  -7  -1   8   15.30    2.40
  -7  -1   8   17.40    2.80
   7  -1  -8   14.50    1.70
  -7  -1   8   10.30    2.70
  -7  -1   8   11.10    2.50
  -7  -1   8   14.80    2.30
  -7  -1   8   13.40    2.10
   7  -1  -8   16.60    1.90
   7  -1  -8   15.10    1.70
  -7  -1   8   13.60    2.30
  -7   1   8   13.20    1.70
  -7   1   8   16.00    2.50
  -7   1   8   10.50    2.00
   7   1  -8   12.20    1.10
  -7   1   8   14.70    1.70
  -7   1   8   17.50    2.30
  -7   1   8   14.50    2.10
  -7   1   8   13.80    2.30
  -7   1   8   14.50    2.20
  -6  -1   8  148.09   10.80
  -6  -1   8  180.68   10.70
  -6  -1   8  185.98   11.00
  -6  -1   8  169.48   10.40
   6  -1  -8  181.18    9.90
   6  -1  -8  174.58    9.80
  -6  -1   8  163.38   10.50
   6  -1  -8  176.08    9.70
  -6  -1   8  162.38   11.60
  -6  -1   8  170.38   10.70
   6   1  -8  167.28    9.40
  -6   1   8  173.78   10.40
  -6   1   8  202.88   10.60
  -6   1   8  167.58   10.20
  -6   1   8  184.38   10.50
  -6   1   8  178.98   11.70
  -6   1   8  210.88   12.90
  -6   1   8  185.48    9.90
  -5  -1   8   92.49    5.60
  -5  -1   8   79.59    7.10
  -5  -1   8   86.89    6.50
  -5  -1   8   97.59    6.50
  -5  -1   8   94.89    6.20
   5  -1  -8  100.29    5.70
  -5  -1   8   93.39    6.30
   5  -1  -8   99.79    5.50
  -5  -1   8   96.69    6.40
   5  -1  -8   98.69    5.70
  -5   1   8   95.99    6.00
  -5   1   8   90.29    6.30
  -5   1   8   87.89    6.20
   5   1  -8   96.89    5.30
  -5   1   8   91.19    5.90
  -5   1   8   75.09    5.90
  -5   1   8   92.19    5.60
   5   1  -8   95.79    5.10
  -4  -1   8 1187.38   63.49
  -4  -1   8 1233.38   64.09
   4  -1  -8 1249.28   63.59
  -4  -1   8 1274.17   64.29
   4  -1  -8 1259.07   63.39
   4  -1  -8 1296.37   63.59
  -4  -1   8 1080.89   65.29
   4   1  -8 1241.38   63.19
   4   1  -8 1267.27   63.49
  -4   1   8 1251.97   63.89
  -4   1   8 1307.77   63.99
   3  -1  -8  282.07   15.40
  -3  -1   8  274.57   15.90
   3  -1  -8  303.37   15.20
  -3  -1   8  284.87   15.30
  -3  -1   8  284.97   15.80
   3   1  -8  295.67   15.10
   3   1  -8  293.67   15.40
   3   1  -8  258.17   15.20
   3   1  -8  293.27   15.10
  -3   1   8  273.67   15.60
  -3   1   8  307.67   15.70
   2  -1  -8  207.38   11.40
   2  -1  -8  204.68   11.20
  -2  -1   8  202.88   13.00
  -2  -1   8  203.68   11.30
   2  -1  -8  211.58   11.40
  -2   1   8  214.88   11.60
  -2   1   8  217.28   11.30
   2   1  -8  198.28   11.30
   2   1  -8  202.98   11.30
   2   1  -8  218.98   11.10
  -1  -1   8  130.99    7.20
   1  -1  -8  120.19    7.40
  -1  -1   8  126.89    7.70
   1  -1  -8  123.29    7.10
   1  -1  -8  120.39    7.20
  -1  -1   8  113.49    8.60
  -1   1   8  133.29    7.10
  -1   1   8  125.39    7.40
   1   1  -8  127.39    7.20
  -1   1   8  123.89    7.00
   1   1  -8  128.69    6.90
   1   1  -8  119.09    7.50
  -1   1   8  136.79    7.40
   0  -1  -8   40.70    2.90
   0  -1   8   43.40    3.30
   0  -1  -8   37.70    2.70
   0  -1  -8   34.90    3.00
   0  -1   8   39.50    3.00
   0  -1  -8   40.50    8.10
   0  -1   8   29.70    4.10
   0  -1   8   42.50    3.20
   0   1   8   44.50    3.70
   0   1  -8   44.70    2.60
   0   1  -8   43.70    3.00
   0   1   8   37.60    3.00
   0   1   8   41.70    2.90
   0   1   8   36.10    2.50
  -1  -1  -8   12.70    5.80
   1  -1   8   10.80    1.70
   1  -1   8   11.20    1.60
   1  -1   8    8.70    2.30
   1  -1   8    8.00    1.40
   1   1   8   11.70    1.60
  -1   1  -8   15.60    1.40
   1   1   8    8.70    1.00
  -1   1  -8   12.80    1.80
  -1   1  -8   13.80    1.70
   1   1   8   13.00    1.80
   2  -1   8   91.69    5.50
   2  -1   8   83.19    5.50
  -2  -1  -8  107.99   10.10
   2  -1   8   73.49    6.50
  -2  -1  -8   99.09    7.50
   2  -1   8   92.99    5.80
   2   1   8   84.89    5.00
  -2   1  -8   84.49    5.00
  -2   1  -8   72.39   13.90
   2   1   8   78.99    5.40
  -2   1  -8   80.29    5.20
   2   1   8   83.09    5.30
   2   1   8   89.59    5.50
  -2   1  -8   95.49    5.60
  -3  -1  -8  870.51   46.60
   3  -1   8  920.51   46.90
  -3  -1  -8 1002.90   49.20
   3  -1   8  867.21   46.70
  -3  -1  -8  911.51   46.60
   3  -1   8  882.81   46.70
   3   1   8  941.81   46.90
   3   1   8  915.51   46.10
   3   1   8  887.81   46.00
  -3   1  -8  834.32   47.30
  -3   1  -8  778.82   53.49
   3   1   8  939.31   46.60
  -3   1  -8  922.01   46.90
   4  -1   8  168.58   10.20
  -4  -1  -8  191.88   14.60
   4  -1   8  165.68   10.00
  -4  -1  -8  182.08   10.20
  -4  -1  -8  179.68   10.20
   4  -1   8  178.58    9.90
   4  -1   8  164.98   10.30
   4  -1   8  183.08   10.30
   4  -1   8  183.58   10.50
  -4  -1  -8  172.38   10.50
   4   1   8  180.38    9.60
   4   1   8  194.18   10.20
  -4   1  -8  150.88   21.50
  -4   1  -8  178.48   10.90
   4   1   8  177.58   10.20
  -4   1  -8  140.79   11.80
   4   1   8  179.48   10.10
  -4   1  -8  173.88   10.50
  -4   1  -8  174.58   10.70
   4   1   8  187.68   10.40
   5  -1   8   56.29    5.00
  -5  -1  -8   64.49    4.30
   5  -1   8   53.09    3.80
  -5  -1  -8   58.69    4.00
  -5  -1  -8   59.89    4.20
   5  -1   8   49.99    4.10
   5  -1   8   50.39    3.90
   5  -1   8   61.19    4.30
  -5  -1  -8   68.29    8.80
  -5  -1  -8   61.09    4.30
  -5  -1  -8   52.69    4.10
   5  -1   8   58.59    4.40
  -5  -1  -8   57.39    4.20
  -5  -1  -8   67.99    6.30
   5  -1   8   55.89    4.50
   5   1   8   60.59    4.40
   5   1   8   55.99    3.70
  -5   1  -8   52.19    4.40
  -5   1  -8   41.60   11.40
   5   1   8   55.89    3.50
  -5   1  -8   60.29    4.90
   5   1   8   55.39    4.10
  -5   1  -8   59.19    4.80
  -5   1  -8   61.59    4.90
  -5   1  -8   48.80    8.30
   5   1   8   58.29    4.20
   6  -1   8   24.20    2.50
   6  -1   8   23.50    3.60
   6  -1   8   17.00    2.40
  -6  -1  -8   18.60    5.80
  -6  -1  -8   28.40    6.10
   6  -1   8   26.50    3.20
  -6  -1  -8   25.10    2.50
  -6  -1  -8   24.20    2.70
  -6  -1  -8   22.10    2.60
   6  -1   8   23.20    2.80
  -6  -1  -8   25.30    2.80
  -6  -1  -8   18.80    2.60
  -6  -1  -8   20.10    2.20
   6  -1   8   23.00    2.40
   6   1   8   20.70    2.10
  -6   1  -8   18.70    5.50
   6   1   8   23.80    1.80
  -6   1  -8   19.90    2.90
  -6   1  -8   24.10    3.10
   6   1   8   17.20    2.40
  -6   1  -8   20.70    3.10
   6   1   8   21.90    2.60
  -6   1  -8   12.10   10.10
  -6   1  -8   19.80    3.00
  -6   1  -8   24.10    3.00
   6   1   8   23.40    2.90
  -7  -1  -8  159.08   14.60
  -7  -1  -8  144.59    8.40
   7  -1   8  146.59    9.70
  -7  -1  -8  147.39    8.90
   7  -1   8  139.89    8.60
   7  -1   8  134.39    9.10
   7  -1   8  135.09    8.80
   7  -1   8  141.59    8.40
  -7  -1  -8  143.39    8.90
  -7  -1  -8  139.89    8.40
  -7  -1  -8  159.88   11.40
  -7  -1  -8  141.29    8.80
  -7   1  -8  136.59    9.40
   7   1   8  147.39    9.00
   7   1   8  146.19    8.90
   7   1   8  136.69    8.10
  -7   1  -8  149.59   19.70
  -7   1  -8  141.89    9.00
  -7   1  -8  145.09    9.30
  -7   1  -8  137.39    9.40
   7   1   8  143.69    8.00
  -7   1  -8  113.69   12.80
   7   1   8  150.78    8.80
  -7   1  -8  131.39    9.20
  -7   1  -8  142.09    9.50
   8  -1   8   15.50    2.20
   8  -1   8   14.80    2.50
  -8  -1  -8   23.90    7.40
  -8  -1  -8   15.60    2.40
  -8  -1  -8   18.20    2.70
   8  -1   8   17.20    3.00
   8  -1   8   28.10    4.00
   8  -1   8   18.60    2.30
  -8  -1  -8   18.30    4.40
  -8  -1  -8   16.20    2.20
  -8  -1  -8   17.80    2.60
  -8  -1  -8   20.90    2.50
  -8   1  -8   19.80    6.10
   8   1   8   17.50    2.00
   8   1   8   15.50    2.50
   8   1   8   18.20    2.30
  -8   1  -8   16.90    2.90
   8   1   8   15.10    1.70
  -8   1  -8   14.80    2.50
  -8   1  -8    6.00   11.40
  -8   1  -8   19.60    3.20
   8   1   8   21.60    2.80
  -8   1  -8   19.10    3.10
   8   1   8   20.80    3.20
  -8   1  -8   16.30    2.90
  -8   1  -8   17.40    2.80
   9  -1   8   13.30    2.30
   9  -1   8   15.40    3.00
  -9  -1  -8   20.00    2.80
   9  -1   8   13.30    2.00
   9  -1   8   15.00    2.20
  -9  -1  -8   14.70    2.20
  -9  -1  -8   16.10    2.60
   9  -1   8   19.80    3.40
  -9  -1  -8   16.20    2.20
  -9  -1  -8   13.80    7.10
  -9  -1  -8   17.20    2.70
  -9  -1  -8   20.10    4.40
  -9   1  -8   22.30    3.40
  -9   1  -8   23.50   11.50
   9   1   8   18.10    1.90
   9   1   8   16.80    2.30
   9   1   8   15.10    1.90
   9   1   8   15.10    2.40
  -9   1  -8   18.10    3.00
   9   1   8   15.40    2.40
  -9   1  -8   18.50    6.20
  -9   1  -8   12.50    2.60
  -9   1  -8   18.70    2.90
   9   1   8   20.70    3.10
  -9   1  -8   15.40    2.80
  -9   1  -8   15.50    2.90
  10  -1   8   63.79    5.20
 -10  -1  -8   58.19   10.30
  10  -1   8   60.19    6.40
  10  -1   8   61.69    4.70
 -10  -1  -8   60.29    6.50
  10  -1   8   62.19    4.80
 -10  -1  -8   59.69    5.00
 -10  -1  -8   63.29    4.90
 -10  -1  -8   67.79    5.20
 -10  -1  -8   60.39    4.80
  10  -1   8   68.29    5.80
  10   1   8   61.89    4.60
  10   1   8   60.19    4.30
 -10   1  -8   61.29    6.10
 -10   1  -8   60.09    5.40
 -10   1  -8   64.99    5.40
 -10   1  -8   60.99    6.20
  10   1   8   68.89    5.20
 -10   1  -8   57.89    5.70
  10   1   8   67.89    5.30
 -10   1  -8   47.80    8.90
  10   1   8   68.69    4.20
 -10   1  -8   43.30   13.40
  11  -1   8  278.27   15.50
 -11  -1  -8  272.67   16.00
  11  -1   8  274.77   16.70
 -11  -1  -8  264.67   15.70
 -11  -1  -8  279.77   15.70
  11  -1   8  249.97   16.00
 -11  -1  -8  289.67   16.00
  11  -1   8  280.57   15.70
  11   1   8  261.67   15.40
  11   1   8  277.57   14.90
  11   1   8  274.87   15.80
 -11   1  -8  281.37   16.20
  11   1   8  270.27   16.00
 -11   1  -8  292.87   17.00
 -11   1  -8  265.87   16.20
 -11   1  -8  306.07   17.10
  11   1   8  277.97   15.10
 -11   1  -8  244.88   16.20
  12  -1   8    1.50    1.80
  12  -1   8    1.50    1.60
  12  -1   8   -0.20    0.70
 -12  -1  -8    0.40    1.10
 -12  -1  -8    0.50    1.00
 -12  -1  -8    2.10    1.10
  12  -1   8    1.90    1.40
 -12  -1  -8    1.80    1.20
  12  -1   8    1.80    1.00
 -12   1  -8   -0.30    1.00
 -12   1  -8    0.90    1.10
 -12   1  -8    0.20    1.00
 -12   1  -8    0.50    1.20
  12   1   8    0.40    0.70
  12   1   8    0.70    0.60
  12   1   8    1.30    0.90
  12   1   8    0.70    1.00
 -12   1  -8    1.00    1.10
  12   1   8    0.30    1.00
  13  -1   8   19.10    3.20
  13  -1   8   14.30    2.20
 -13  -1  -8   10.70    2.10
 -13  -1  -8   13.10    2.50
 -13  -1  -8   16.30    2.40
 -13  -1  -8   17.80    2.50
  13  -1   8   17.80    2.30
 -13   1  -8   21.00    3.00
  13   1   8   18.70    2.20
 -13   1  -8   13.90    2.70
  13   1   8   15.70    1.90
 -13   1  -8   18.70    3.10
 -14  -1  -8    0.70    1.00
  14  -1   8    1.50    1.10
 -14  -1  -8    1.20    1.20
  14  -1   8   -0.30    1.90
 -14  -1  -8    1.00    1.00
  14  -1   8   -0.60    2.50
 -14   1  -8    0.50    1.20
  14   1   8    1.30    0.80
 -14   1  -8    2.10    1.50
 -14   1  -8    2.10    1.30
  14   1   8   -0.20    0.70
  15  -1   8    8.50    1.40
  15  -1   8   11.10    2.20
 -15  -1  -8    7.60    1.50
 -15  -1  -8    5.10    1.30
 -15  -1  -8    9.90    1.70
 -15   1  -8   13.40    4.90
  15   1   8    9.70    1.40
 -15   1  -8    8.80    1.80
  15  -2  -8   26.50    2.70
 -15   2   8   26.60    3.20
 -15   2   8   32.40    3.40
 -15   2   8   29.90    3.30
  14  -2  -8    4.40    1.30
  14  -2  -8    4.20    1.10
 -14   2   8    6.80    1.80
 -14   2   8    3.80    1.60
 -14   2   8    6.40    1.70
 -14   2   8    5.70    1.40
 -14   2   8    2.80    1.40
  13  -2  -8   13.40    2.20
 -13  -2   8   10.50    2.00
 -13  -2   8    7.80    1.80
  13  -2  -8    9.80    1.60
 -13  -2   8    8.50    2.00
 -13   2   8   11.30    2.00
 -13   2   8   13.60    2.20
 -13   2   8    9.30    2.20
 -13   2   8    9.70    2.10
 -13   2   8    8.00    2.00
 -13   2   8   10.80    2.30
 -12  -2   8   57.79    4.70
  12  -2  -8   53.99    4.40
  12  -2  -8   46.80    5.00
 -12  -2   8   58.19    4.60
 -12  -2   8   54.19    5.00
 -12  -2   8   52.69    5.40
  12  -2  -8   54.69    4.10
 -12  -2   8   52.99    5.40
  12   2  -8   54.89    3.70
 -12   2   8   53.59    4.70
 -12   2   8   58.59    5.80
  12   2  -8   49.40    3.40
 -12   2   8   52.69    5.80
 -12   2   8   57.89    5.50
 -12   2   8   63.39    6.10
 -12   2   8   63.69    5.20
 -12   2   8   56.39    4.30
 -11  -2   8    0.80    1.20
 -11  -2   8    2.80    1.00
  11  -2  -8    0.90    0.80
  11  -2  -8    2.60    1.20
 -11  -2   8    1.00    1.10
 -11  -2   8    1.30    1.20
 -11  -2   8    0.00    1.00
 -11  -2   8    2.00    1.30
  11  -2  -8    1.00    1.00
 -11   2   8    2.40    1.50
 -11   2   8    1.00    1.20
 -11   2   8    1.10    1.40
 -11   2   8    0.50    1.00
 -11   2   8    1.20    1.10
  11   2  -8    1.40    0.60
 -11   2   8    1.10    0.90
 -11   2   8    1.30    1.20
  11   2  -8    1.10    0.80
 -10  -2   8   -0.60    1.10
  10  -2  -8    0.30    0.70
  10  -2  -8    0.40    1.10
 -10  -2   8    0.60    1.00
 -10  -2   8    0.70    1.20
  10  -2  -8    1.20    0.80
 -10  -2   8    1.20    1.70
 -10  -2   8   -0.10    1.10
 -10  -2   8    2.20    1.00
 -10  -2   8    0.00    1.00
 -10   2   8   -0.30    0.80
 -10   2   8    0.70    1.20
  10   2  -8    0.70    0.70
 -10   2   8    0.40    0.90
 -10   2   8    0.50    1.30
 -10   2   8   -0.30    0.90
 -10   2   8   -0.40    0.80
  10   2  -8   -0.50    0.50
 -10   2   8   -0.50    1.00
  -9  -2   8   46.20    3.60
   9  -2  -8   47.70    4.10
  -9  -2   8   54.49    3.90
  -9  -2   8   42.90    5.20
  -9  -2   8   53.89    5.60
   9  -2  -8   53.19    4.50
  -9  -2   8   38.50    4.90
   9  -2  -8   51.59    3.90
  -9  -2   8   42.20    6.60
  -9  -2   8   52.29    5.20
  -9  -2   8   65.59    6.50
  -9  -2   8   56.29    4.90
  -9   2   8   47.70    4.40
  -9   2   8   52.49    3.90
   9   2  -8   51.49    3.60
  -9   2   8   46.60    5.00
   9   2  -8   43.90    3.40
  -9   2   8   62.09    4.80
  -9   2   8   49.00    5.10
  -9   2   8   42.80    5.10
  -9   2   8   45.00    5.00
   8  -2  -8   23.20    2.70
   8  -2  -8   31.10    3.70
  -8  -2   8   28.90    4.00
  -8  -2   8   22.60    3.60
  -8  -2   8   18.80    3.30
  -8  -2   8   28.80    5.30
  -8  -2   8   22.60    2.70
  -8  -2   8   24.00    3.40
  -8  -2   8   30.70    2.60
  -8  -2   8   22.00    3.90
   8  -2  -8   24.70    3.10
  -8  -2   8   24.40    3.80
   8   2  -8   23.50    2.50
  -8   2   8   23.30    2.60
  -8   2   8   28.10    3.10
  -8   2   8   28.50    3.90
   8   2  -8   25.30    2.60
  -8   2   8   27.70    3.40
  -8   2   8   27.30    3.50
  -8   2   8   23.10    3.30
  -8   2   8   24.50    3.50
   7  -2  -8   46.50    3.60
   7  -2  -8   52.19    4.40
  -7  -2   8   46.10    3.90
  -7  -2   8   49.90    5.30
  -7  -2   8   49.90    3.80
  -7  -2   8   42.80    6.60
  -7  -2   8   48.60    5.50
  -7  -2   8   47.30    5.80
   7  -2  -8   60.99    6.30
  -7  -2   8   50.29    5.20
  -7  -2   8   52.19    4.70
   7   2  -8   49.10    3.60
  -7   2   8   48.20    4.20
  -7   2   8   46.50    3.60
  -7   2   8   56.59    5.20
   7   2  -8   38.30    3.30
  -7   2   8   55.09    4.30
  -7   2   8   52.09    5.30
  -7   2   8   51.69    3.50
  -7   2   8   51.69    4.30
  -6  -2   8    3.30    2.10
  -6  -2   8    4.30    1.40
  -6  -2   8    2.10    1.20
   6  -2  -8    2.90    1.40
  -6  -2   8    3.90    1.70
  -6  -2   8    5.00    1.90
  -6  -2   8    3.80    1.60
   6  -2  -8    3.80    1.20
   6  -2  -8    3.80    1.00
  -6  -2   8    5.60    1.80
  -6  -2   8    2.80    1.40
  -6  -2   8    2.00    1.40
  -6  -2   8    4.50    1.20
  -6   2   8    3.00    1.20
   6   2  -8    4.50    1.20
   6   2  -8    3.20    1.00
  -6   2   8    2.40    1.10
  -6   2   8    4.00    1.50
  -6   2   8    3.70    1.50
  -6   2   8    3.90    1.10
  -6   2   8    0.90    1.20
  -6   2   8    3.20    1.10
  -6   2   8    2.40    1.30
   6   2  -8    2.70    0.90
  -5  -2   8   15.10    5.80
  -5  -2   8   23.00    4.40
  -5  -2   8   20.40    3.10
  -5  -2   8   22.20    3.80
  -5  -2   8   21.40    3.80
   5  -2  -8   23.90    3.10
  -5  -2   8   20.50    2.70
   5  -2  -8   21.70    2.50
  -5  -2   8   17.80    2.60
  -5  -2   8   14.90    2.90
   5  -2  -8   20.60    2.30
  -5  -2   8   22.20    2.80
  -5  -2   8   18.20    4.10
  -5  -2   8   19.60    3.00
  -5   2   8   18.80    2.60
  -5   2   8   24.30    3.20
   5   2  -8   20.00    2.30
   5   2  -8   22.50    2.50
  -5   2   8   31.80    3.70
  -5   2   8   21.70    2.80
  -5   2   8   21.60    3.30
   5   2  -8   20.30    2.30
  -5   2   8   19.80    2.20
  -5   2   8   21.80    2.40
  -4  -2   8    1.40    1.50
  -4  -2   8    5.90    6.10
  -4  -2   8    3.80    1.50
  -4  -2   8    3.70    1.20
   4  -2  -8    2.10    0.90
  -4  -2   8    0.80    1.10
  -4  -2   8    3.70    1.50
  -4  -2   8    2.50    1.60
  -4  -2   8    2.40    1.40
  -4  -2   8    1.00    2.00
  -4  -2   8    1.10    1.00
  -4  -2   8    0.30    1.30
   4   2  -8    3.30    1.10
   4   2  -8    2.00    0.90
  -4   2   8    3.30    1.30
  -4   2   8    1.50    0.80
  -4   2   8    1.90    1.00
  -4   2   8    2.40    1.10
  -4   2   8    2.50    1.00
   4   2  -8    1.50    0.70
  -3  -2   8   60.89    5.20
  -3  -2   8   48.90    7.00
  -3  -2   8   41.50    9.50
  -3  -2   8   64.99    5.60
  -3  -2   8   56.89    4.60
  -3  -2   8   55.59    4.60
  -3  -2   8   57.59    4.70
   3  -2  -8   57.69    4.00
  -3  -2   8   56.59    5.00
  -3  -2   8   52.29    8.10
  -3  -2   8   65.39    5.20
  -3   2   8   58.39    4.30
  -3   2   8   59.39    4.80
  -3   2   8   68.49    4.20
   3   2  -8   58.29    4.00
   3   2  -8   60.69    4.20
   3   2  -8   72.09    4.60
  -3   2   8   58.29    4.20
  -2  -2   8   25.10    3.60
  -2  -2   8   24.50    3.10
  -2  -2   8   27.30    3.20
   2  -2  -8   33.00    3.60
  -2  -2   8   28.90    3.70
  -2  -2   8   21.10    4.20
  -2  -2   8   25.20    3.40
  -2  -2   8   25.60    4.00
  -2  -2   8   25.50    3.50
  -2  -2   8   28.10    3.40
  -2   2   8   25.40    2.80
  -2   2   8   22.80    2.50
   2   2  -8   26.50    2.90
  -2   2   8   25.30    2.70
   2   2  -8   25.90    2.30
   2   2  -8   24.90    2.60
  -2   2   8   30.70    3.30
   2   2  -8   24.50    3.40
  -1  -2   8  116.79   11.60
  -1  -2   8   92.49    8.40
  -1  -2   8   86.59    6.70
   1  -2  -8  105.99    6.90
  -1  -2   8   95.39    7.10
  -1  -2   8  103.99    7.20
  -1  -2   8   93.29    6.90
  -1  -2   8  107.49    7.60
  -1  -2   8   98.19    7.20
  -1  -2   8   96.19    6.70
  -1   2   8  103.89    6.80
   1   2  -8  106.39    6.40
   1   2  -8   93.19    7.00
   1   2  -8   96.89    6.30
  -1   2   8   94.49    6.20
   1   2  -8  100.39    6.00
   0  -2  -8   70.59    5.30
   0  -2   8   72.19    5.30
   0  -2   8   66.39    5.60
   0  -2   8   73.49    5.80
   0  -2  -8   68.19   13.00
   0  -2   8   68.69    5.50
   0  -2   8   71.99    5.60
   0  -2   8   68.09    5.30
   0  -2   8   74.19    6.00
   0  -2   8   65.69    6.80
   0  -2  -8   73.39    4.90
   0   2   8   68.79    4.80
   0   2   8   63.59    4.50
   0   2  -8   66.79    4.70
   0   2  -8   68.69    5.60
   0   2  -8   68.79    4.50
   0   2  -8   75.59    4.90
   0   2   8   71.39    5.20
  -1  -2  -8   39.80    3.90
  -1  -2  -8   29.80    3.10
  -1  -2  -8   40.60   11.80
   1  -2   8   31.50    4.40
   1  -2   8   31.40    3.80
   1  -2   8   41.00    4.00
   1  -2   8   33.30    4.00
   1  -2   8   32.60    4.00
   1  -2   8   31.40    3.60
  -1  -2  -8   30.80    2.90
  -1   2  -8   28.90    4.50
  -1   2  -8   33.90    2.80
   1   2   8   29.80    2.40
   1   2   8   32.20    2.80
  -1   2  -8   34.40    4.00
   1   2   8   31.60    2.90
  -1   2  -8   34.30    2.90
  -2  -2  -8   37.50    3.30
  -2  -2  -8   37.80    3.00
  -2  -2  -8   37.40    3.70
  -2  -2  -8   37.10   10.30
   2  -2   8   36.10    3.90
   2  -2   8   45.90    4.50
   2  -2   8   42.60    4.70
   2  -2   8   36.40    4.30
   2  -2   8   42.60    4.60
   2   2   8   38.50    3.20
   2   2   8   36.90    2.70
   2   2   8   37.10    2.80
  -2   2  -8   38.00    3.30
   2   2   8   38.20    3.20
  -2   2  -8   41.10    4.50
  -2   2  -8   32.70    4.70
  -3  -2  -8   57.29    6.90
  -3  -2  -8   42.90    3.40
  -3  -2  -8   49.10    3.90
   3  -2   8   43.90    4.80
   3  -2   8   52.39    5.70
  -3  -2  -8   42.60    3.60
  -3  -2  -8   55.49   10.00
   3  -2   8   37.30    4.70
  -3  -2  -8   48.60    3.80
   3  -2   8   53.99    5.30
   3   2   8   49.30    4.00
  -3   2  -8   48.80    5.10
   3   2   8   40.60    3.50
  -3   2  -8   35.80    4.40
   3   2   8   43.90    3.20
   3   2   8   43.30    3.00
   3   2   8   40.40    3.50
  -3   2  -8   36.90    4.50
  -4  -2  -8   68.59    4.70
   4  -2   8   65.69    5.60
  -4  -2  -8   60.69    4.70
  -4  -2  -8   56.29    4.10
   4  -2   8   66.49    5.70
  -4  -2  -8   53.29    4.60
  -4  -2  -8   81.09   12.30
  -4  -2  -8   58.39    4.40
  -4  -2  -8   62.39    4.10
   4  -2   8   63.29    5.80
  -4  -2  -8   63.79    7.30
  -4   2  -8   55.29    5.10
   4   2   8   53.29    4.40
   4   2   8   61.99    4.10
   4   2   8   67.39    4.00
  -4   2  -8   68.29    5.60
   4   2   8   57.29    4.90
   4   2   8   58.99    4.60
  -5  -2  -8    0.50    0.80
   5  -2   8    2.40    1.90
  -5  -2  -8    1.00    0.90
  -5  -2  -8   -1.60    6.50
  -5  -2  -8    0.10    0.90
   5  -2   8    1.20    1.70
   5  -2   8    0.00    1.10
  -5  -2  -8    0.80    0.60
  -5  -2  -8    0.10    0.70
  -5  -2  -8    2.90    2.70
  -5  -2  -8    0.30    0.80
  -5   2  -8   -0.40    1.10
  -5   2  -8   -1.00    1.00
  -5   2  -8   -0.10    1.00
   5   2   8    0.40    0.90
   5   2   8    0.40    0.90
   5   2   8    0.60    0.60
   5   2   8    0.50    0.50
   5   2   8    0.70    1.00
   6  -2   8   18.10    4.80
  -6  -2  -8   12.90    2.20
   6  -2   8   12.30    2.90
  -6  -2  -8   14.10    1.90
  -6  -2  -8   14.20    2.40
  -6  -2  -8   11.70    2.20
  -6  -2  -8   15.20    7.00
  -6  -2  -8   19.10    2.50
  -6  -2  -8   16.40    2.10
   6  -2   8   21.40    3.70
  -6   2  -8   30.50   20.90
  -6   2  -8   10.80    2.50
   6   2   8   13.40    1.80
  -6   2  -8   17.40    2.80
   6   2   8   16.60    2.80
   6   2   8   16.50    2.50
   6   2   8   17.20    1.80
  -7  -2  -8   38.40    4.10
  -7  -2  -8   33.20    3.80
   7  -2   8   34.10    4.00
   7  -2   8   37.10    4.90
  -7  -2  -8   31.80    3.60
   7  -2   8   34.30    4.90
  -7  -2  -8   34.10    3.70
  -7  -2  -8   42.90    6.40
  -7  -2  -8   36.10    3.10
  -7  -2  -8   45.10    3.40
  -7  -2  -8   36.30    8.90
   7   2   8   38.50    2.90
   7   2   8   38.20    4.00
  -7   2  -8   39.20    4.50
  -7   2  -8   39.00    4.60
   7   2   8   34.70    4.20
   7   2   8   39.70    3.10
  -7   2  -8   37.50    4.70
  -8  -2  -8    0.70    0.90
  -8  -2  -8    2.40    2.20
  -8  -2  -8    2.20    1.10
   8  -2   8    1.90    2.10
  -8  -2  -8    2.10    1.10
  -8  -2  -8    2.50    0.90
   8  -2   8    2.40    1.80
   8  -2   8    2.80    1.60
  -8  -2  -8    3.50    7.60
  -8  -2  -8    2.40    1.30
  -8   2  -8    1.40    1.30
  -8   2  -8    1.00    1.40
   8   2   8    0.20    1.00
   8   2   8    2.70    0.90
   8   2   8    2.90    1.40
   8   2   8    1.90    0.90
  -8   2  -8    0.20    1.20
  -9  -2  -8    6.30    1.60
  -9  -2  -8    7.20    1.60
  -9  -2  -8   10.80    8.00
   9  -2   8    8.60    2.80
   9  -2   8    9.40    2.60
   9  -2   8    7.90    2.10
  -9  -2  -8    7.10    1.90
  -9  -2  -8    9.80    1.70
   9   2   8   14.40    2.70
  -9   2  -8    9.10    2.30
  -9   2  -8    8.60    2.10
   9   2   8    7.90    1.50
  -9   2  -8   11.60    2.50
   9   2   8    6.10    1.20
   9   2   8    5.80    1.60
 -10  -2  -8    4.70    1.50
  10  -2   8    4.00    2.10
  10  -2   8    7.80    2.60
 -10  -2  -8    2.90    1.10
  10  -2   8    8.20    2.40
 -10  -2  -8    6.50    1.70
 -10  -2  -8    9.30    1.80
  10   2   8    5.10    1.60
  10   2   8    7.80    1.40
  10   2   8    4.00    1.40
 -10   2  -8    3.20    1.50
 -10   2  -8    6.60    2.10
 -10   2  -8    6.00    2.00
  10   2   8    3.80    1.80
  10   2   8    6.50    1.20
 -11  -2  -8    1.60    1.20
 -11  -2  -8    1.40    1.20
 -11  -2  -8    2.20    1.00
 -11  -2  -8    2.90    1.10
  11  -2   8    2.70    1.70
  11  -2   8    1.10    2.00
  11   2   8    0.90    0.90
  11   2   8    2.70    1.30
 -11   2  -8    1.80    1.50
  11   2   8    3.00    1.20
 -11   2  -8    2.20    1.30
  11   2   8    4.70    1.20
 -11   2  -8    2.20    1.50
  11   2   8    1.90    0.80
  11   2   8    3.20    1.30
 -12  -2  -8   -0.10    1.00
  12  -2   8    0.90    1.60
 -12  -2  -8    0.20    1.00
 -12  -2  -8    1.80    1.00
 -12  -2  -8    1.00    0.90
  12  -2   8   -1.20    1.00
  12   2   8    1.80    0.90
  12   2   8    1.10    0.90
 -12   2  -8    0.80    1.30
 -12   2  -8   -0.30    0.80
  12   2   8    1.10    0.90
  12   2   8    0.40    0.60
  12   2   8    1.70    0.70
 -12   2  -8    1.40    1.30
 -13  -2  -8   -0.50    0.90
  13  -2   8   -0.40    1.40
 -13  -2  -8    0.20    0.80
 -13  -2  -8    0.00    0.90
 -13  -2  -8    0.30    0.80
  13  -2   8   -1.50    0.90
 -13   2  -8   -0.60    0.70
  13   2   8   -0.10    0.60
  13   2   8   -0.30    0.60
 -13   2  -8   -1.00    0.80
 -14  -2  -8    2.80    0.90
 -14  -2  -8    4.40    1.30
  14  -2   8    4.00    1.30
 -14  -2  -8    2.00    1.20
  14   2   8    4.30    0.90
 -14   2  -8    5.40    1.10
 -14   2  -8    5.00    1.20
 -13  -3   8    0.80    0.80
 -13  -3   8   -0.10    0.70
  13  -3  -8    1.20    0.90
 -13   3   8    0.00    0.70
 -13   3   8    0.10    0.80
 -12  -3   8   12.90    2.10
 -12  -3   8   13.60    2.10
 -12  -3   8   13.90    3.00
  12  -3  -8   10.80    1.80
 -12  -3   8   12.20    2.10
 -12  -3   8   12.90    2.00
  12   3  -8   10.60    1.50
 -12   3   8   12.90    1.80
 -12   3   8   10.80    2.00
 -12   3   8   15.40    2.30
 -11  -3   8   28.00    3.20
 -11  -3   8   29.00    2.30
 -11  -3   8   24.10    3.20
 -11  -3   8   23.20    2.00
 -11  -3   8   25.10    3.20
 -11  -3   8   26.00    3.80
 -11   3   8   25.10    3.40
  11   3  -8   19.10    2.30
  11   3  -8   23.40    2.50
 -11   3   8   27.10    3.00
 -11   3   8   31.50    3.00
 -10  -3   8    5.90    1.80
 -10  -3   8    2.90    1.80
 -10  -3   8    3.20    1.60
 -10  -3   8    5.00    1.00
 -10  -3   8    4.30    1.70
 -10  -3   8    5.50    2.50
 -10  -3   8    4.20    1.50
  10   3  -8    3.70    1.10
 -10   3   8    4.00    1.30
  10   3  -8    3.90    1.20
[truncated: 742,652 more chars]
