# Supplementary material for: Crystal and mol­ecular structures of datiscetin and its monohydrate isolated from Datisca cannabina L
Source: Acta Crystallogr E Crystallogr Commun. 2026 Apr 29;82(Pt 5):511–5. doi: 10.1107/S2056989026004056 (PMC13148220; doi:10.1107/S2056989026004056)
Supplement: Supplementary file 2 [file e-82-00511-h200sup2.hkl]

data_h200                                                                       
_shelx_title ' cu_k2025_h200_ibragimova_12_a.res in P2(1)/c'                    
_shelx_refln_list_code          4                                               
_shelx_F_calc_maximum      175.46                                               
_exptl_crystal_F_000       592.00                                               
_reflns_d_resolution_high  0.8298                                               
                                                                                
loop_                                                                           
 _space_group_symop_operation_xyz                                               
 'x, y, z'                                                                      
 '-x, y+1/2, -z+1/2'                                                            
 '-x, -y, -z'                                                                   
 'x, -y-1/2, z-1/2'                                                             
                                                                                
_cell_length_a    15.0296                                                       
_cell_length_b     3.7601                                                       
_cell_length_c    21.6148                                                       
_cell_angle_alpha  90.000                                                       
_cell_angle_beta   99.453                                                       
_cell_angle_gamma  90.000                                                       
                                                                                
_shelx_F_squared_multiplier     1.000                                           
                                                                                
loop_                                                                           
 _refln_index_h                                                                 
 _refln_index_k                                                                 
 _refln_index_l                                                                 
 _refln_F_squared_calc                                                          
 _refln_F_squared_meas                                                          
 _refln_F_squared_sigma                                                         
 _refln_observed_status                                                         
   1   0   0       1179.77       1257.27        64.38 o                         
   2   0   0       7818.44      10073.23       510.84 o                         
   3   0   0        251.55        247.71         8.17 o                         
   4   0   0       3238.75       3116.51       121.20 o                         
   5   0   0       3224.97       2958.88       108.34 o                         
   6   0   0         97.83        114.22         3.66 o                         
   8   0   0       4016.93       4460.37       135.08 o                         
   9   0   0         27.72         35.26         1.87 o                         
  10   0   0         77.23         60.48         2.17 o                         
  11   0   0        282.38        268.33         6.44 o                         
  12   0   0         53.01         51.03         2.13 o                         
  13   0   0        440.32        406.64         8.80 o                         
  14   0   0        238.73        231.93         5.67 o                         
  15   0   0         15.41          8.00         1.36 o                         
  16   0   0         46.06         40.43         2.30 o                         
  17   0   0         62.04         61.49         3.70 o                         
   1   1   0       3714.87       3303.39       123.73 o                         
   2   1   0         49.06         41.63         1.33 o                         
   3   1   0          7.47          9.00         0.56 o                         
   4   1   0        445.23        449.39         7.39 o                         
   5   1   0         16.86         23.35         1.34 o                         
   6   1   0        272.91        287.85         5.08 o                         
   7   1   0        148.42        178.10         2.95 o                         
   8   1   0        104.68        107.47         2.25 o                         
   9   1   0         28.77         37.91         1.23 o                         
  10   1   0        406.48        431.30         7.06 o                         
  11   1   0          1.28          0.57         0.42 o                         
  12   1   0         12.34          9.56         0.73 o                         
  13   1   0        571.37        554.49         8.31 o                         
  14   1   0         49.97         57.02         2.46 o                         
  15   1   0        298.96        296.77         5.95 o                         
  16   1   0          9.26         12.72         1.37 o                         
  17   1   0          8.36          7.05         1.55 o                         
   0   2   0         37.59         24.99         1.82 o                         
   1   2   0        394.45        366.94         6.25 o                         
   2   2   0       1328.20       1214.86        18.15 o                         
   3   2   0        156.72        154.48         3.09 o                         
   4   2   0        114.04        113.49         2.08 o                         
   5   2   0          0.14         -0.33         0.35 o                         
   6   2   0          2.46          2.25         0.43 o                         
   7   2   0        115.55        122.60         2.39 o                         
   8   2   0         38.49         41.05         1.24 o                         
   9   2   0         19.58         19.05         0.90 o                         
  10   2   0        114.17        122.20         2.62 o                         
  11   2   0          0.22          1.29         0.49 o                         
  12   2   0         15.43         14.28         0.88 o                         
  13   2   0         37.95         40.85         1.70 o                         
  14   2   0        137.23        148.06         3.33 o                         
  15   2   0        130.60        140.59         3.53 o                         
  16   2   0         19.75         19.00         1.55 o                         
   1   3   0          1.85          2.00         1.55 o                         
   2   3   0         14.23         12.66         1.00 o                         
   3   3   0          1.12          0.00         0.51 o                         
   4   3   0         75.38         74.30         2.30 o                         
   5   3   0        356.93        374.18         6.37 o                         
   6   3   0         23.67         27.92         1.55 o                         
   7   3   0         22.06         21.99         1.21 o                         
   8   3   0         39.37         42.75         1.65 o                         
   9   3   0          7.63          8.57         0.81 o                         
  10   3   0         61.25         72.31         2.32 o                         
  11   3   0         58.27         65.21         1.98 o                         
  12   3   0        224.32        254.16         5.88 o                         
  13   3   0        153.80        177.28         6.30 o                         
   0   4   0         85.17         83.99         4.50 o                         
   1   4   0         66.74         71.09         3.05 o                         
   2   4   0          3.73          3.86         0.93 o                         
   3   4   0        158.97        159.60         4.75 o                         
   4   4   0         17.00         14.21         1.26 o                         
   5   4   0        100.37        108.32         3.44 o                         
   6   4   0         53.06         57.76         2.19 o                         
   7   4   0          4.88          5.46         0.83 o                         
   8   4   0        164.96        204.73         6.83 o                         
 -17   1   1          0.01          0.68         1.19 o                         
 -16   1   1          3.25          2.72         0.97 o                         
 -15   1   1        443.47        421.89         7.33 o                         
 -14   1   1         14.72         18.03         1.01 o                         
 -13   1   1          9.70         12.00         0.83 o                         
 -12   1   1        118.86        107.54         2.52 o                         
 -11   1   1         13.81         14.46         0.89 o                         
 -10   1   1          0.00         -0.36         0.36 o                         
  -9   1   1         54.02         73.60         1.81 o                         
  -8   1   1         85.10        107.09         2.52 o                         
  -7   1   1         10.59         11.38         0.67 o                         
  -6   1   1          0.05          0.57         0.41 o                         
  -5   1   1         46.64         41.35         1.55 o                         
  -4   1   1       2526.80       2313.10        35.70 o                         
  -3   1   1        525.18        467.43        12.41 o                         
  -2   1   1       2520.44       2282.34        53.32 o                         
  -1   1   1        168.73        122.76         2.88 o                         
   0   1   1        100.19         82.43         1.86 o                         
   1   1   1       8800.35       8622.48       255.41 o                         
   2   1   1       1876.95       1692.59        31.94 o                         
   3   1   1       7074.91       6468.72       237.42 o                         
   4   1   1        890.29        797.84        14.11 o                         
   5   1   1        307.59        313.34         7.73 o                         
   6   1   1        536.87        587.70        10.20 o                         
   7   1   1        235.62        242.25         3.74 o                         
   8   1   1          3.45         10.19         0.55 o                         
   9   1   1        259.62        248.41         3.91 o                         
  10   1   1         70.48         78.56         1.85 o                         
  11   1   1        799.22        829.06        11.53 o                         
  12   1   1         62.12         73.63         1.88 o                         
  13   1   1        428.97        396.83         6.27 o                         
  14   1   1         85.92         82.91         2.22 o                         
  15   1   1        186.59        179.20         4.32 o                         
  16   1   1         30.85         32.14         1.54 o                         
  17   1   1         18.97         19.05         1.90 o                         
 -16   2   1         38.43         35.26         2.06 o                         
 -15   2   1         55.86         62.86         2.62 o                         
 -14   2   1          5.12          3.33         0.64 o                         
 -13   2   1         21.73         23.82         1.16 o                         
 -12   2   1         53.76         50.68         1.64 o                         
 -11   2   1          0.33          0.84         0.49 o                         
 -10   2   1         11.88         12.81         0.80 o                         
  -9   2   1         20.22         20.92         0.99 o                         
  -8   2   1        130.03        128.29         2.51 o                         
  -7   2   1          6.41          4.95         0.51 o                         
  -6   2   1         49.48         40.34         1.17 o                         
  -5   2   1        257.91        234.66         3.39 o                         
  -4   2   1        465.07        430.27         5.92 o                         
  -3   2   1         22.29         24.54         1.17 o                         
  -2   2   1        272.14        226.37         4.96 o                         
  -1   2   1        297.57        257.42         4.16 o                         
   0   2   1         20.65         20.87         1.42 o                         
   1   2   1         19.93         16.36         0.91 o                         
   2   2   1        398.23        362.23         6.52 o                         
   3   2   1       1053.33        882.22        12.67 o                         
   4   2   1        160.31        132.99         2.75 o                         
   5   2   1        402.59        391.52         5.11 o                         
   6   2   1        129.45        130.68         2.22 o                         
   7   2   1        150.73        152.15         2.50 o                         
   8   2   1         34.75         33.67         1.15 o                         
   9   2   1        122.19        124.86         2.36 o                         
  10   2   1        122.88        122.00         2.36 o                         
  11   2   1        111.27        112.35         2.38 o                         
  12   2   1          0.02          0.80         0.47 o                         
  13   2   1         28.72         30.84         1.19 o                         
  14   2   1         21.49         17.02         1.19 o                         
  15   2   1          5.19          4.04         0.71 o                         
 -13   3   1          0.03          0.61         0.69 o                         
 -12   3   1        111.93        129.27         2.97 o                         
 -11   3   1          4.75          8.76         1.07 o                         
 -10   3   1         75.28         84.10         2.36 o                         
  -9   3   1         82.00         93.21         2.44 o                         
  -8   3   1         11.85         10.74         0.88 o                         
  -7   3   1          0.13          0.76         0.54 o                         
  -6   3   1        103.06         95.40         2.55 o                         
  -5   3   1         50.98         47.01         1.81 o                         
  -4   3   1        196.26        191.42         3.60 o                         
  -3   3   1         32.75         33.12         1.41 o                         
  -2   3   1        163.82        158.44         3.61 o                         
  -1   3   1         14.72         12.16         1.56 o                         
   0   3   1          0.77          1.37         1.52 o                         
   1   3   1         36.51         36.84         3.04 o                         
   2   3   1          0.04          0.59         1.03 o                         
   3   3   1         29.28         29.22         1.31 o                         
   4   3   1         53.76         54.77         1.87 o                         
   5   3   1        355.30        335.84         5.63 o                         
   6   3   1        271.11        275.93         6.90 o                         
   7   3   1        116.99        119.90         2.86 o                         
   8   3   1         46.91         50.49         1.88 o                         
   9   3   1        146.56        154.74         3.32 o                         
  10   3   1         74.32         78.02         2.33 o                         
  11   3   1          5.25          5.71         0.70 o                         
  12   3   1         83.24         93.45         2.75 o                         
  13   3   1         66.40         76.46         3.97 o                         
  -8   4   1         53.50         59.45         2.78 o                         
  -7   4   1        398.72        396.01        11.80 o                         
  -6   4   1         38.32         43.61         1.77 o                         
  -5   4   1          3.22          1.07         1.11 o                         
  -4   4   1          3.07          2.20         0.80 o                         
  -3   4   1         49.87         51.65         2.43 o                         
  -2   4   1        105.32        105.17         4.64 o                         
  -1   4   1         51.86         44.36         2.19 o                         
   0   4   1          0.00         -0.15         0.72 o                         
   1   4   1         22.46         20.21         1.54 o                         
   2   4   1          5.49          8.38         1.05 o                         
   3   4   1         20.28         19.06         1.46 o                         
   4   4   1          3.42          3.88         0.85 o                         
   5   4   1         58.36         59.36         2.36 o                         
   6   4   1          2.47          2.67         0.97 o                         
   7   4   1         79.75         81.73         2.61 o                         
   8   4   1          6.27          8.42         0.83 o                         
 -18   0   2        114.89        114.21         8.33 o                         
 -17   0   2         36.40         31.22         3.24 o                         
 -16   0   2         36.83         23.87         2.38 o                         
 -15   0   2        365.39        344.09        11.28 o                         
 -14   0   2       1241.42       1124.74        23.37 o                         
 -13   0   2          6.06          3.32         1.34 o                         
 -12   0   2        716.28        775.24        16.30 o                         
 -11   0   2        719.15        727.75        20.14 o                         
 -10   0   2         68.16         61.33         2.51 o                         
  -9   0   2         15.88         27.67         1.66 o                         
  -8   0   2       2680.89       2778.74        83.83 o                         
  -7   0   2        934.60       1063.16        56.01 o                         
  -6   0   2        671.61        678.05        20.86 o                         
  -5   0   2        556.13        470.82        14.59 o                         
  -3   0   2        110.83         81.80         3.81 o                         
  -2   0   2      10738.60      10581.95       537.64 o                         
  -1   0   2         15.67         12.00         0.78 o                         
   0   0   2       4169.49       6952.03       354.01 o                         
   1   0   2       1511.52       2053.97        75.03 o                         
   2   0   2       7907.91      12588.56       640.11 o                         
   3   0   2        786.69        741.21        25.44 o                         
   4   0   2        271.77        253.27         7.57 o                         
   5   0   2         16.52         10.52         0.92 o                         
   6   0   2         98.56         97.40         5.59 o                         
   7   0   2        233.88        219.03         5.18 o                         
   8   0   2        505.05        537.87        11.20 o                         
   9   0   2          0.29          1.75         0.56 o                         
  10   0   2          2.07          4.09         0.66 o                         
  11   0   2         22.01         25.79         1.52 o                         
  12   0   2       1390.51       1393.00        24.91 o                         
  13   0   2        547.96        570.34        12.24 o                         
  14   0   2        167.00        169.94         4.27 o                         
  15   0   2        144.67        122.76         3.53 o                         
  16   0   2         25.05         27.53         2.17 o                         
  17   0   2         31.76         31.46         2.12 o                         
 -17   1   2          2.07          0.35         1.02 o                         
 -16   1   2         85.76         84.90         3.45 o                         
 -15   1   2          0.34         -0.74         0.83 o                         
 -14   1   2         51.86         49.46         1.88 o                         
 -13   1   2         12.85         14.08         1.21 o                         
 -12   1   2          2.98          2.35         0.60 o                         
 -11   1   2        241.99        229.48         4.10 o                         
 -10   1   2        168.74        159.72         3.52 o                         
  -9   1   2          8.46         11.03         0.71 o                         
  -8   1   2        380.19        357.73         6.63 o                         
  -7   1   2         60.04         66.10         2.25 o                         
  -6   1   2        256.21        253.49         6.08 o                         
  -5   1   2         93.96         89.58         2.67 o                         
  -4   1   2        739.61        652.07        13.48 o                         
  -3   1   2       1287.88       1185.78        21.75 o                         
  -2   1   2      14214.88      13766.00       550.35 o                         
  -1   1   2      12614.39      12677.21       459.46 o                         
   0   1   2       4329.51       4065.76       121.01 o                         
   1   1   2       7038.12       6630.85       152.54 o                         
   2   1   2       1599.27       1455.72        24.17 o                         
   3   1   2         28.71         31.11         1.21 o                         
   4   1   2        725.57        690.96        11.50 o                         
   5   1   2          0.77          2.93         0.52 o                         
   6   1   2       2120.08       2297.30        35.72 o                         
   7   1   2         37.41         30.41         1.15 o                         
   8   1   2        873.07        902.25        10.65 o                         
   9   1   2        353.24        374.28         5.13 o                         
  10   1   2          6.06          5.29         0.57 o                         
  11   1   2         31.78         29.95         1.13 o                         
  12   1   2        383.67        373.32         5.60 o                         
  13   1   2        326.30        310.70         5.13 o                         
  14   1   2          8.12          4.65         0.58 o                         
  15   1   2         19.18         20.60         1.22 o                         
  16   1   2         35.95         42.76         1.77 o                         
  17   1   2          3.25          4.78         1.29 o                         
 -16   2   2          0.08          0.15         0.83 o                         
 -15   2   2         86.13         91.91         2.93 o                         
 -14   2   2          1.57          1.89         0.58 o                         
 -13   2   2          8.04         11.07         1.15 o                         
 -12   2   2         11.03         13.75         0.87 o                         
 -11   2   2         49.88         49.33         1.76 o                         
 -10   2   2         95.48         97.60         2.26 o                         
  -9   2   2         55.71         61.57         1.60 o                         
  -8   2   2         18.25         17.75         0.86 o                         
  -7   2   2         19.73         22.51         0.94 o                         
  -6   2   2        245.18        236.02         3.41 o                         
  -5   2   2          3.36          7.14         0.56 o                         
  -4   2   2       1153.42       1040.38        12.90 o                         
  -3   2   2         95.95         81.75         1.97 o                         
  -2   2   2        270.15        248.79         4.72 o                         
  -1   2   2        454.49        408.29         9.18 o                         
   0   2   2         23.10         26.28         1.35 o                         
   1   2   2          9.67          8.00         0.67 o                         
   2   2   2        195.21        167.11         3.04 o                         
   3   2   2       2522.90       2313.42        31.41 o                         
   4   2   2         39.26         27.04         1.07 o                         
   5   2   2          6.33          4.56         0.51 o                         
   6   2   2         23.24         25.66         0.95 o                         
   7   2   2          8.27         13.76         0.72 o                         
   8   2   2          0.07          0.30         0.40 o                         
   9   2   2         41.39         39.64         1.28 o                         
  10   2   2         13.87         15.84         0.89 o                         
  11   2   2       1297.79       1324.53        17.38 o                         
  12   2   2          1.74          0.80         0.51 o                         
  13   2   2        113.44        109.30         2.41 o                         
  14   2   2        500.13        496.74         8.37 o                         
  15   2   2          9.47         10.67         1.02 o                         
 -13   3   2          2.25          4.92         0.95 o                         
 -12   3   2          0.77          0.32         0.54 o                         
 -11   3   2          0.40          0.40         0.55 o                         
 -10   3   2        135.85        150.92         3.12 o                         
  -9   3   2        316.88        343.00         5.97 o                         
  -8   3   2          1.37          1.15         0.59 o                         
  -7   3   2          8.24         10.11         0.90 o                         
  -6   3   2         34.84         40.14         1.70 o                         
  -5   3   2         62.40         53.30         1.91 o                         
  -4   3   2        478.17        433.20         6.49 o                         
  -3   3   2        300.89        281.46         4.79 o                         
  -2   3   2        282.31        271.16         4.49 o                         
  -1   3   2        123.53        117.68         3.20 o                         
   0   3   2          0.16          0.45         1.78 o                         
   1   3   2        115.97        101.79         3.18 o                         
   2   3   2          0.71          1.43         1.07 o                         
   3   3   2        133.51        124.94         2.80 o                         
   4   3   2          0.34          1.05         0.61 o                         
   5   3   2          0.09         -0.14         0.53 o                         
   6   3   2        298.18        294.39         5.34 o                         
   7   3   2         59.96         58.74         1.99 o                         
   8   3   2         11.34         11.86         0.93 o                         
   9   3   2         56.13         58.84         2.37 o                         
  10   3   2         94.04         95.47         2.55 o                         
  11   3   2        126.54        130.24         3.06 o                         
  12   3   2          5.71          7.06         1.15 o                         
  13   3   2        236.33        242.97         5.90 o                         
  -8   4   2         88.40         89.48         2.86 o                         
  -7   4   2         33.81         38.18         1.61 o                         
  -6   4   2        187.12        182.50         4.29 o                         
  -5   4   2         19.79         20.43         1.80 o                         
  -4   4   2          0.25         -0.73         0.73 o                         
  -3   4   2          1.07          0.66         0.63 o                         
  -2   4   2         10.24         10.70         1.07 o                         
  -1   4   2          8.01          6.64         0.98 o                         
   0   4   2         19.74         19.13         1.43 o                         
   1   4   2         32.10         29.39         1.97 o                         
   2   4   2         11.88         10.38         1.35 o                         
   3   4   2          4.94          3.42         0.94 o                         
   4   4   2          3.02          4.13         0.90 o                         
   5   4   2          5.00          8.44         1.00 o                         
   6   4   2          1.35          2.22         0.69 o                         
   7   4   2          1.78          2.83         0.75 o                         
   8   4   2          4.80          6.13         0.85 o                         
 -17   1   3          6.93         13.80         1.79 o                         
 -16   1   3          2.87          3.41         0.99 o                         
 -15   1   3         69.87         68.46         2.69 o                         
 -14   1   3          0.17         -0.20         0.71 o                         
 -13   1   3         10.09          7.09         1.10 o                         
 -12   1   3         22.06         25.77         1.37 o                         
 -11   1   3         13.84         11.92         0.92 o                         
 -10   1   3          0.18         -0.05         0.43 o                         
  -9   1   3        596.14        623.57         8.69 o                         
  -8   1   3       1370.89       1379.08        21.09 o                         
  -7   1   3        322.24        336.45         5.98 o                         
  -6   1   3       2799.80       2969.60        62.21 o                         
  -5   1   3        618.72        542.14        13.19 o                         
  -4   1   3          2.08          2.14         0.37 o                         
  -3   1   3         26.55         20.62         0.97 o                         
  -2   1   3         16.58         12.72         1.03 o                         
  -1   1   3      30786.82      40566.91      2063.24 o                         
   0   1   3       1389.59       1226.15        19.57 o                         
   1   1   3        373.89        363.74         7.45 o                         
   2   1   3         41.44         35.81         1.05 o                         
   3   1   3         15.80         10.89         0.59 o                         
   4   1   3        416.76        385.18         7.72 o                         
   5   1   3        766.96        739.48        11.68 o                         
   6   1   3       2301.77       2424.30        34.68 o                         
   7   1   3        483.19        502.52         6.04 o                         
   8   1   3         39.78         47.57         1.20 o                         
   9   1   3        180.52        160.42         2.63 o                         
  10   1   3         36.31         30.97         1.11 o                         
  11   1   3         31.15         30.31         1.14 o                         
  12   1   3       1010.53        992.89        13.22 o                         
  13   1   3         34.76         35.28         1.33 o                         
  14   1   3        139.01        162.49         3.70 o                         
  15   1   3         57.93         55.71         1.98 o                         
  16   1   3         23.20         23.62         1.38 o                         
 -16   2   3         23.05         28.83         2.56 o                         
 -15   2   3         15.21         14.57         1.17 o                         
 -14   2   3         13.96         14.66         1.07 o                         
 -13   2   3          8.45          9.83         0.85 o                         
 -12   2   3         58.51         61.57         1.72 o                         
 -11   2   3         31.62         27.18         1.29 o                         
 -10   2   3          3.14          2.26         0.52 o                         
  -9   2   3          7.41          9.77         0.69 o                         
  -8   2   3          0.62          0.66         0.39 o                         
  -7   2   3          2.70          1.70         0.47 o                         
  -6   2   3         27.58         31.35         1.04 o                         
  -5   2   3        133.19        136.54         2.33 o                         
  -4   2   3         14.94         12.94         0.69 o                         
  -3   2   3        154.25        133.34         2.68 o                         
  -2   2   3        400.71        364.44         6.60 o                         
  -1   2   3        459.47        376.49         7.15 o                         
   0   2   3         20.32         24.20         1.14 o                         
   1   2   3          0.59         -0.51         0.79 o                         
   2   2   3         58.10         47.64         1.51 o                         
   3   2   3         65.53         57.83         1.67 o                         
   4   2   3       2653.02       2662.09        32.74 o                         
   5   2   3          1.94          0.92         0.42 o                         
   6   2   3        539.35        551.71         7.02 o                         
   7   2   3        118.00        127.68         2.36 o                         
   8   2   3        180.57        176.59         2.92 o                         
   9   2   3        807.46        812.16        10.50 o                         
  10   2   3          0.01          0.16         0.47 o                         
  11   2   3        781.65        819.43        10.86 o                         
  12   2   3          5.68          4.64         0.62 o                         
  13   2   3         63.09         65.20         1.98 o                         
  14   2   3         80.17         74.04         2.12 o                         
  15   2   3          1.60          3.25         0.80 o                         
 -13   3   3          0.13          0.37         1.59 o                         
 -12   3   3         44.04         46.82         1.63 o                         
 -11   3   3        140.32        151.42         3.41 o                         
 -10   3   3        118.38        130.59         3.07 o                         
  -9   3   3        437.66        480.10         7.67 o                         
  -8   3   3         84.19         88.75         2.36 o                         
  -7   3   3         49.18         49.50         1.84 o                         
  -6   3   3         22.45         23.72         1.57 o                         
  -5   3   3         46.28         41.33         1.66 o                         
  -4   3   3        801.68        766.39        10.83 o                         
  -3   3   3        237.49        203.12         3.66 o                         
  -2   3   3        322.49        296.66         4.81 o                         
  -1   3   3         32.72         31.62         1.73 o                         
   0   3   3          0.89         42.24        26.59 o                         
   1   3   3         14.52         12.98         1.13 o                         
   2   3   3         13.92         14.73         1.06 o                         
   3   3   3         23.27         24.90         1.29 o                         
   4   3   3        113.43        107.73         2.75 o                         
   5   3   3         19.13         17.89         1.09 o                         
   6   3   3         69.40         67.08         2.00 o                         
   7   3   3        212.62        226.07         4.14 o                         
   8   3   3         16.39         15.76         1.04 o                         
   9   3   3         51.51         53.51         1.82 o                         
  10   3   3         63.27         63.41         2.27 o                         
  11   3   3          5.37          5.62         0.98 o                         
  12   3   3         39.49         39.30         1.90 o                         
  -8   4   3          6.16          2.60         0.88 o                         
  -7   4   3          1.27          1.08         0.80 o                         
  -6   4   3         14.65         14.64         1.07 o                         
  -5   4   3         64.21         64.10         2.53 o                         
  -4   4   3          3.09          2.95         0.84 o                         
  -3   4   3         11.39         11.19         1.05 o                         
  -2   4   3          0.04         -0.64         0.64 o                         
  -1   4   3         23.81         24.24         1.45 o                         
   0   4   3          9.84          9.30         1.14 o                         
   1   4   3          4.11          3.86         1.00 o                         
   2   4   3         13.39         14.31         1.41 o                         
   3   4   3          0.04         -0.74         0.74 o                         
   4   4   3          0.19         -0.76         0.76 o                         
   5   4   3         23.06         24.84         1.56 o                         
   6   4   3         78.45         83.01         3.04 o                         
   7   4   3         43.66         46.48         2.36 o                         
 -18   0   4          7.33          7.65         2.41 o                         
 -17   0   4         11.58         11.10         2.01 o                         
 -16   0   4         54.31         42.85         4.58 o                         
 -15   0   4        100.05        101.68         4.83 o                         
 -14   0   4        148.57        132.27         4.43 o                         
 -13   0   4        431.40        379.94        11.88 o                         
 -12   0   4        258.39        243.78         6.68 o                         
 -11   0   4         33.75         37.27         2.11 o                         
 -10   0   4        231.33        253.72         7.46 o                         
  -9   0   4       1349.03       1320.54        31.85 o                         
  -8   0   4        308.30        360.41        15.36 o                         
  -7   0   4        718.67        646.70        34.74 o                         
  -6   0   4       2005.84       2081.14        53.70 o                         
  -5   0   4       1561.76       1401.15        49.29 o                         
  -4   0   4       1739.33       1592.25        57.89 o                         
  -3   0   4        174.89        178.12         8.21 o                         
  -2   0   4        158.97        144.98         4.78 o                         
   0   0   4       1562.16       1777.53       100.44 o                         
   1   0   4          6.06          5.84         1.80 o                         
   2   0   4       3374.29       4260.80       460.76 o                         
   3   0   4        194.92        207.07         5.98 o                         
   4   0   4        490.48        578.89        12.02 o                         
   5   0   4        974.90       1156.05        25.12 o                         
   6   0   4        209.40        257.19         6.70 o                         
   7   0   4       1325.64       1308.80        19.99 o                         
   8   0   4        194.36        232.58         4.29 o                         
   9   0   4        549.75        580.35         9.18 o                         
  10   0   4        116.10        127.07         3.08 o                         
  11   0   4        534.31        537.88         9.88 o                         
  12   0   4         14.73         19.07         1.86 o                         
  13   0   4        217.38        217.37         5.09 o                         
  14   0   4        678.91        690.12        13.86 o                         
  15   0   4        127.57        118.26         4.11 o                         
  16   0   4         85.42         94.14         3.51 o                         
  17   0   4         19.13         18.15         2.84 o                         
 -17   1   4          0.18         -0.55         0.88 o                         
 -16   1   4        110.64        124.06         4.20 o                         
 -15   1   4        118.15        109.56         3.50 o                         
 -14   1   4         17.30         13.94         1.67 o                         
 -13   1   4        107.72         96.21         3.36 o                         
 -12   1   4         26.49         27.68         1.46 o                         
 -11   1   4         23.47         35.56         2.36 o                         
 -10   1   4        114.11        131.43         2.59 o                         
  -9   1   4          2.29          7.02         0.58 o                         
  -8   1   4       1319.59       1392.11        20.39 o                         
  -7   1   4        509.12        463.35         7.71 o                         
  -6   1   4        407.96        396.68         8.39 o                         
  -5   1   4         32.66         48.69         2.46 o                         
  -4   1   4        448.49        375.87         6.88 o                         
  -3   1   4        253.67        198.76         3.40 o                         
  -2   1   4         62.28         76.14         5.57 o                         
  -1   1   4       1570.78       1662.05        30.75 o                         
   0   1   4       9101.93       9385.16       279.28 o                         
   1   1   4       1510.85       1500.43        21.84 o                         
   2   1   4        120.00        116.07         3.04 o                         
   3   1   4         21.32         27.66         1.66 o                         
   4   1   4        383.37        398.27         6.81 o                         
   5   1   4          0.22          5.20         0.84 o                         
   6   1   4          5.02         13.38         1.19 o                         
   7   1   4        100.64        148.49         2.50 o                         
   8   1   4        210.90        203.03         2.79 o                         
   9   1   4          4.93          5.80         0.53 o                         
  10   1   4        567.72        549.83         7.27 o                         
  11   1   4         83.89         82.56         1.87 o                         
  12   1   4        470.24        476.97         7.68 o                         
  13   1   4         12.25         12.06         0.82 o                         
  14   1   4          0.14          1.64         0.55 o                         
  15   1   4        320.20        334.91         5.72 o                         
  16   1   4          0.10          1.26         0.67 o                         
 -16   2   4          4.69          2.06         1.46 o                         
 -15   2   4         33.57         37.94         2.27 o                         
 -14   2   4          1.92          3.37         0.78 o                         
 -13   2   4         13.87         23.63         1.58 o                         
 -12   2   4         46.91         64.54         2.42 o                         
 -11   2   4        106.10        107.67         2.57 o                         
 -10   2   4        581.42        601.19         8.03 o                         
  -9   2   4          0.45          8.37         1.40 o                         
  -8   2   4         44.45         47.47         1.41 o                         
  -7   2   4          8.12         11.78         0.75 o                         
  -6   2   4          9.23         11.39         0.66 o                         
  -5   2   4         11.24         15.40         0.73 o                         
  -4   2   4         78.37         74.15         1.52 o                         
  -3   2   4       3330.73       3271.04        45.18 o                         
  -2   2   4          0.61          0.73         0.47 o                         
  -1   2   4        496.26        466.78         7.11 o                         
   0   2   4        552.82        548.75         7.72 o                         
   1   2   4         63.95         54.90         1.58 o                         
   2   2   4        499.78        507.67         8.88 o                         
   3   2   4        135.40        117.38         2.49 o                         
   4   2   4        307.64        294.40         4.74 o                         
   5   2   4         22.19         22.23         0.93 o                         
   6   2   4         71.29         71.19         1.77 o                         
   7   2   4          3.86          7.18         0.62 o                         
   8   2   4        587.85        585.04         7.53 o                         
   9   2   4         51.86         66.83         2.65 o                         
  10   2   4         19.92         22.33         1.23 o                         
  11   2   4        691.77        692.10         9.07 o                         
  12   2   4        562.56        572.89         8.93 o                         
  13   2   4         55.28         51.79         1.75 o                         
  14   2   4         83.84         80.81         2.15 o                         
  15   2   4         32.32         38.76         1.78 o                         
 -13   3   4         12.42         12.59         1.34 o                         
 -12   3   4         30.43         32.51         1.34 o                         
 -11   3   4        383.94        425.74         7.03 o                         
 -10   3   4        152.47        174.00         3.36 o                         
  -9   3   4        289.13        314.13         5.36 o                         
  -8   3   4        233.26        243.54         4.80 o                         
  -7   3   4         69.12         64.01         2.08 o                         
  -6   3   4         28.46         27.39         1.69 o                         
  -5   3   4         15.08         15.19         1.08 o                         
  -4   3   4         28.92         26.76         1.31 o                         
  -3   3   4        185.02        181.80         3.50 o                         
  -2   3   4         22.38         24.28         1.21 o                         
  -1   3   4        142.65        133.52         2.98 o                         
   0   3   4          2.64          3.27         2.87 o                         
   1   3   4         49.43         40.70         2.56 o                         
   2   3   4          0.23          2.97         1.25 o                         
   3   3   4          0.65          1.02         0.60 o                         
   4   3   4          3.59          3.76         0.69 o                         
   5   3   4         37.78         43.56         2.75 o                         
   6   3   4         24.90         25.76         1.24 o                         
   7   3   4          9.80         16.35         0.97 o                         
   8   3   4         25.69         37.13         1.43 o                         
   9   3   4         47.80         55.42         1.86 o                         
  10   3   4         47.81         57.67         2.17 o                         
  11   3   4          0.82          0.82         0.57 o                         
  12   3   4         15.57         18.03         1.16 o                         
  -8   4   4         83.50         86.88         4.69 o                         
  -7   4   4         30.12         34.31         1.53 o                         
  -6   4   4          0.53          2.06         0.62 o                         
  -5   4   4          0.40          1.80         0.71 o                         
  -4   4   4         31.98         30.71         1.58 o                         
  -3   4   4          0.23         -0.08         0.64 o                         
  -2   4   4          3.66          1.48         0.69 o                         
  -1   4   4          9.00          9.96         1.07 o                         
   0   4   4          7.47          6.10         1.25 o                         
   1   4   4          6.07          6.46         1.09 o                         
   2   4   4          0.37          1.38         0.81 o                         
   3   4   4          0.03          1.08         0.84 o                         
   4   4   4         10.22          9.78         1.15 o                         
   5   4   4          0.36          0.62         0.78 o                         
   6   4   4         16.14         16.22         2.15 o                         
   7   4   4         46.06         53.76         2.88 o                         
 -17   1   5         33.44         37.43         2.40 o                         
 -16   1   5         21.04         20.89         1.83 o                         
 -15   1   5         52.71         49.20         2.31 o                         
 -14   1   5         91.02         83.81         3.52 o                         
 -13   1   5          0.15          0.77         0.67 o                         
 -12   1   5        195.94        183.88         4.44 o                         
 -11   1   5        237.47        243.62         4.70 o                         
 -10   1   5         46.11         48.71         1.83 o                         
  -9   1   5        290.99        307.04         4.90 o                         
  -8   1   5        178.24        202.05         3.36 o                         
  -7   1   5        126.14        119.10         2.40 o                         
  -6   1   5        633.45        622.08        12.05 o                         
  -5   1   5         90.58         83.48         2.99 o                         
  -4   1   5        649.56        649.57        13.43 o                         
  -3   1   5        342.90        381.87         6.85 o                         
  -2   1   5        703.26        710.47        11.46 o                         
  -1   1   5        240.77        215.06         3.47 o                         
   0   1   5        356.10        349.92         6.23 o                         
   1   1   5        496.96        466.29         7.04 o                         
   2   1   5       2144.88       2211.51        33.23 o                         
   3   1   5        278.10        289.99         4.51 o                         
   4   1   5          7.65          8.96         0.88 o                         
   5   1   5        979.63       1065.80        15.49 o                         
   6   1   5        255.53        269.94         3.94 o                         
   7   1   5        335.18        336.68         4.14 o                         
   8   1   5          1.45          1.18         0.42 o                         
   9   1   5        178.48        172.04         2.63 o                         
  10   1   5       1298.10       1313.95        16.17 o                         
  11   1   5        221.38        229.85         4.09 o                         
  12   1   5        177.19        175.96         3.04 o                         
  13   1   5        100.27        102.94         2.33 o                         
  14   1   5         35.94         34.80         1.96 o                         
  15   1   5          0.02         -0.14         0.72 o                         
  16   1   5          1.52          0.70         0.67 o                         
 -16   2   5          9.56         13.65         1.87 o                         
 -15   2   5         23.84         30.76         2.39 o                         
 -14   2   5          9.72         11.28         1.06 o                         
 -13   2   5         58.90         59.07         2.04 o                         
 -12   2   5          1.28          0.11         0.48 o                         
 -11   2   5         89.83         96.10         2.11 o                         
 -10   2   5        380.69        382.36         6.12 o                         
  -9   2   5         73.11         83.64         1.90 o                         
  -8   2   5         20.67         24.51         1.03 o                         
  -7   2   5        638.34        649.17         8.76 o                         
  -6   2   5        258.61        270.50         3.65 o                         
  -5   2   5        685.40        662.41         7.77 o                         
  -4   2   5       1671.32       1595.81        18.02 o                         
  -3   2   5         59.44         48.94         1.46 o                         
  -2   2   5       2112.41       1894.01        26.71 o                         
  -1   2   5        113.90        112.78         2.96 o                         
   0   2   5       3425.14       3162.22        38.78 o                         
   1   2   5          3.79          6.05         1.51 o                         
   2   2   5         76.27         66.19         1.73 o                         
   3   2   5        803.21        782.38        11.23 o                         
   4   2   5        227.86        249.02         4.17 o                         
   5   2   5       1415.62       1469.92        19.56 o                         
   6   2   5         15.08         14.46         1.36 o                         
   7   2   5        154.36        170.59         3.05 o                         
   8   2   5          9.36         12.54         0.82 o                         
   9   2   5        328.22        318.88         4.90 o                         
  10   2   5          6.91          5.89         0.66 o                         
  11   2   5          7.45          6.16         0.72 o                         
  12   2   5         45.45         53.88         1.98 o                         
  13   2   5         30.28         29.76         1.56 o                         
  14   2   5         11.66         12.20         1.01 o                         
  15   2   5          2.29          2.09         0.65 o                         
 -13   3   5          8.55         12.05         2.12 o                         
 -12   3   5          4.27          5.61         0.76 o                         
 -11   3   5         84.49         89.10         2.28 o                         
 -10   3   5         50.58         49.73         1.69 o                         
  -9   3   5          3.64          5.26         0.74 o                         
  -8   3   5        217.79        237.20         4.58 o                         
  -7   3   5          4.53          4.01         0.69 o                         
  -6   3   5          0.18          0.05         0.52 o                         
  -5   3   5         82.92         81.00         2.85 o                         
  -4   3   5          4.35          3.40         0.78 o                         
  -3   3   5          4.18          4.45         0.73 o                         
  -2   3   5         97.15         92.78         3.03 o                         
  -1   3   5          0.91          0.65         0.62 o                         
   0   3   5         42.68         39.30         2.06 o                         
   1   3   5          7.86          5.88         1.50 o                         
   2   3   5          0.23         -0.13         1.10 o                         
   3   3   5          4.14          2.85         1.10 o                         
   4   3   5          0.01         -0.38         0.48 o                         
   5   3   5         13.16         13.37         0.92 o                         
   6   3   5          0.00         -0.25         0.58 o                         
   7   3   5         11.58         11.24         0.94 o                         
   8   3   5        175.31        174.28         3.67 o                         
   9   3   5        106.99        109.38         2.67 o                         
  10   3   5         50.27         54.83         1.91 o                         
  11   3   5         76.55         81.07         3.06 o                         
  12   3   5         15.49         13.94         1.30 o                         
  -8   4   5          5.10          4.02         0.80 o                         
  -7   4   5          3.56          8.26         0.82 o                         
  -6   4   5          8.66          8.15         0.87 o                         
  -5   4   5         13.63         15.44         1.22 o                         
  -4   4   5          4.71          3.15         0.82 o                         
  -3   4   5          1.80          1.39         0.65 o                         
  -2   4   5         47.88         44.97         2.18 o                         
  -1   4   5          0.19         -0.60         0.60 o                         
   0   4   5         18.08         22.64         1.75 o                         
   1   4   5          2.21          3.74         1.15 o                         
   2   4   5          0.38          0.76         1.74 o                         
   3   4   5          6.69          7.09         1.15 o                         
   4   4   5          7.11          8.22         0.99 o                         
   5   4   5          2.73          2.76         0.82 o                         
   6   4   5          2.26          2.23         0.93 o                         
   7   4   5         18.39         23.01         1.36 o                         
 -17   0   6          3.31          7.65         2.62 o                         
 -16   0   6        309.74        267.35        12.44 o                         
 -15   0   6         12.03          9.61         4.05 o                         
 -14   0   6        719.33        634.83        18.63 o                         
 -13   0   6         65.58         57.38         3.30 o                         
 -12   0   6        113.78        115.49         3.92 o                         
 -11   0   6          0.01          0.45         0.82 o                         
 -10   0   6          0.31          0.15         0.64 o                         
  -9   0   6          8.24         10.73         1.19 o                         
  -8   0   6        483.97        558.46        13.12 o                         
  -7   0   6       1055.67       1148.84        35.34 o                         
  -6   0   6         36.41         39.40         3.76 o                         
  -5   0   6         72.10         54.16         3.38 o                         
  -4   0   6        173.99        132.70         3.60 o                         
  -3   0   6       2589.50       2452.68        73.12 o                         
  -2   0   6         40.70         45.51         1.52 o                         
  -1   0   6        330.62        305.81         7.41 o                         
   0   0   6       1216.70       1258.60        29.02 o                         
   1   0   6       1517.20       1570.22        30.46 o                         
   2   0   6         95.49         91.53         3.15 o                         
   3   0   6       1372.46       1536.36        29.06 o                         
   4   0   6       3387.13       3863.84        89.20 o                         
   5   0   6       4893.62       6043.15       180.70 o                         
   6   0   6        420.56        455.38         7.28 o                         
   7   0   6        467.05        528.32         8.07 o                         
   8   0   6         45.52         44.72         1.51 o                         
   9   0   6        104.97        108.74         2.76 o                         
  10   0   6        248.54        257.12         5.10 o                         
  11   0   6       1820.38       1799.07        30.20 o                         
  12   0   6         83.83         84.49         4.26 o                         
  13   0   6        445.32        453.34         9.19 o                         
  14   0   6         78.67         73.24         2.75 o                         
  15   0   6         12.65         14.28         1.30 o                         
  16   0   6         36.05         40.76         5.86 o                         
 -17   1   6         25.87         28.07         2.40 o                         
 -16   1   6         27.69         27.14         2.09 o                         
 -15   1   6        374.32        336.36         7.54 o                         
 -14   1   6         56.23         47.89         2.40 o                         
 -13   1   6          1.38          4.09         0.85 o                         
 -12   1   6        150.09        141.64         3.95 o                         
 -11   1   6         39.85         52.67         2.10 o                         
 -10   1   6          7.31          9.72         0.79 o                         
  -9   1   6         94.08         92.26         2.10 o                         
  -8   1   6          2.34          0.65         0.42 o                         
  -7   1   6         76.77         76.01         2.23 o                         
  -6   1   6          3.30          1.32         0.45 o                         
  -5   1   6         14.66         17.28         0.81 o                         
  -4   1   6         27.31         20.79         1.10 o                         
  -3   1   6         69.11         79.07         2.10 o                         
  -2   1   6        106.49         74.95         1.84 o                         
  -1   1   6       1247.61       1227.67        17.21 o                         
   0   1   6        415.34        396.99         5.43 o                         
   1   1   6         55.61         56.33         1.20 o                         
   2   1   6        251.05        249.63         3.88 o                         
   3   1   6       4983.42       5732.79       119.74 o                         
   4   1   6       1145.78       1214.75        17.32 o                         
   5   1   6        519.57        586.21         6.88 o                         
   6   1   6          4.73          2.83         0.62 o                         
   7   1   6        273.33        265.63         3.38 o                         
   8   1   6        409.34        424.40         5.07 o                         
   9   1   6         58.68         55.70         1.36 o                         
  10   1   6       1625.07       1635.11        19.45 o                         
  11   1   6        146.58        146.24         2.69 o                         
  12   1   6         12.91         15.31         0.90 o                         
  13   1   6         18.98         17.99         0.98 o                         
  14   1   6         23.39         22.95         1.32 o                         
  15   1   6         68.65         82.44         2.35 o                         
  16   1   6          8.25          7.12         0.89 o                         
 -16   2   6          7.00          8.59         1.45 o                         
 -15   2   6          3.23          3.29         1.13 o                         
 -14   2   6          8.70          8.02         1.13 o                         
 -13   2   6          3.26          4.49         0.70 o                         
 -12   2   6        406.60        404.81         6.29 o                         
 -11   2   6        117.42        105.46         2.18 o                         
 -10   2   6       2448.26       2587.11        31.04 o                         
  -9   2   6        671.02        676.25         8.85 o                         
  -8   2   6         11.95         14.75         0.81 o                         
  -7   2   6        217.31        230.53         3.44 o                         
  -6   2   6        280.96        267.67         3.47 o                         
  -5   2   6         56.24         67.53         1.51 o                         
  -4   2   6        190.57        186.16         2.79 o                         
  -3   2   6       2100.94       2082.24        25.07 o                         
  -2   2   6       5984.28       6066.29        93.74 o                         
  -1   2   6       1445.61       1303.39        17.78 o                         
   0   2   6        280.97        275.96         4.19 o                         
   1   2   6        572.55        529.02         6.99 o                         
   2   2   6        530.14        500.07        10.31 o                         
   3   2   6         17.08         21.19         1.07 o                         
   4   2   6          2.79          1.40         0.46 o                         
   5   2   6         67.06         69.04         1.85 o                         
   6   2   6        246.28        248.89         3.98 o                         
   7   2   6        112.91        113.14         2.37 o                         
   8   2   6        226.55        220.04         3.61 o                         
   9   2   6          7.84          8.88         0.74 o                         
  10   2   6          6.76          6.50         0.71 o                         
  11   2   6        152.20        148.66         3.14 o                         
  12   2   6         17.34         16.58         1.09 o                         
  13   2   6         37.84         35.74         1.45 o                         
  14   2   6         20.18         16.04         1.13 o                         
 -13   3   6          0.28          1.16         0.67 o                         
 -12   3   6          5.78          5.01         0.77 o                         
 -11   3   6        139.73        154.31         3.54 o                         
 -10   3   6          9.67          7.92         0.81 o                         
  -9   3   6         18.34         19.74         1.28 o                         
  -8   3   6          1.46          1.22         0.57 o                         
  -7   3   6          7.21          5.98         0.76 o                         
  -6   3   6          1.77          1.78         0.55 o                         
  -5   3   6          7.53          5.94         0.79 o                         
  -4   3   6         62.17         56.77         1.90 o                         
  -3   3   6          1.09          0.71         0.71 o                         
  -2   3   6        616.36        559.75         8.34 o                         
  -1   3   6         24.88         21.15         1.82 o                         
   0   3   6         18.01         14.91         2.33 o                         
   1   3   6         11.80         13.01         1.26 o                         
   2   3   6         10.65         10.04         1.09 o                         
   3   3   6          3.63          2.72         0.69 o                         
   4   3   6         21.12         19.64         1.46 o                         
   5   3   6         41.94         41.57         1.52 o                         
   6   3   6        118.47        122.17         2.91 o                         
   7   3   6          0.10         -0.10         0.54 o                         
   8   3   6         17.75         16.75         1.01 o                         
   9   3   6          2.22          2.90         0.76 o                         
  10   3   6          0.79          1.19         1.44 o                         
  11   3   6         49.18         55.04         1.98 o                         
  12   3   6         19.47         18.71         1.09 o                         
  -8   4   6          8.66          6.78         1.75 o                         
  -7   4   6          6.47          7.58         0.82 o                         
  -6   4   6          0.02          0.60         0.67 o                         
  -5   4   6          4.33          5.21         0.94 o                         
  -4   4   6         11.37         11.45         1.01 o                         
  -3   4   6          0.19         -0.25         0.64 o                         
  -2   4   6         15.54         14.56         1.38 o                         
  -1   4   6          3.67          2.57         0.89 o                         
   0   4   6          3.13          2.67         1.08 o                         
   1   4   6          8.26          7.66         1.52 o                         
   2   4   6          2.60          2.33         1.33 o                         
   3   4   6          1.31          1.48         1.00 o                         
   4   4   6         53.50         48.55         2.41 o                         
   5   4   6         26.24         24.02         1.68 o                         
   6   4   6         32.11         36.50         2.48 o                         
 -17   1   7         16.16         14.77         1.62 o                         
 -16   1   7         42.82         36.31         2.38 o                         
 -15   1   7          0.85          0.84         0.78 o                         
 -14   1   7         41.58         45.25         2.24 o                         
 -13   1   7          5.36          3.05         0.82 o                         
 -12   1   7        103.16        104.79         3.03 o                         
 -11   1   7        639.62        596.46        10.90 o                         
 -10   1   7        100.52         99.00         2.40 o                         
  -9   1   7        273.89        263.02         4.28 o                         
  -8   1   7        125.58        119.44         2.27 o                         
  -7   1   7        663.04        698.19         9.77 o                         
  -6   1   7        163.14        144.62         3.04 o                         
  -5   1   7        200.47        204.83         3.93 o                         
  -4   1   7        347.63        369.99         6.65 o                         
  -3   1   7         10.71          7.39         0.66 o                         
  -2   1   7        143.92        153.25         2.77 o                         
  -1   1   7        673.70        631.52         8.89 o                         
   0   1   7       1860.96       1934.70        25.80 o                         
   1   1   7       1898.79       1883.30        28.48 o                         
   2   1   7        170.82        204.13         4.73 o                         
   3   1   7       2367.86       2641.04        36.56 o                         
   4   1   7        278.65        300.22         4.16 o                         
   5   1   7        106.13        120.22         1.97 o                         
   6   1   7        379.13        382.45         4.51 o                         
   7   1   7         47.34         38.54         1.15 o                         
   8   1   7        534.37        562.35         6.66 o                         
   9   1   7         54.48         52.58         1.42 o                         
  10   1   7        275.07        264.25         3.82 o                         
  11   1   7        401.18        405.13         6.93 o                         
  12   1   7         31.38         32.50         1.21 o                         
  13   1   7         88.13         81.62         2.42 o                         
  14   1   7         46.85         43.18         1.66 o                         
  15   1   7         20.05         21.63         1.57 o                         
 -16   2   7         49.43         51.47         2.91 o                         
 -15   2   7         36.89         49.39         3.03 o                         
 -14   2   7         57.10         51.59         2.45 o                         
 -13   2   7          8.95          9.42         0.94 o                         
 -12   2   7        247.16        259.62         4.07 o                         
 -11   2   7        177.41        168.63         2.86 o                         
 -10   2   7        557.80        549.82         7.40 o                         
  -9   2   7         64.71         57.40         1.56 o                         
  -8   2   7        106.51        102.03         2.05 o                         
  -7   2   7         18.13         16.53         0.80 o                         
  -6   2   7        141.93        135.05         2.31 o                         
  -5   2   7         17.32         18.19         0.80 o                         
  -4   2   7        233.91        228.56         3.27 o                         
  -3   2   7         28.53         28.35         1.18 o                         
  -2   2   7         19.13         18.24         0.97 o                         
  -1   2   7        579.49        561.95         7.90 o                         
   0   2   7        129.70        119.18         2.26 o                         
   1   2   7         69.42         71.00         1.63 o                         
   2   2   7          0.64          2.09         0.45 o                         
   3   2   7          0.55          0.88         0.66 o                         
   4   2   7         17.29         17.94         0.87 o                         
   5   2   7         37.48         40.85         1.52 o                         
   6   2   7        156.28        168.69         3.01 o                         
   7   2   7          0.00          0.05         0.54 o                         
   8   2   7         66.07         68.52         1.87 o                         
   9   2   7        320.03        325.18         5.12 o                         
  10   2   7         18.29         18.38         1.08 o                         
  11   2   7         35.24         32.63         1.46 o                         
  12   2   7          0.03         -0.48         0.48 o                         
  13   2   7          0.46          0.99         0.58 o                         
  14   2   7          9.02         10.21         1.01 o                         
 -13   3   7          4.58          6.45         0.84 o                         
 -12   3   7          2.21          2.34         0.62 o                         
 -11   3   7          5.57          6.00         0.73 o                         
 -10   3   7          7.65          6.33         0.77 o                         
  -9   3   7          0.30          1.03         0.58 o                         
  -8   3   7          5.75          5.40         0.73 o                         
  -7   3   7          9.30         10.12         1.00 o                         
  -6   3   7         14.20         16.59         1.09 o                         
  -5   3   7          0.00          0.04         0.52 o                         
  -4   3   7        243.98        227.89         4.13 o                         
  -3   3   7        219.47        206.36         3.83 o                         
  -2   3   7        186.80        167.37         3.43 o                         
  -1   3   7        168.78        143.58         3.30 o                         
   0   3   7          6.20          6.55         1.79 o                         
   1   3   7          5.71          5.16         1.42 o                         
   2   3   7         10.46         11.51         1.28 o                         
   3   3   7          2.47          2.07         2.35 o                         
   4   3   7        346.97        342.70         6.93 o                         
   5   3   7         39.27         40.09         1.59 o                         
   6   3   7         50.79         49.00         1.70 o                         
   7   3   7        103.19        101.51         3.61 o                         
   8   3   7          3.60          3.60         0.77 o                         
   9   3   7         12.84         11.76         0.93 o                         
  10   3   7         85.08         85.48         2.38 o                         
  11   3   7          9.33         13.69         1.14 o                         
  -7   4   7          0.93          1.31         0.75 o                         
  -6   4   7          1.88          0.95         0.78 o                         
  -5   4   7          4.86          4.71         0.94 o                         
  -4   4   7          0.01         -0.02         0.61 o                         
  -3   4   7          9.60          8.83         0.90 o                         
  -2   4   7          0.51          1.28         2.23 o                         
  -1   4   7         38.60         38.19         2.16 o                         
   0   4   7          1.07          2.20         1.68 o                         
   1   4   7         66.06         65.93         3.28 o                         
   2   4   7          1.37         -0.16         0.91 o                         
   3   4   7          6.54          3.50         0.99 o                         
   4   4   7         10.58          9.60         1.17 o                         
   5   4   7          5.10          4.23         1.04 o                         
   6   4   7          7.32          8.42         1.01 o                         
 -16   0   8        114.70        109.11         8.98 o                         
 -15   0   8        237.05        183.06         7.16 o                         
 -14   0   8          0.25          0.91         0.79 o                         
 -13   0   8          0.01          2.37         1.32 o                         
 -12   0   8        303.04        267.84         6.35 o                         
 -11   0   8        175.36        171.01         4.45 o                         
 -10   0   8         28.88         33.10         1.63 o                         
  -9   0   8         12.88         14.81         1.13 o                         
  -8   0   8        379.96        353.83         7.51 o                         
  -7   0   8       1377.95       1362.45        27.29 o                         
  -6   0   8         43.55         38.48         3.89 o                         
  -5   0   8        610.37        621.70        16.48 o                         
  -4   0   8        343.10        406.73         9.92 o                         
  -3   0   8       1033.40       1133.41        24.18 o                         
  -2   0   8       4060.88       4695.44       169.12 o                         
  -1   0   8        427.26        445.57        10.78 o                         
   0   0   8       2103.52       2340.58        48.92 o                         
   1   0   8       7856.91          1.12         1.74 o                         
   2   0   8       6098.56       9012.04       328.67 o                         
   3   0   8        258.95        310.20         8.00 o                         
   4   0   8       6741.06       9201.33       336.75 o                         
   5   0   8       1131.79       1240.64        18.45 o                         
   6   0   8         39.70         47.85         1.53 o                         
   7   0   8        385.81        407.18         6.74 o                         
   8   0   8       1436.46       1389.81        20.85 o                         
   9   0   8       3617.47       3667.21        50.97 o                         
  10   0   8         54.91         44.43         1.74 o                         
  11   0   8       2648.73       2611.09        43.29 o                         
  12   0   8        817.74        785.39        14.83 o                         
  13   0   8          2.28          2.24         0.85 o                         
  14   0   8         66.27         87.68         4.59 o                         
  15   0   8          0.13          0.39         0.86 o                         
  16   0   8         40.57         53.01         2.97 o                         
 -17   1   8         31.22         36.20         2.77 o                         
 -16   1   8         28.40         26.68         1.76 o                         
 -15   1   8         98.30         84.22         3.37 o                         
 -14   1   8        128.36        115.51         3.81 o                         
 -13   1   8          7.14          7.37         0.91 o                         
 -12   1   8        872.48        818.75        14.61 o                         
 -11   1   8       1091.66       1074.88        17.08 o                         
 -10   1   8         20.46         23.47         1.14 o                         
  -9   1   8         19.47         19.61         1.14 o                         
  -8   1   8        530.72        505.65         7.81 o                         
  -7   1   8         27.52         31.01         0.99 o                         
  -6   1   8        360.20        390.63         5.70 o                         
  -5   1   8        202.66        205.21         3.07 o                         
  -4   1   8       2639.91       2895.93        44.80 o                         
  -3   1   8        627.29        638.26        10.33 o                         
  -2   1   8        420.94        461.20         8.01 o                         
  -1   1   8        274.99        277.40         4.48 o                         
   0   1   8         78.33         88.19         1.98 o                         
   1   1   8         27.77         25.57         1.29 o                         
   2   1   8        153.67        190.90         4.78 o                         
   3   1   8       1821.56       2058.17        29.91 o                         
   4   1   8        355.49        390.37         5.26 o                         
   5   1   8        131.38        125.91         1.93 o                         
   6   1   8         53.88         48.80         1.20 o                         
   7   1   8        327.96        312.90         4.09 o                         
   8   1   8         38.80         38.82         1.16 o                         
   9   1   8         39.74         36.19         1.14 o                         
  10   1   8        140.59        138.08         2.49 o                         
  11   1   8        610.48        607.86         8.30 o                         
  12   1   8          1.35          1.76         0.49 o                         
  13   1   8         40.03         36.06         1.60 o                         
  14   1   8          2.04          1.92         0.72 o                         
  15   1   8         17.79         19.23         1.46 o                         
 -15   2   8         62.49         62.87         3.41 o                         
 -14   2   8          6.13         10.63         1.17 o                         
 -13   2   8         27.62         22.74         1.32 o                         
 -12   2   8        121.78        120.85         2.50 o                         
 -11   2   8          1.61          2.78         0.52 o                         
 -10   2   8          0.36          0.58         0.45 o                         
  -9   2   8        105.09        110.01         2.59 o                         
  -8   2   8         52.94         55.82         1.53 o                         
  -7   2   8        101.83        108.38         2.13 o                         
  -6   2   8          7.30          7.37         0.57 o                         
  -5   2   8         39.12         46.38         1.28 o                         
  -4   2   8          2.94          4.70         0.55 o                         
  -3   2   8        144.45        132.28         2.75 o                         
  -2   2   8         51.60         57.29         1.60 o                         
  -1   2   8        228.61        217.82         3.83 o                         
   0   2   8        167.14        153.41         2.77 o                         
   1   2   8         70.04         71.96         1.81 o                         
   2   2   8         86.44         83.94         2.00 o                         
   3   2   8         93.57         98.10         2.86 o                         
   4   2   8        130.05        134.77         2.73 o                         
   5   2   8          1.15          0.93         0.44 o                         
   6   2   8         30.79         33.88         1.71 o                         
   7   2   8         82.50         82.24         2.05 o                         
   8   2   8          4.42          3.97         0.64 o                         
   9   2   8         16.94         18.19         1.07 o                         
  10   2   8         12.99         12.91         0.98 o                         
  11   2   8          4.35          5.10         0.67 o                         
  12   2   8          2.34          1.64         0.53 o                         
  13   2   8          0.50         -0.54         0.54 o                         
  14   2   8          8.33          9.04         0.90 o                         
 -13   3   8          0.75          0.78         0.75 o                         
 -12   3   8         30.75         27.20         1.37 o                         
 -11   3   8         54.32         56.00         1.81 o                         
 -10   3   8          5.09          8.57         0.86 o                         
  -9   3   8         55.93         58.29         1.88 o                         
  -8   3   8        188.31        200.23         3.84 o                         
  -7   3   8         68.74         74.36         2.33 o                         
  -6   3   8          5.71          5.48         0.68 o                         
  -5   3   8         17.95         17.85         1.07 o                         
  -4   3   8        225.51        225.03         4.79 o                         
  -3   3   8        464.25        431.69         6.96 o                         
  -2   3   8         85.33         87.71         2.89 o                         
  -1   3   8       1003.74        939.61        18.26 o                         
   0   3   8         63.32         53.79         5.05 o                         
   1   3   8        121.40        113.97         4.26 o                         
   2   3   8        458.51        421.06        24.37 o                         
   3   3   8          1.87          0.80         1.45 o                         
   4   3   8        116.90        113.00         3.12 o                         
   5   3   8         14.25         15.84         1.71 o                         
   6   3   8        104.67        108.47         3.50 o                         
   7   3   8         12.28         15.30         2.34 o                         
   8   3   8         28.85         33.58         2.06 o                         
   9   3   8          8.56          9.23         1.14 o                         
  10   3   8         25.28         21.83         1.19 o                         
  11   3   8          2.27          2.03         0.70 o                         
  -7   4   8         34.13         39.75         1.66 o                         
  -6   4   8         10.97         15.96         2.64 o                         
  -5   4   8          2.88          2.50         0.78 o                         
  -4   4   8         19.10         16.76         1.25 o                         
  -3   4   8          2.33          1.60         0.65 o                         
  -2   4   8          1.28          1.05         0.68 o                         
  -1   4   8         54.26         53.69         3.01 o                         
   0   4   8         45.03         49.81         2.77 o                         
   1   4   8        196.62        200.08         6.40 o                         
   2   4   8          2.04          2.63         1.01 o                         
   3   4   8         45.12         43.07         2.40 o                         
   4   4   8          4.66          2.99         1.14 o                         
   5   4   8         25.98         20.00         1.36 o                         
 -17   1   9          3.21          8.61         1.21 o                         
 -16   1   9          6.01          8.83         1.21 o                         
 -15   1   9        109.45         98.50         3.58 o                         
 -14   1   9          9.25          6.41         0.91 o                         
 -13   1   9        117.45        109.35         3.11 o                         
 -12   1   9         89.58        103.63         4.07 o                         
 -11   1   9       1557.36       1484.72        22.21 o                         
 -10   1   9        442.82        410.31         6.34 o                         
  -9   1   9        345.94        322.28         4.95 o                         
  -8   1   9          1.10         14.50         1.02 o                         
  -7   1   9        126.34        115.59         2.03 o                         
  -6   1   9         97.00        121.91         1.94 o                         
  -5   1   9        415.97        427.64         5.39 o                         
  -4   1   9       3485.69       3828.92        49.15 o                         
  -3   1   9       1612.10       1714.90        24.73 o                         
  -2   1   9          4.09          7.74         0.52 o                         
  -1   1   9        175.79        177.69         3.30 o                         
   0   1   9         34.76         41.66         1.45 o                         
   1   1   9        638.28        740.95        13.33 o                         
   2   1   9         56.14        274.29        16.36 o                         
   3   1   9        270.79        279.87         4.05 o                         
   4   1   9        400.17        385.05         5.01 o                         
   5   1   9         17.88         31.45         0.96 o                         
   6   1   9        403.02        422.64         5.04 o                         
   7   1   9        120.06        141.45         2.35 o                         
   8   1   9         37.73         46.52         1.26 o                         
   9   1   9        602.44        665.88         7.82 o                         
  10   1   9        499.13        481.94         6.90 o                         
  11   1   9         89.72         93.41         2.11 o                         
  12   1   9          3.12          1.64         0.62 o                         
  13   1   9         24.48         29.92         1.52 o                         
  14   1   9          3.36          3.59         0.69 o                         
  15   1   9        184.93        193.34         5.79 o                         
 -15   2   9          4.91          5.64         1.17 o                         
 -14   2   9         11.55          7.41         1.15 o                         
 -13   2   9          0.96          1.51         0.65 o                         
 -12   2   9         60.25         56.34         2.00 o                         
 -11   2   9         20.26         25.61         1.13 o                         
 -10   2   9         90.85         89.29         2.31 o                         
  -9   2   9          0.35          3.85         0.55 o                         
  -8   2   9         59.76         63.06         1.60 o                         
  -7   2   9         27.79         31.69         1.09 o                         
  -6   2   9         91.94         87.27         1.76 o                         
  -5   2   9        216.27        214.92         3.44 o                         
  -4   2   9         79.73         79.48         1.76 o                         
  -3   2   9        222.86        230.94         3.52 o                         
  -2   2   9          8.91         13.46         0.80 o                         
  -1   2   9          9.54         11.48         0.80 o                         
   0   2   9          6.47          5.79         0.81 o                         
   1   2   9         71.64         83.53         2.37 o                         
   2   2   9         28.40         30.35         1.45 o                         
   3   2   9         83.37         96.85         2.60 o                         
   4   2   9          0.32          4.30         0.60 o                         
   5   2   9         88.54         89.79         2.34 o                         
   6   2   9         79.76         87.90         2.27 o                         
   7   2   9        136.18        139.13         3.12 o                         
   8   2   9         78.20         84.59         2.24 o                         
   9   2   9         68.44         75.21         2.16 o                         
  10   2   9         14.10         17.53         1.04 o                         
  11   2   9         24.28         24.22         1.27 o                         
  12   2   9         11.43         11.59         0.88 o                         
  13   2   9          9.31          9.70         0.90 o                         
 -12   3   9          1.65          2.66         0.70 o                         
 -11   3   9          0.11          0.86         0.55 o                         
 -10   3   9         10.86         14.95         0.94 o                         
  -9   3   9         31.66         34.92         1.50 o                         
  -8   3   9         29.65         30.63         1.51 o                         
  -7   3   9        120.42        126.77         2.78 o                         
  -6   3   9         70.70         75.54         2.12 o                         
  -5   3   9          0.00          1.69         0.60 o                         
  -4   3   9          0.30          0.56         0.52 o                         
  -3   3   9        426.09        414.69         6.97 o                         
  -2   3   9         54.80         61.10         2.59 o                         
  -1   3   9         24.47         24.62         1.90 o                         
   0   3   9        238.19        198.54         6.56 o                         
   1   3   9         51.55         69.83         2.85 o                         
   2   3   9         14.99         16.14         1.44 o                         
   3   3   9         54.19         52.68         3.79 o                         
   4   3   9        109.77        117.40         3.64 o                         
   5   3   9         21.22         25.60         1.91 o                         
   6   3   9          1.65          2.00         2.22 o                         
   7   3   9          8.60         10.23         1.11 o                         
   8   3   9          7.41         10.35         0.94 o                         
   9   3   9          0.45         -0.16         0.58 o                         
  10   3   9          0.81          1.06         0.72 o                         
  -6   4   9         80.39         86.10         3.02 o                         
  -5   4   9         29.34         27.06         1.47 o                         
  -4   4   9         26.43         30.95         2.07 o                         
  -3   4   9         69.27         62.09         2.36 o                         
  -2   4   9         33.13         29.19         2.63 o                         
  -1   4   9         53.20         54.10         3.29 o                         
   0   4   9          5.95          6.20         1.10 o                         
   1   4   9        242.91        232.56         6.70 o                         
   2   4   9         99.15         90.98         4.60 o                         
   3   4   9          4.53          4.63         1.04 o                         
   4   4   9         85.12         83.34         4.82 o                         
 -16   0  10         40.20         46.16         5.69 o                         
 -15   0  10         50.76         52.97        10.72 o                         
 -14   0  10        125.55        106.61         6.32 o                         
 -13   0  10       1261.19       1227.49        23.51 o                         
 -12   0  10        696.54        651.29        13.30 o                         
 -11   0  10        279.23        269.52         6.82 o                         
 -10   0  10        147.88        142.98         3.89 o                         
  -9   0  10         14.92         16.85         1.08 o                         
  -8   0  10        277.51        306.57         6.23 o                         
  -7   0  10       1047.43       1038.18        18.58 o                         
  -6   0  10       2836.51       3026.58        59.14 o                         
  -5   0  10       2287.78       2592.89        50.59 o                         
  -4   0  10        170.94        162.82         7.83 o                         
  -3   0  10       3804.82       4593.37       142.75 o                         
  -2   0  10        710.18        795.76        19.16 o                         
  -1   0  10       1282.08       1387.63        43.80 o                         
   0   0  10       3620.03       4019.72       145.57 o                         
   1   0  10         61.22         47.94         2.06 o                         
   2   0  10       3197.38       3893.31       115.03 o                         
   3   0  10       2620.38       3125.09        57.30 o                         
   4   0  10        144.59        173.17         3.55 o                         
   5   0  10         44.86         62.06         1.79 o                         
   6   0  10        263.89        242.03         4.96 o                         
   7   0  10        206.45        221.96         4.57 o                         
   8   0  10        110.70        108.47         2.79 o                         
   9   0  10       1761.52       1714.53        25.68 o                         
  10   0  10       2563.87       2449.18        36.08 o                         
  11   0  10        203.60        163.93         3.98 o                         
  12   0  10         37.34         35.07         2.04 o                         
  13   0  10         99.57         96.65         7.24 o                         
  14   0  10          9.88          9.50         1.38 o                         
  15   0  10         35.81         38.31         2.53 o                         
 -17   1  10         13.52         17.85         1.76 o                         
 -16   1  10         15.43         25.28         2.10 o                         
 -15   1  10          9.53          8.70         1.13 o                         
 -14   1  10          9.42         13.16         1.36 o                         
 -13   1  10          0.00         -0.23         0.56 o                         
 -12   1  10        107.35        103.18         3.00 o                         
 -11   1  10        166.77        154.46         3.35 o                         
 -10   1  10        716.62        681.25         9.28 o                         
  -9   1  10         63.10         58.55         1.57 o                         
  -8   1  10        151.59        153.52         2.69 o                         
  -7   1  10         36.93         32.84         0.98 o                         
  -6   1  10         40.56         35.97         1.09 o                         
  -5   1  10          0.07          0.30         0.29 o                         
  -4   1  10        567.41        601.83         7.73 o                         
  -3   1  10         33.06         47.01         1.13 o                         
  -2   1  10          2.43          3.95         0.40 o                         
  -1   1  10        613.51        620.54         8.07 o                         
   0   1  10        275.75        274.98         4.05 o                         
   1   1  10        231.66        251.39         3.91 o                         
   2   1  10        350.90        341.92         4.47 o                         
   3   1  10          7.58          7.10         0.53 o                         
   4   1  10         22.73         26.09         0.90 o                         
   5   1  10        249.34        249.64         3.40 o                         
   6   1  10          3.23          4.22         0.53 o                         
   7   1  10        175.50        175.40         2.72 o                         
   8   1  10         41.53         38.67         1.23 o                         
   9   1  10        429.68        420.13         5.50 o                         
  10   1  10        937.64        890.47        10.96 o                         
  11   1  10         16.10         18.00         1.23 o                         
  12   1  10         53.92         45.75         1.59 o                         
  13   1  10         67.36         65.58         2.23 o                         
  14   1  10         13.19         10.86         0.99 o                         
 -15   2  10         35.81         44.00         2.33 o                         
 -14   2  10         14.14         14.97         1.38 o                         
 -13   2  10          6.79          4.78         0.78 o                         
 -12   2  10          2.79          0.89         0.59 o                         
 -11   2  10          5.47          5.48         0.63 o                         
 -10   2  10         19.82         19.65         1.00 o                         
  -9   2  10         22.52         22.99         0.98 o                         
  -8   2  10         12.84         13.26         0.76 o                         
  -7   2  10        200.60        199.34         3.05 o                         
  -6   2  10         63.31         58.96         1.48 o                         
  -5   2  10         57.71         65.99         1.64 o                         
  -4   2  10        213.38        211.28         4.03 o                         
  -3   2  10        301.87        308.03         4.55 o                         
  -2   2  10        133.87        129.96         3.08 o                         
  -1   2  10         97.74        108.16         2.45 o                         
   0   2  10        102.04        103.07         2.41 o                         
   1   2  10        215.57        218.05         4.95 o                         
   2   2  10         18.03         23.10         1.25 o                         
   3   2  10         52.78         50.35         2.21 o                         
   4   2  10        167.47        162.79         3.46 o                         
   5   2  10         10.73         12.90         0.98 o                         
   6   2  10          8.18          8.80         0.80 o                         
   7   2  10         56.47         58.49         1.93 o                         
   8   2  10         11.55          8.44         0.94 o                         
   9   2  10         25.91         25.02         1.20 o                         
  10   2  10         10.45          9.66         0.81 o                         
  11   2  10          1.55          0.61         0.53 o                         
  12   2  10         18.11         20.00         1.20 o                         
  13   2  10          0.02          0.08         0.65 o                         
 -12   3  10         16.01         15.65         1.27 o                         
 -11   3  10          1.86          1.48         0.63 o                         
 -10   3  10        119.06        123.82         3.08 o                         
  -9   3  10         21.16         21.23         1.33 o                         
  -8   3  10          1.20          1.28         0.49 o                         
  -7   3  10          0.21          0.53         0.54 o                         
  -6   3  10         22.48         29.33         1.33 o                         
  -5   3  10          2.81          2.36         1.00 o                         
  -4   3  10         14.30         11.15         0.87 o                         
  -3   3  10        119.60        117.35         3.18 o                         
  -2   3  10        182.50        170.55         3.69 o                         
  -1   3  10         60.99         60.51         3.37 o                         
   0   3  10        136.69        137.26         4.97 o                         
   1   3  10          8.64          9.80         1.21 o                         
   2   3  10         93.82         92.22         3.23 o                         
   3   3  10          3.85          3.15         1.12 o                         
   4   3  10         38.71         39.85         2.15 o                         
   5   3  10          0.00         -0.30         1.69 o                         
   6   3  10          2.31          1.15         1.17 o                         
   7   3  10         52.90         56.44         3.38 o                         
   8   3  10          6.32          7.23         1.31 o                         
   9   3  10         14.03         14.99         1.42 o                         
  10   3  10          3.85          3.38         0.87 o                         
  -5   4  10          4.26          5.84         0.83 o                         
  -4   4  10        160.83        151.00         9.55 o                         
  -3   4  10         29.19         24.18         1.54 o                         
  -2   4  10        386.55        352.39        14.32 o                         
  -1   4  10        158.62        166.81         6.37 o                         
   0   4  10         75.60         69.91         4.52 o                         
   1   4  10        107.60        104.44         4.63 o                         
   2   4  10        115.75        112.12         5.60 o                         
   3   4  10         82.55         75.48         3.64 o                         
 -16   1  11         62.46         58.36         3.16 o                         
 -15   1  11         42.43         47.04         2.28 o                         
 -14   1  11          5.40          5.53         0.79 o                         
 -13   1  11         59.23         50.66         2.15 o                         
 -12   1  11        152.88        155.49         3.45 o                         
 -11   1  11         54.86         54.66         1.72 o                         
 -10   1  11          4.25          3.20         0.59 o                         
  -9   1  11         91.10         94.63         1.95 o                         
  -8   1  11          4.44          4.24         0.49 o                         
  -7   1  11        210.32        188.96         2.94 o                         
  -6   1  11         20.00         27.61         0.94 o                         
  -5   1  11         44.04         46.94         1.15 o                         
  -4   1  11        202.83        201.46         2.72 o                         
  -3   1  11        738.86        766.04         9.21 o                         
  -2   1  11          3.50          8.94         0.50 o                         
  -1   1  11        391.90        424.81         5.22 o                         
   0   1  11        266.52        294.33         3.94 o                         
   1   1  11        681.14        699.17         8.64 o                         
   2   1  11         30.91         31.23         1.10 o                         
   3   1  11        696.45        762.47         9.64 o                         
   4   1  11         21.93         20.54         0.91 o                         
   5   1  11         67.77         64.32         1.82 o                         
   6   1  11          0.66          1.71         0.49 o                         
   7   1  11        494.28        469.52         5.90 o                         
   8   1  11        477.80        504.72         6.28 o                         
   9   1  11         41.80         40.71         1.65 o                         
  10   1  11        265.76        271.19         4.26 o                         
  11   1  11        246.51        223.85         4.87 o                         
  12   1  11         11.22          8.76         0.82 o                         
  13   1  11        102.46        108.12         2.81 o                         
  14   1  11         64.00         66.36         3.11 o                         
 -15   2  11         24.36         27.32         2.01 o                         
 -14   2  11         55.36         62.17         2.96 o                         
 -13   2  11         20.04         24.08         1.43 o                         
 -12   2  11         15.36         12.68         0.96 o                         
 -11   2  11          4.35          3.43         0.54 o                         
 -10   2  11         92.22         88.36         2.09 o                         
  -9   2  11         20.91         18.73         1.11 o                         
  -8   2  11         61.61         62.84         1.65 o                         
  -7   2  11        125.02        135.45         2.51 o                         
  -6   2  11         31.97         33.80         1.18 o                         
  -5   2  11         17.02         23.27         1.14 o                         
  -4   2  11         77.18         77.98         2.42 o                         
  -3   2  11         97.58        104.05         2.42 o                         
  -2   2  11          7.23          7.73         0.73 o                         
  -1   2  11          0.91          0.44         0.51 o                         
   0   2  11         18.89         16.07         1.06 o                         
   1   2  11        383.16        362.35         6.26 o                         
   2   2  11          4.00          3.32         0.87 o                         
   3   2  11         27.41         27.37         1.56 o                         
   4   2  11        101.39        100.52         3.40 o                         
   5   2  11         47.49         52.69         1.99 o                         
   6   2  11          0.15         -0.55         0.60 o                         
   7   2  11         28.51         28.44         1.27 o                         
   8   2  11         18.09         14.44         0.96 o                         
   9   2  11          4.83          5.59         0.76 o                         
  10   2  11          6.02          7.87         0.81 o                         
  11   2  11         64.12         64.42         2.62 o                         
  12   2  11         20.43         19.93         1.23 o                         
 -12   3  11          3.48          3.35         0.86 o                         
 -11   3  11          6.05          5.21         0.85 o                         
 -10   3  11          6.11          7.64         0.86 o                         
  -9   3  11          0.61          0.36         0.63 o                         
  -8   3  11        240.10        240.73         4.72 o                         
  -7   3  11         99.68         98.54         2.66 o                         
  -6   3  11         94.99        100.20         2.42 o                         
  -5   3  11         97.19        101.57         2.46 o                         
  -4   3  11          6.60          6.00         0.74 o                         
  -3   3  11         44.16         46.89         1.82 o                         
  -2   3  11         61.58         56.84         2.35 o                         
  -1   3  11        194.36        186.90         4.22 o                         
   0   3  11        570.02        536.66        12.13 o                         
   1   3  11          0.12         -0.71         3.01 o                         
   2   3  11         98.37         90.92         3.19 o                         
   3   3  11         39.43         39.71         2.11 o                         
   4   3  11          6.17          4.83         1.17 o                         
   5   3  11          4.51          5.69         2.49 o                         
   6   3  11          9.23         11.32         1.36 o                         
   7   3  11         80.74         81.70         4.00 o                         
   8   3  11         22.61         25.61         1.65 o                         
   9   3  11         37.08         33.34         1.88 o                         
  -4   4  11        138.48        125.44         3.82 o                         
  -3   4  11         22.76         25.42         2.02 o                         
  -2   4  11        124.39        124.85         4.47 o                         
  -1   4  11         29.86         24.19         2.03 o                         
   0   4  11         13.04         13.59         1.42 o                         
   1   4  11          4.67          3.62         1.68 o                         
   2   4  11         80.83         82.20         4.82 o                         
 -16   0  12          8.05          6.12         2.62 o                         
 -15   0  12         74.43         77.85         5.86 o                         
 -14   0  12        228.46        219.90         9.71 o                         
 -13   0  12         47.68         45.17         2.22 o                         
 -12   0  12       2844.43       2730.21        51.06 o                         
 -11   0  12       2998.98       2959.46        51.50 o                         
 -10   0  12       1780.33       1759.15        31.19 o                         
  -9   0  12        167.27        171.10         4.10 o                         
  -8   0  12        977.97        972.05        18.00 o                         
  -7   0  12        113.62        120.97         3.07 o                         
  -6   0  12         40.54         48.02         1.65 o                         
  -5   0  12       2146.99       2514.28        36.17 o                         
  -4   0  12       2923.93       3237.01        52.93 o                         
  -3   0  12          9.83          3.10         0.52 o                         
  -2   0  12        267.04        311.46         5.39 o                         
  -1   0  12        600.29        685.26        11.90 o                         
   0   0  12          0.56          4.00         0.59 o                         
   1   0  12        412.30        482.06         9.89 o                         
   2   0  12        542.59        539.56        11.53 o                         
   3   0  12        647.00        707.88        14.40 o                         
   4   0  12         28.42         21.68         1.45 o                         
   5   0  12        172.92        176.36         3.64 o                         
   6   0  12         10.23         14.47         1.04 o                         
   7   0  12        437.39        401.98         7.59 o                         
   8   0  12         45.13         39.87         1.80 o                         
   9   0  12         72.99         76.01         2.62 o                         
  10   0  12        244.45        201.92         4.35 o                         
  11   0  12          7.82         10.12         1.84 o                         
  12   0  12         63.33         43.67         2.33 o                         
  13   0  12         19.24         12.17         1.55 o                         
  14   0  12         98.40         99.32         5.39 o                         
 -16   1  12          8.60         13.21         1.74 o                         
 -15   1  12         17.18         14.10         1.38 o                         
 -14   1  12         36.13         41.00         2.66 o                         
 -13   1  12         11.56         11.22         0.96 o                         
 -12   1  12         31.51         34.78         1.40 o                         
 -11   1  12        494.64        479.63         7.04 o                         
 -10   1  12         28.15         30.74         1.11 o                         
  -9   1  12        142.55        139.95         2.46 o                         
  -8   1  12          4.26          4.62         0.50 o                         
  -7   1  12         11.38          8.58         0.65 o                         
  -6   1  12        158.48        168.43         2.56 o                         
  -5   1  12        956.14        996.44        11.31 o                         
  -4   1  12        532.71        606.28         6.98 o                         
  -3   1  12          3.17          1.62         0.34 o                         
  -2   1  12        192.45        171.94         2.41 o                         
  -1   1  12        259.04        280.81         3.50 o                         
   0   1  12         35.61         37.45         1.13 o                         
   1   1  12        564.01        595.69         7.88 o                         
   2   1  12        578.58        588.13         8.04 o                         
   3   1  12        206.16        218.97         3.46 o                         
   4   1  12        526.70        534.33         7.70 o                         
   5   1  12        232.96        236.37         3.70 o                         
   6   1  12         23.85         24.34         0.98 o                         
   7   1  12         48.96         46.46         1.38 o                         
   8   1  12        369.35        353.61         4.88 o                         
   9   1  12         93.39        105.32         2.94 o                         
  10   1  12        209.98        197.85         3.52 o                         
  11   1  12        156.84        161.00         3.39 o                         
  12   1  12         21.59         20.12         1.21 o                         
  13   1  12         35.00         30.93         1.91 o                         
 -15   2  12         30.40         37.99         2.22 o                         
 -14   2  12          3.20          4.76         1.00 o                         
 -13   2  12         28.19         29.75         1.59 o                         
 -12   2  12         71.77         73.94         2.37 o                         
 -11   2  12          1.05          0.42         0.59 o                         
 -10   2  12          0.04         -0.40         0.42 o                         
  -9   2  12         37.21         39.42         1.38 o                         
  -8   2  12        107.42        110.25         2.24 o                         
  -7   2  12         12.40         14.67         0.87 o                         
  -6   2  12         84.05         79.19         1.79 o                         
  -5   2  12          1.37          1.50         0.49 o                         
  -4   2  12         93.70         99.00         2.26 o                         
  -3   2  12         53.64         51.69         1.60 o                         
  -2   2  12          0.13         -0.03         0.48 o                         
  -1   2  12          2.40          2.68         0.58 o                         
   0   2  12        335.39        347.87         6.65 o                         
   1   2  12        158.61        149.48         3.34 o                         
   2   2  12        360.22        325.90         6.25 o                         
   3   2  12        227.98        222.36         4.50 o                         
   4   2  12         45.98         53.38         2.16 o                         
   5   2  12         30.82         26.22         1.53 o                         
   6   2  12          4.41          7.13         1.07 o                         
   7   2  12          0.49          0.16         0.57 o                         
   8   2  12        529.59        499.53         7.98 o                         
   9   2  12        332.66        327.40         5.69 o                         
  10   2  12         30.18         36.54         1.48 o                         
  11   2  12          4.76          4.77         0.71 o                         
  12   2  12         20.76         19.14         1.41 o                         
 -11   3  12          0.01         -0.64         0.64 o                         
 -10   3  12          3.32          3.03         0.70 o                         
  -9   3  12         12.85         11.40         0.98 o                         
  -8   3  12         31.18         23.96         1.28 o                         
  -7   3  12        115.35        117.05         2.92 o                         
  -6   3  12         79.81         83.57         3.12 o                         
  -5   3  12        212.12        200.55         4.18 o                         
  -4   3  12         38.43         41.48         1.71 o                         
  -3   3  12          7.04          6.22         1.17 o                         
  -2   3  12        164.29        159.98         3.96 o                         
  -1   3  12          9.76          8.23         1.13 o                         
   0   3  12        802.49        764.25        14.47 o                         
   1   3  12        255.54        244.62         7.19 o                         
   2   3  12         10.41          9.70         1.18 o                         
   3   3  12         32.95         35.48         2.01 o                         
   4   3  12         17.54         18.62         1.44 o                         
   5   3  12         43.60         50.58         3.59 o                         
   6   3  12         57.04         52.93         2.76 o                         
   7   3  12         61.49         66.98         2.87 o                         
   8   3  12         44.16         44.05         2.17 o                         
   9   3  12          7.93          9.03         1.08 o                         
  -3   4  12          4.87          4.15         1.75 o                         
  -2   4  12         47.91         47.70         2.97 o                         
  -1   4  12         28.10         25.82         2.38 o                         
   0   4  12          5.54          4.90         0.89 o                         
 -16   1  13         57.16         71.88         4.52 o                         
 -15   1  13          1.07          3.13         0.75 o                         
 -14   1  13        260.45        257.38         7.11 o                         
 -13   1  13        132.55        141.27         3.60 o                         
 -12   1  13        184.37        220.01         3.94 o                         
 -11   1  13         53.50         56.25         1.62 o                         
 -10   1  13         77.59         83.96         1.97 o                         
  -9   1  13         15.61         15.30         0.81 o                         
  -8   1  13        494.53        503.10         6.73 o                         
  -7   1  13        249.46        259.37         3.95 o                         
  -6   1  13        600.15        580.18         7.25 o                         
  -5   1  13         16.19         31.71         1.02 o                         
  -4   1  13         10.48         22.62         0.81 o                         
  -3   1  13         19.93         17.70         0.73 o                         
  -2   1  13        119.49        129.38         1.92 o                         
  -1   1  13        133.39        155.95         2.35 o                         
   0   1  13          9.97         15.90         0.76 o                         
   1   1  13        226.04        256.56         4.36 o                         
   2   1  13        204.26        227.09         3.83 o                         
   3   1  13        156.10        190.54         3.48 o                         
   4   1  13        272.75        286.70         4.39 o                         
   5   1  13        845.09        887.57        11.57 o                         
   6   1  13          4.91          5.06         0.81 o                         
   7   1  13         41.54         38.39         1.43 o                         
   8   1  13        127.96        150.06         2.75 o                         
   9   1  13        733.14        706.84        10.17 o                         
  10   1  13        111.30        110.97         3.11 o                         
  11   1  13          4.51         17.72         1.33 o                         
  12   1  13         31.09         32.18         1.48 o                         
  13   1  13         64.94         69.30         2.94 o                         
 -14   2  13          3.51          3.89         0.99 o                         
 -13   2  13          0.01         -0.07         0.69 o                         
 -12   2  13         73.48        105.32         2.78 o                         
 -11   2  13          0.37         -0.03         0.47 o                         
 -10   2  13         22.10         30.20         1.12 o                         
  -9   2  13        115.00        120.38         2.39 o                         
  -8   2  13          6.53          7.19         0.67 o                         
  -7   2  13          0.22          3.63         0.56 o                         
  -6   2  13         39.05         46.07         1.49 o                         
  -5   2  13        240.87        228.29         4.01 o                         
  -4   2  13          2.45          3.87         0.55 o                         
  -3   2  13         32.58         27.61         1.29 o                         
  -2   2  13        372.47        356.29         5.41 o                         
  -1   2  13          8.75         24.06         1.24 o                         
   0   2  13          4.23          3.91         0.75 o                         
   1   2  13         11.41         12.97         1.03 o                         
   2   2  13         74.39         82.05         2.66 o                         
   3   2  13         30.96         31.03         2.77 o                         
   4   2  13         76.88         77.35         3.35 o                         
   5   2  13          1.82          3.15         1.31 o                         
   6   2  13        120.97        110.59         3.04 o                         
   7   2  13        164.14        183.55         4.86 o                         
   8   2  13          1.56         -0.45         0.97 o                         
   9   2  13        534.41        525.20         9.74 o                         
  10   2  13         11.05         11.69         1.08 o                         
  11   2  13         29.32         26.04         1.57 o                         
 -11   3  13          3.57          3.22         1.03 o                         
 -10   3  13          1.29          6.48         0.88 o                         
  -9   3  13          9.86          9.78         1.07 o                         
  -8   3  13         11.06         13.19         0.94 o                         
  -7   3  13          0.02          0.79         0.59 o                         
  -6   3  13        189.05        178.00         3.72 o                         
  -5   3  13          2.77          2.74         0.63 o                         
  -4   3  13        243.01        246.17         5.11 o                         
  -3   3  13         28.07         33.22         2.47 o                         
  -2   3  13          3.02          3.97         0.90 o                         
  -1   3  13         45.47         40.37         3.44 o                         
   0   3  13        103.96         98.17         6.09 o                         
   1   3  13        245.21        244.30         7.46 o                         
   2   3  13         12.87         10.19         1.12 o                         
   3   3  13         26.80         33.99         1.88 o                         
   4   3  13         14.23         15.47         1.35 o                         
   5   3  13          7.32          9.50         1.22 o                         
   6   3  13         54.58         50.49         2.51 o                         
   7   3  13        109.58        110.05         4.04 o                         
   8   3  13         23.13         32.68         3.25 o                         
 -16   0  14         30.18         36.75         5.03 o                         
 -15   0  14         11.79         10.92         1.52 o                         
 -14   0  14         28.68         27.69         1.98 o                         
 -13   0  14          1.77          1.83         1.10 o                         
 -12   0  14        393.83        353.02         7.48 o                         
 -11   0  14          9.93          6.72         1.05 o                         
 -10   0  14        807.12        778.99        14.71 o                         
  -9   0  14        749.63        765.45        13.64 o                         
  -8   0  14        198.58        187.70         4.20 o                         
  -7   0  14          4.96          5.31         0.71 o                         
  -6   0  14        122.09        125.90         3.08 o                         
  -5   0  14        577.17        622.79         9.75 o                         
  -4   0  14        118.56        140.19         2.90 o                         
  -3   0  14         45.92         41.42         1.52 o                         
  -2   0  14        275.77        274.92         5.05 o                         
  -1   0  14         12.99         17.24         0.98 o                         
   0   0  14          1.16          1.51         0.56 o                         
   1   0  14        298.19        265.81         6.87 o                         
   2   0  14        652.53        641.81        13.76 o                         
   3   0  14          1.86          2.16         0.76 o                         
   4   0  14        217.67        221.45         5.45 o                         
   5   0  14        408.57        391.33         7.86 o                         
   6   0  14        187.24        172.84         4.09 o                         
   7   0  14        128.11        132.55         4.00 o                         
   8   0  14          0.04          1.35         2.63 o                         
   9   0  14        153.07        134.68         3.96 o                         
  10   0  14          3.58          6.74         1.15 o                         
  11   0  14         51.63         36.53         2.98 o                         
  12   0  14         50.00         48.43         2.91 o                         
  13   0  14        107.52        122.11         5.42 o                         
 -16   1  14          6.65          8.60         1.22 o                         
 -15   1  14          0.08         -0.04         0.95 o                         
 -14   1  14         40.41         38.94         1.80 o                         
 -13   1  14        773.98        743.40        12.28 o                         
 -12   1  14          2.29          1.85         0.54 o                         
 -11   1  14       1000.34        981.62        13.71 o                         
 -10   1  14          1.39          2.96         0.69 o                         
  -9   1  14        253.54        251.72         4.24 o                         
  -8   1  14        415.58        402.91         5.42 o                         
  -7   1  14         10.32          9.42         0.67 o                         
  -6   1  14        560.34        592.39         7.33 o                         
  -5   1  14         27.53         30.50         1.01 o                         
  -4   1  14        309.49        319.62         4.30 o                         
  -3   1  14        477.82        489.01         5.68 o                         
  -2   1  14         34.27         34.75         1.02 o                         
  -1   1  14         71.32         66.67         1.55 o                         
   0   1  14         60.49         56.76         1.55 o                         
   1   1  14        768.95        809.57        10.93 o                         
   2   1  14        171.71        185.10         3.50 o                         
   3   1  14         17.38         14.08         0.95 o                         
   4   1  14         32.55         37.19         1.46 o                         
   5   1  14        226.11        224.07         3.82 o                         
   6   1  14          3.06          4.46         0.92 o                         
   7   1  14         30.23         23.42         1.16 o                         
   8   1  14          1.48          1.74         0.92 o                         
   9   1  14         58.06         62.38         2.62 o                         
  10   1  14        118.58         98.01         2.84 o                         
  11   1  14          4.46          6.13         0.85 o                         
  12   1  14          3.89          6.54         0.98 o                         
 -14   2  14          5.90         11.54         3.28 o                         
 -13   2  14        121.07        121.68         3.35 o                         
 -12   2  14         71.39         72.65         3.21 o                         
 -11   2  14         46.08         53.00         2.06 o                         
 -10   2  14         65.35         67.01         2.21 o                         
  -9   2  14        123.64        110.15         2.44 o                         
  -8   2  14        429.30        399.26         5.59 o                         
  -7   2  14        148.83        143.08         2.64 o                         
  -6   2  14         61.28         69.03         1.97 o                         
  -5   2  14         76.51         77.95         1.98 o                         
  -4   2  14          5.47          4.43         0.87 o                         
  -3   2  14         13.23         13.40         0.87 o                         
  -2   2  14        364.24        363.79         5.49 o                         
  -1   2  14       1380.13       1368.26        20.73 o                         
   0   2  14        667.77        676.10        11.86 o                         
   1   2  14        788.91        783.98        12.86 o                         
   2   2  14        594.89        575.89        10.21 o                         
   3   2  14          1.32          1.30         0.68 o                         
   4   2  14         17.61         16.35         1.60 o                         
   5   2  14         11.38         11.06         1.84 o                         
   6   2  14        121.29        107.91         3.30 o                         
   7   2  14        911.96        879.96        16.09 o                         
   8   2  14         79.99         76.10         2.85 o                         
   9   2  14        347.16        337.08         7.68 o                         
  10   2  14        269.11        255.16         5.70 o                         
  11   2  14          6.26          5.35         0.88 o                         
 -10   3  14          3.87          3.13         0.76 o                         
  -9   3  14          0.35          1.38         0.64 o                         
  -8   3  14         25.29         21.38         1.42 o                         
  -7   3  14         25.01         21.96         1.15 o                         
  -6   3  14         12.53          9.02         0.88 o                         
  -5   3  14          5.63          2.75         0.70 o                         
  -4   3  14          2.95          3.82         0.75 o                         
  -3   3  14          0.31          0.81         0.99 o                         
  -2   3  14         33.07         32.27         1.85 o                         
  -1   3  14        159.98        149.97         5.72 o                         
   0   3  14         16.47         14.35         3.88 o                         
   1   3  14        103.94        101.07         3.18 o                         
   2   3  14          4.04          3.80         0.86 o                         
   3   3  14         73.19         72.63         4.07 o                         
   4   3  14         10.69          8.63         1.25 o                         
   5   3  14          1.53          1.22         1.09 o                         
   6   3  14          1.35          1.07         0.75 o                         
   7   3  14          3.28          4.40         0.88 o                         
 -15   1  15         24.28         25.86         1.93 o                         
 -14   1  15         20.76         18.70         1.37 o                         
 -13   1  15         57.12         63.68         2.19 o                         
 -12   1  15        309.89        289.07         4.90 o                         
 -11   1  15        139.97        135.12         2.67 o                         
 -10   1  15         81.83         86.47         1.99 o                         
  -9   1  15        163.48        164.48         2.86 o                         
  -8   1  15        162.28        174.37         3.15 o                         
  -7   1  15        248.53        240.20         3.70 o                         
  -6   1  15        183.21        182.59         2.93 o                         
  -5   1  15        238.76        263.08         3.74 o                         
  -4   1  15         41.24         38.71         1.15 o                         
  -3   1  15          1.38          1.02         0.40 o                         
  -2   1  15          0.27          1.27         0.41 o                         
  -1   1  15        176.69        179.30         3.00 o                         
   0   1  15        193.54        202.16         3.51 o                         
   1   1  15        982.93        998.08        13.74 o                         
   2   1  15         77.35         79.03         2.69 o                         
   3   1  15        369.82        379.86         5.79 o                         
   4   1  15         80.35         64.92         2.06 o                         
   5   1  15          5.40          2.76         0.97 o                         
   6   1  15         75.74         74.68         2.34 o                         
   7   1  15         30.52         20.30         1.11 o                         
   8   1  15         96.08         85.22         2.38 o                         
   9   1  15         92.04         91.18         2.64 o                         
  10   1  15         68.70         57.45         2.13 o                         
  11   1  15          0.81          0.93         0.71 o                         
  12   1  15         46.32         49.91         3.29 o                         
 -14   2  15         18.97         17.06         3.06 o                         
 -13   2  15          2.72          1.79         0.78 o                         
 -12   2  15         51.36         51.00         1.73 o                         
 -11   2  15          5.77          6.02         0.70 o                         
 -10   2  15          1.47          2.77         0.51 o                         
  -9   2  15          0.54         -0.33         0.48 o                         
  -8   2  15        375.83        328.65         4.94 o                         
  -7   2  15        488.95        459.22         6.92 o                         
  -6   2  15        875.75        831.07        11.14 o                         
  -5   2  15        132.99        124.05         3.29 o                         
  -4   2  15        116.68        106.26         2.51 o                         
  -3   2  15        108.54        102.01         2.40 o                         
  -2   2  15        116.24        116.08         2.77 o                         
  -1   2  15        664.17        642.67        10.96 o                         
   0   2  15        405.92        403.36         7.66 o                         
   1   2  15        571.06        584.16        11.16 o                         
   2   2  15         24.66         26.32         1.47 o                         
   3   2  15        136.86        122.84         3.57 o                         
   4   2  15        252.77        246.85         5.69 o                         
   5   2  15          0.52          0.30         0.96 o                         
   6   2  15        202.40        170.11         4.86 o                         
   7   2  15        283.71        302.50         6.52 o                         
   8   2  15          8.00          6.73         0.94 o                         
   9   2  15         58.27         64.12         2.36 o                         
  10   2  15         48.63         50.93         2.18 o                         
 -10   3  15          0.07          0.25         0.62 o                         
  -9   3  15          1.47          2.48         0.67 o                         
  -8   3  15          1.15          1.25         0.63 o                         
  -7   3  15          5.12          4.38         0.84 o                         
  -6   3  15         82.91         78.97         2.35 o                         
  -5   3  15         77.95         81.26         3.17 o                         
  -4   3  15         36.66         39.41         2.06 o                         
  -3   3  15         76.91         79.22         3.82 o                         
  -2   3  15          8.07         10.25         1.12 o                         
  -1   3  15         83.66         78.45         2.89 o                         
   0   3  15          1.27          1.50         0.68 o                         
   1   3  15         11.82         12.78         1.26 o                         
   2   3  15          1.68          2.51         0.75 o                         
   3   3  15          5.98          6.74         0.89 o                         
   4   3  15         10.35         11.28         1.29 o                         
   5   3  15          0.49          0.58         0.80 o                         
   6   3  15         84.22         86.14         4.27 o                         
 -15   0  16          0.14          2.33         1.86 o                         
 -14   0  16          6.34          6.27         1.17 o                         
 -13   0  16          2.51          2.09         0.78 o                         
 -12   0  16        538.43        473.57        10.97 o                         
 -11   0  16        166.97        151.84         3.80 o                         
 -10   0  16          0.79          0.74         0.62 o                         
  -9   0  16          3.02          3.58         0.72 o                         
  -8   0  16         13.99         14.71         1.10 o                         
  -7   0  16         80.83         77.83         2.69 o                         
  -6   0  16         97.68         96.21         2.67 o                         
  -5   0  16        826.60        889.55        13.74 o                         
  -4   0  16         76.50         72.76         2.67 o                         
  -3   0  16        125.89        136.27         3.37 o                         
  -2   0  16          2.61          2.33         0.59 o                         
  -1   0  16        349.53        376.12         7.02 o                         
   0   0  16         26.90         30.92         1.76 o                         
   1   0  16         48.23         48.83         2.91 o                         
   2   0  16         52.18         56.80         2.71 o                         
   3   0  16       1362.81       1390.78        28.44 o                         
   4   0  16       1464.93       1472.25        28.04 o                         
   5   0  16          0.40          0.59         0.72 o                         
   6   0  16         69.88         53.41         2.57 o                         
   7   0  16          4.25          6.30         3.06 o                         
   8   0  16         92.47         89.04         3.54 o                         
   9   0  16         12.71         13.73         5.02 o                         
  10   0  16         13.61         10.34         1.37 o                         
  11   0  16         42.74         33.96         2.77 o                         
  12   0  16        178.91        198.22         7.17 o                         
 -15   1  16          2.52          2.84         1.40 o                         
 -14   1  16          6.46          6.47         0.94 o                         
 -13   1  16        161.77        145.07         3.25 o                         
 -12   1  16          0.09         -0.32         0.53 o                         
 -11   1  16         64.06         65.79         1.80 o                         
 -10   1  16        158.66        148.59         2.79 o                         
  -9   1  16         11.21         11.06         0.74 o                         
  -8   1  16         39.53         32.70         1.21 o                         
  -7   1  16        104.92        114.49         2.47 o                         
  -6   1  16          0.90          1.51         0.46 o                         
  -5   1  16         16.62         13.09         0.73 o                         
  -4   1  16          8.80          9.02         0.60 o                         
  -3   1  16        615.73        633.46         7.60 o                         
  -2   1  16        385.89        418.50         5.44 o                         
  -1   1  16         55.87         58.06         1.63 o                         
   0   1  16        834.78        880.05        12.27 o                         
   1   1  16        131.91        138.87         2.96 o                         
   2   1  16        122.02        129.57         2.82 o                         
   3   1  16        160.38        159.92         3.07 o                         
   4   1  16        146.90        160.63         3.17 o                         
   5   1  16        311.06        267.22         4.63 o                         
   6   1  16          0.09         -0.40         0.57 o                         
   7   1  16        354.30        306.88         4.97 o                         
   8   1  16         23.41         23.96         1.31 o                         
   9   1  16          9.82          8.79         1.24 o                         
  10   1  16         13.26         15.21         1.33 o                         
  11   1  16          0.00          0.55         0.80 o                         
 -13   2  16        208.24        222.75         5.60 o                         
 -12   2  16         12.94         16.28         1.25 o                         
 -11   2  16          6.22          6.39         0.82 o                         
 -10   2  16          0.52         -0.15         0.57 o                         
  -9   2  16         34.19         35.93         1.37 o                         
  -8   2  16          0.35          0.17         0.47 o                         
  -7   2  16         26.25         33.61         1.39 o                         
  -6   2  16          9.65          9.41         0.90 o                         
  -5   2  16          0.76         -0.75         0.95 o                         
  -4   2  16         76.33         77.80         2.22 o                         
  -3   2  16         15.52         15.24         0.97 o                         
  -2   2  16         92.81         90.58         2.44 o                         
  -1   2  16        272.98        285.15         7.24 o                         
   0   2  16        895.63        908.43        16.28 o                         
   1   2  16         16.74         16.46         1.32 o                         
   2   2  16         21.44         18.93         1.30 o                         
   3   2  16         20.61         18.98         1.61 o                         
   4   2  16        164.54        174.32         4.39 o                         
   5   2  16        217.79        202.35         5.15 o                         
   6   2  16         40.82         43.03         2.11 o                         
   7   2  16         87.11         86.36         3.19 o                         
   8   2  16         43.75         38.22         1.75 o                         
   9   2  16          0.46         -0.22         0.81 o                         
  -9   3  16         12.11          9.65         1.52 o                         
  -8   3  16          6.30          5.47         0.82 o                         
  -7   3  16          2.17          1.19         0.63 o                         
  -6   3  16         15.18         14.79         1.47 o                         
  -5   3  16         39.96         40.12         1.89 o                         
  -4   3  16         27.17         24.51         1.41 o                         
  -3   3  16         23.31         24.94         1.70 o                         
  -2   3  16         13.23         13.71         1.21 o                         
  -1   3  16         28.84         32.10         2.13 o                         
   0   3  16        200.93        185.80         5.06 o                         
   1   3  16         26.78         26.08         1.61 o                         
   2   3  16          8.50          7.82         0.96 o                         
   3   3  16          9.50         10.80         1.89 o                         
   4   3  16          4.80          6.24         1.27 o                         
   5   3  16          2.22          3.77         1.03 o                         
 -14   1  17          1.83          1.43         0.89 o                         
 -13   1  17          0.77         -0.19         0.61 o                         
 -12   1  17         19.50         18.38         1.06 o                         
 -11   1  17        249.20        243.89         3.81 o                         
 -10   1  17          6.60          4.89         0.58 o                         
  -9   1  17        390.60        340.25         4.91 o                         
  -8   1  17         14.57         14.10         0.83 o                         
  -7   1  17        296.37        268.36         5.10 o                         
  -6   1  17          1.81          2.45         0.48 o                         
  -5   1  17        119.39        114.60         2.24 o                         
  -4   1  17         14.39         15.96         4.15 o                         
  -3   1  17        231.61        233.83         3.54 o                         
  -2   1  17       1362.46       1402.93        16.52 o                         
  -1   1  17        272.57        283.25         4.56 o                         
   0   1  17       1372.91       1401.94        18.41 o                         
   1   1  17         17.50         18.77         1.13 o                         
   2   1  17        131.73        126.01         2.94 o                         
   3   1  17        270.81        288.24         4.91 o                         
   4   1  17        234.52        235.15         4.18 o                         
   5   1  17         16.48         15.88         1.15 o                         
   6   1  17        342.70        311.95         5.28 o                         
   7   1  17         44.18         40.10         1.66 o                         
   8   1  17          1.68          1.32         0.75 o                         
   9   1  17         17.28         16.17         1.37 o                         
  10   1  17          3.05          2.00         0.96 o                         
  11   1  17          4.62          4.59         2.19 o                         
 -12   2  17        315.95        309.47         9.36 o                         
 -11   2  17          3.36          2.64         0.63 o                         
 -10   2  17         30.40         32.95         1.44 o                         
  -9   2  17         31.72         26.01         1.19 o                         
  -8   2  17          3.08          1.39         0.54 o                         
  -7   2  17        201.06        197.67         5.12 o                         
  -6   2  17          3.59          4.07         0.65 o                         
  -5   2  17         32.08         33.20         1.48 o                         
  -4   2  17          5.87          5.03         0.71 o                         
  -3   2  17          2.39          3.68         1.12 o                         
  -2   2  17        221.90        233.50         4.85 o                         
  -1   2  17        151.59        150.25         3.60 o                         
   0   2  17          0.02          0.39         0.66 o                         
   1   2  17         77.40         72.74         3.05 o                         
   2   2  17          2.61          4.83         0.92 o                         
   3   2  17          0.82          4.41         0.91 o                         
   4   2  17          1.36          0.86         0.72 o                         
   5   2  17          4.00          3.34         1.14 o                         
   6   2  17         92.07         91.32         3.00 o                         
   7   2  17         15.95         17.93         1.20 o                         
   8   2  17          0.09          2.64         0.81 o                         
   9   2  17         86.94         76.87         2.38 o                         
  -8   3  17          3.90          3.60         0.75 o                         
  -7   3  17         55.79         49.28         2.46 o                         
  -6   3  17          9.90          6.43         0.89 o                         
  -5   3  17         30.91         29.80         1.69 o                         
  -4   3  17          4.69          5.07         0.91 o                         
  -3   3  17         60.15         67.90         3.03 o                         
  -2   3  17         44.69         46.73         2.06 o                         
  -1   3  17        115.04        117.61         3.50 o                         
   0   3  17         31.50         36.38         2.31 o                         
   1   3  17         77.32         72.00         2.77 o                         
   2   3  17          6.08          3.85         0.85 o                         
   3   3  17         20.16         21.76         1.86 o                         
   4   3  17         11.54         14.00         1.79 o                         
 -14   0  18          0.03         -0.80         0.99 o                         
 -13   0  18          1.55          2.48         0.85 o                         
 -12   0  18          2.70          2.69         0.86 o                         
 -11   0  18         11.34         12.46         1.17 o                         
 -10   0  18        171.92        159.61         4.02 o                         
  -9   0  18         20.90         26.19         1.84 o                         
  -8   0  18        108.78        107.70         3.14 o                         
  -7   0  18        168.61        160.58         4.77 o                         
  -6   0  18         94.76        105.15         4.05 o                         
  -5   0  18        149.00        146.99         3.83 o                         
  -4   0  18        180.21        227.35         4.59 o                         
  -3   0  18          2.08          5.97         0.80 o                         
  -2   0  18       1576.46       1815.10        32.24 o                         
  -1   0  18       1143.93       1217.31        22.11 o                         
   0   0  18        503.83        518.03        11.79 o                         
   1   0  18         34.64         34.07         2.31 o                         
   2   0  18        914.06        965.93        20.42 o                         
   3   0  18         73.76         55.50         3.64 o                         
   4   0  18        608.00        554.39        12.54 o                         
   5   0  18        865.02        881.25        21.73 o                         
   6   0  18        369.26        316.20         7.91 o                         
   7   0  18        124.37        106.75         4.38 o                         
   8   0  18          8.07         10.78         1.94 o                         
   9   0  18         92.61         94.60         5.36 o                         
  10   0  18         16.86         24.05         3.01 o                         
 -14   1  18         35.65         40.90         5.12 o                         
 -13   1  18         10.65         10.23         0.95 o                         
 -12   1  18         14.96         16.40         1.06 o                         
 -11   1  18          0.40          0.58         0.54 o                         
 -10   1  18          3.07          5.72         0.71 o                         
  -9   1  18        205.43        183.87         3.15 o                         
  -8   1  18        218.19        204.13         3.27 o                         
  -7   1  18         62.89         49.63         1.50 o                         
  -6   1  18         13.66         10.87         0.77 o                         
  -5   1  18        112.29        108.93         2.53 o                         
  -4   1  18         33.55         38.44         1.29 o                         
  -3   1  18         29.18         28.08         1.17 o                         
  -2   1  18        678.19        700.52         9.39 o                         
  -1   1  18        608.24        623.59         9.06 o                         
   0   1  18        499.48        513.21         7.72 o                         
   1   1  18          1.75          2.61         0.77 o                         
   2   1  18          8.26          7.75         0.86 o                         
   3   1  18        284.38        286.00         4.83 o                         
   4   1  18          2.56          3.92         0.66 o                         
   5   1  18        252.09        232.73         4.13 o                         
   6   1  18         27.73         37.81         1.53 o                         
   7   1  18         17.97         13.37         1.13 o                         
   8   1  18          1.11          0.10         1.52 o                         
   9   1  18          2.75          2.46         0.89 o                         
  10   1  18         65.68         71.72         2.82 o                         
 -12   2  18          3.53          3.75         0.73 o                         
 -11   2  18         80.53         79.13         3.47 o                         
 -10   2  18          6.94          6.04         0.75 o                         
  -9   2  18          4.10          3.68         0.66 o                         
  -8   2  18          5.46          4.67         0.76 o                         
  -7   2  18          3.45          2.68         0.62 o                         
  -6   2  18         43.53         44.32         1.64 o                         
  -5   2  18         22.39         20.26         1.27 o                         
  -4   2  18         14.99         12.72         1.01 o                         
  -3   2  18         67.28         69.86         2.23 o                         
  -2   2  18         10.48          9.26         0.95 o                         
  -1   2  18         57.72         64.73         2.48 o                         
   0   2  18        137.19        144.71         3.98 o                         
   1   2  18          9.98          9.73         1.18 o                         
   2   2  18          0.05          0.21         0.80 o                         
   3   2  18          0.05          0.77         0.73 o                         
   4   2  18          0.49         -0.76         0.76 o                         
   5   2  18         15.34         13.65         1.37 o                         
   6   2  18         65.89         65.71         2.73 o                         
   7   2  18        146.64        129.80         4.05 o                         
   8   2  18         36.85         36.05         1.78 o                         
  -7   3  18         21.45         19.67         1.23 o                         
  -6   3  18         25.44         29.08         1.70 o                         
  -5   3  18         17.58         19.13         1.30 o                         
  -4   3  18          3.53          4.85         0.86 o                         
  -3   3  18         11.34          9.49         1.09 o                         
  -2   3  18         26.11         22.73         1.62 o                         
  -1   3  18          1.27         -0.39         0.85 o                         
   0   3  18         37.23         44.66         2.83 o                         
   1   3  18        161.39        153.46         4.63 o                         
   2   3  18         22.34         22.22         1.95 o                         
   3   3  18          6.29          7.76         1.06 o                         
 -13   1  19         34.21         25.92         1.40 o                         
 -12   1  19          0.47         -0.53         0.58 o                         
 -11   1  19         66.33         74.19         2.42 o                         
 -10   1  19          5.52          6.31         0.75 o                         
  -9   1  19          5.47          2.09         0.60 o                         
  -8   1  19         47.01         37.66         1.35 o                         
  -7   1  19         19.39         17.68         1.00 o                         
  -6   1  19        165.91        151.60         2.67 o                         
  -5   1  19          3.84          4.25         0.61 o                         
  -4   1  19          0.81          0.44         0.46 o                         
  -3   1  19          7.09          7.77         0.74 o                         
  -2   1  19          3.89          5.21         0.72 o                         
  -1   1  19        292.70        303.21         5.03 o                         
   0   1  19         26.31         30.76         1.54 o                         
   1   1  19         11.48         13.26         1.00 o                         
   2   1  19         74.20         80.43         2.37 o                         
   3   1  19        241.23        234.42         4.18 o                         
   4   1  19         57.64         54.20         2.44 o                         
   5   1  19          8.17          7.04         0.80 o                         
   6   1  19         75.42         60.95         2.04 o                         
   7   1  19          0.03          0.51         0.67 o                         
   8   1  19         15.11         15.61         1.29 o                         
   9   1  19          8.47          6.50         1.22 o                         
 -11   2  19          1.35          1.17         0.72 o                         
 -10   2  19         10.79         12.29         1.01 o                         
  -9   2  19          2.67          2.62         0.70 o                         
  -8   2  19          5.39          5.00         0.80 o                         
  -7   2  19          2.36          2.79         0.68 o                         
  -6   2  19          0.93          0.70         0.60 o                         
  -5   2  19          0.01          0.33         0.57 o                         
  -4   2  19          8.50          7.50         1.07 o                         
  -3   2  19          0.41          0.23         1.00 o                         
  -2   2  19        137.56        141.16         3.69 o                         
  -1   2  19         85.23         83.68         3.14 o                         
   0   2  19         90.61         88.82         3.06 o                         
   1   2  19         12.02         13.20         1.52 o                         
   2   2  19          2.89          1.49         0.99 o                         
   3   2  19          2.43          2.61         1.00 o                         
   4   2  19          2.26          1.92         0.97 o                         
   5   2  19          0.82          1.11         0.78 o                         
   6   2  19          1.43          1.59         0.86 o                         
   7   2  19         44.52         44.15         1.98 o                         
  -5   3  19          0.59          0.01         0.57 o                         
  -4   3  19          1.19          0.88         1.16 o                         
  -3   3  19         31.67         28.85         2.48 o                         
  -2   3  19          6.59          7.04         1.18 o                         
  -1   3  19        134.73        126.01         6.22 o                         
   0   3  19         51.89         57.20         5.49 o                         
 -13   0  20         22.72         18.75         1.48 o                         
 -12   0  20          1.32          0.92         0.87 o                         
 -11   0  20        187.10        175.85         4.87 o                         
 -10   0  20        627.87        564.94        13.83 o                         
  -9   0  20          5.32          2.81         0.87 o                         
  -8   0  20        687.24        642.85        12.47 o                         
  -7   0  20          8.05          6.47         0.95 o                         
  -6   0  20        591.77        561.44        10.02 o                         
  -5   0  20        102.81         90.16         2.91 o                         
  -4   0  20         31.14         40.12         1.84 o                         
  -3   0  20       3656.17       3959.10        68.49 o                         
  -2   0  20        226.34        242.99         6.09 o                         
  -1   0  20       2170.43       2327.04        50.30 o                         
   0   0  20        625.59        672.03        13.86 o                         
   1   0  20        128.90        123.06         4.15 o                         
   2   0  20        212.51        216.02         5.99 o                         
   3   0  20        130.32        121.72         4.08 o                         
   4   0  20        120.06         98.80         4.65 o                         
   5   0  20        102.07         84.27         3.94 o                         
   6   0  20        107.72         79.11         4.05 o                         
   7   0  20         19.54         10.55         1.49 o                         
   8   0  20        113.99        127.14         6.70 o                         
   9   0  20          5.83          0.80         2.41 o                         
 -13   1  20          8.78          9.08         1.21 o                         
 -12   1  20          8.39          5.91         0.78 o                         
 -11   1  20          7.14          5.58         0.72 o                         
 -10   1  20          1.93          3.05         0.64 o                         
  -9   1  20         27.63         24.58         1.28 o                         
  -8   1  20         38.62         31.74         1.27 o                         
  -7   1  20         43.26         41.40         1.84 o                         
  -6   1  20         19.93         20.87         1.07 o                         
  -5   1  20         77.56         70.58         1.92 o                         
  -4   1  20         50.52         55.89         1.84 o                         
  -3   1  20          1.67          2.54         0.65 o                         
  -2   1  20        137.20        125.81         3.10 o                         
  -1   1  20          6.69          6.40         0.77 o                         
   0   1  20          1.91          1.44         0.64 o                         
   1   1  20          5.35          5.40         0.74 o                         
   2   1  20         68.47         66.91         2.84 o                         
   3   1  20         30.89         30.78         1.43 o                         
   4   1  20         90.33         89.19         2.61 o                         
   5   1  20          4.60          5.10         0.74 o                         
   6   1  20         39.62         36.09         1.82 o                         
   7   1  20          0.89          1.40         0.74 o                         
   8   1  20          3.02          2.15         1.64 o                         
 -10   2  20          8.86         11.55         1.05 o                         
  -9   2  20          0.10          0.68         0.62 o                         
  -8   2  20          7.35          7.83         0.82 o                         
  -7   2  20         23.24         25.47         1.32 o                         
  -6   2  20          0.02         -0.54         0.54 o                         
  -5   2  20         18.06         19.20         1.21 o                         
  -4   2  20         85.83         78.61         3.25 o                         
  -3   2  20          5.26          4.12         0.93 o                         
  -2   2  20          0.54         -0.18         0.68 o                         
  -1   2  20         96.75         91.67         3.11 o                         
   0   2  20         10.13          8.26         1.45 o                         
   1   2  20         36.14         40.71         2.45 o                         
   2   2  20         13.14         11.09         1.50 o                         
   3   2  20         60.10         58.77         2.78 o                         
   4   2  20         23.84         30.72         1.96 o                         
   5   2  20         32.79         30.66         1.92 o                         
   6   2  20          4.30          8.53         2.62 o                         
 -12   1  21          1.54          0.02         0.54 o                         
 -11   1  21          0.96          1.53         0.66 o                         
 -10   1  21         87.34         81.20         2.95 o                         
  -9   1  21          1.43          2.06         0.70 o                         
  -8   1  21          6.13          5.90         0.88 o                         
  -7   1  21         56.53         49.17         1.82 o                         
  -6   1  21         17.77         18.65         1.03 o                         
  -5   1  21         22.79         26.64         1.45 o                         
  -4   1  21         96.92         92.73         2.92 o                         
  -3   1  21        146.19        147.94         3.24 o                         
  -2   1  21        361.33        384.79         6.82 o                         
  -1   1  21         24.81         27.52         1.45 o                         
   0   1  21          1.70          2.76         0.69 o                         
   1   1  21         17.37         20.94         1.17 o                         
   2   1  21          1.78          1.13         0.76 o                         
   3   1  21         95.05         86.85         3.09 o                         
   4   1  21         13.80         14.34         1.13 o                         
   5   1  21         44.10         46.89         2.10 o                         
   6   1  21        104.60         93.37         3.60 o                         
   7   1  21         33.56         31.45         1.73 o                         
  -9   2  21         24.83         21.12         1.44 o                         
  -8   2  21          9.72         10.36         1.46 o                         
  -7   2  21          5.33          2.57         0.67 o                         
  -6   2  21          0.31          1.67         0.61 o                         
  -5   2  21         27.89         28.96         1.54 o                         
  -4   2  21          1.52          2.33         0.90 o                         
  -3   2  21         35.85         38.19         1.89 o                         
  -2   2  21          3.21          3.23         0.85 o                         
  -1   2  21        135.49        125.36         4.32 o                         
   0   2  21         67.66         74.43         3.43 o                         
   1   2  21         20.95         25.73         2.33 o                         
   2   2  21          1.23          0.28         0.80 o                         
   3   2  21         14.37         11.89         1.75 o                         
   4   2  21         46.98         40.05         6.35 o                         
 -12   0  22         17.65         20.59         1.60 o                         
 -11   0  22         43.83         43.81         2.89 o                         
 -10   0  22          0.02          1.21         0.86 o                         
  -9   0  22        107.03         90.18         3.10 o                         
  -8   0  22         45.50         49.42         2.32 o                         
  -7   0  22         52.42         52.66         2.97 o                         
  -6   0  22        155.86        159.13         4.66 o                         
  -5   0  22         30.45         32.19         2.07 o                         
  -4   0  22          0.20          2.14         1.06 o                         
  -3   0  22         62.13         74.81         3.57 o                         
  -2   0  22        361.74        386.28        10.25 o                         
  -1   0  22          8.56          7.97         1.56 o                         
   0   0  22        261.94        284.13         7.85 o                         
   1   0  22         58.77         69.90         3.67 o                         
   2   0  22        131.09        134.33         4.47 o                         
   3   0  22         90.84         94.91         3.79 o                         
   4   0  22         30.42         27.21         2.24 o                         
   5   0  22         12.59          9.41         1.71 o                         
   6   0  22         10.70         13.56         1.89 o                         
   7   0  22         71.39         76.81         4.93 o                         
 -11   1  22          0.01          6.14         0.87 o                         
 -10   1  22         75.23         81.84         2.56 o                         
  -9   1  22         29.26         26.00         1.28 o                         
  -8   1  22         10.36         10.07         0.93 o                         
  -7   1  22         17.73         21.13         1.21 o                         
  -6   1  22         91.72         89.54         2.82 o                         
  -5   1  22         30.57         38.47         2.14 o                         
  -4   1  22        283.54        264.29         5.35 o                         
  -3   1  22        214.11        273.62         6.12 o                         
  -2   1  22        998.47       1095.63        20.18 o                         
  -1   1  22         28.63         54.46         2.47 o                         
   0   1  22         80.20         84.21         3.15 o                         
   1   1  22          3.31          8.52         0.90 o                         
   2   1  22         85.88         93.15         2.88 o                         
   3   1  22         25.47         21.13         1.34 o                         
   4   1  22          7.97         12.50         1.46 o                         
   5   1  22         80.50         66.26         3.21 o                         
   6   1  22        117.55        113.08         3.71 o                         
  -7   2  22         39.50         35.52         1.69 o                         
  -6   2  22          3.42          3.98         0.83 o                         
  -5   2  22         13.30         18.79         1.56 o                         
  -4   2  22         11.23         13.85         1.22 o                         
  -3   2  22         37.63         38.65         2.00 o                         
  -2   2  22         34.78         35.17         1.82 o                         
  -1   2  22          0.49          1.23         1.09 o                         
   0   2  22         18.90         22.56         2.52 o                         
   1   2  22          0.70          0.66         0.83 o                         
   2   2  22         25.30         24.50         3.28 o                         
 -10   1  23         13.07         14.74         1.52 o                         
  -9   1  23          9.24          7.78         0.94 o                         
  -8   1  23         22.73         23.21         2.68 o                         
  -7   1  23         42.89         36.35         1.93 o                         
  -6   1  23          0.09          0.52         0.65 o                         
  -5   1  23         15.81         21.97         1.65 o                         
  -4   1  23        591.38        613.22        13.56 o                         
  -3   1  23          0.36          0.08         0.72 o                         
  -2   1  23         79.48         94.50         3.07 o                         
  -1   1  23          3.60          3.22         0.85 o                         
   0   1  23         11.54         11.23         1.05 o                         
   1   1  23          1.60          3.02         0.73 o                         
   2   1  23          2.11          0.80         0.74 o                         
   3   1  23        179.71        184.47         5.30 o                         
   4   1  23         17.44         13.37         1.55 o                         
  -5   2  23          0.42          1.16         0.70 o                         
  -4   2  23         36.67         32.77         1.80 o                         
  -3   2  23          7.45          4.26         1.08 o                         
  -2   2  23         57.46         53.19         2.84 o                         
  -1   2  23          6.47          5.07         0.90 o                         
   0   2  23         17.70         18.17         1.50 o                         
  -9   0  24         19.47         16.91         1.70 o                         
  -8   0  24          6.18          4.31         1.12 o                         
  -7   0  24          5.64          4.19         1.21 o                         
  -6   0  24          4.65          1.74         1.30 o                         
  -5   0  24         23.41         26.91         2.28 o                         
  -4   0  24        121.09        118.11         4.32 o                         
  -3   0  24          9.70          6.06         1.74 o                         
  -2   0  24         17.08         18.74         1.95 o                         
  -1   0  24        223.18        229.94         7.77 o                         
   0   0  24          2.38          0.72         1.00 o                         
   1   0  24        103.27        128.45         5.73 o                         
   2   0  24         63.60         68.72         4.49 o                         
   3   0  24         16.20         15.19         2.45 o                         
   4   0  24          9.79          9.01         1.54 o                         
  -8   1  24         22.59         23.75         1.70 o                         
  -7   1  24          1.01          3.64         0.87 o                         
  -6   1  24          7.47          9.62         1.10 o                         
  -5   1  24          0.40         -0.03         0.77 o                         
  -4   1  24          4.71          4.35         0.97 o                         
  -3   1  24         54.58         66.29         3.23 o                         
  -2   1  24         12.32         15.12         1.59 o                         
  -1   1  24         92.44         90.93         3.55 o                         
   0   1  24          0.07         -0.10         0.86 o                         
   1   1  24         48.59         60.03         3.23 o                         
   2   1  24         98.62        114.47         4.04 o                         
  -5   1  25         19.28         27.24         1.92 o                         
  -4   1  25          0.10         -0.59         0.84 o                         
  -3   1  25         21.95         26.71         4.61 o                         
  -2   1  25          7.28          7.23         1.43 o                         
  -1   1  25        179.88        202.00         8.54 o                         
   0   1  25          9.19          9.84         1.27 o                         
  -4   0  26          4.20          6.56         2.19 o                         
  -3   0  26          8.06          8.50         1.70 o                         
  -2   0  26        123.53        120.60         8.55 o                         
                                                                                
