# Supplementary material for: Crystal and mol­ecular structures of datiscetin and its monohydrate isolated from Datisca cannabina L
Source: Acta Crystallogr E Crystallogr Commun. 2026 Apr 29;82(Pt 5):511–5. doi: 10.1107/S2056989026004056 (PMC13148220; doi:10.1107/S2056989026004056)
Supplement: Supplementary file 3 [file e-82-00511-h149sup3.hkl]

data_h149                                                                       
_shelx_title ' cu_k2025_h149_ibragimova_11_a.res in Pna2(1)'                    
_shelx_refln_list_code          4                                               
_shelx_F_calc_maximum       98.38                                               
_exptl_crystal_F_000       632.00                                               
_reflns_d_resolution_high  0.8300                                               
                                                                                
loop_                                                                           
 _space_group_symop_operation_xyz                                               
 'x, y, z'                                                                      
 '-x, -y, z+1/2'                                                                
 'x+1/2, -y+1/2, z'                                                             
 '-x+1/2, y+1/2, z+1/2'                                                         
                                                                                
_cell_length_a    14.0628                                                       
_cell_length_b    23.7143                                                       
_cell_length_c     3.9274                                                       
_cell_angle_alpha  90.000                                                       
_cell_angle_beta   90.000                                                       
_cell_angle_gamma  90.000                                                       
                                                                                
_shelx_F_squared_multiplier     1.000                                           
                                                                                
loop_                                                                           
 _refln_index_h                                                                 
 _refln_index_k                                                                 
 _refln_index_l                                                                 
 _refln_F_squared_calc                                                          
 _refln_F_squared_meas                                                          
 _refln_F_squared_sigma                                                         
 _refln_observed_status                                                         
   0   0  -4         68.24         64.03         4.57 o                         
   2   0  -4          0.34         -0.47         0.75 o                         
   4   0  -4          1.37          0.87         0.63 o                         
   6   0  -4         34.98         35.68         2.27 o                         
   8   0  -4          7.22          7.44         0.89 o                         
   1   1  -4         16.17         15.20         1.10 o                         
   2   1  -4          2.94          2.74         0.59 o                         
   3   1  -4          2.42          1.55         0.49 o                         
   4   1  -4          1.01          0.04         0.38 o                         
   5   1  -4         13.37         13.28         1.28 o                         
   6   1  -4         72.17         76.99         2.89 o                         
   7   1  -4         22.32         22.17         1.57 o                         
   8   1  -4         35.58         34.28         1.30 o                         
   9   1  -4          1.43          1.44         0.37 o                         
   0   2  -4        129.65        139.19         5.30 o                         
   1   2  -4         37.46         35.16         1.63 o                         
   2   2  -4          2.47          2.77         0.59 o                         
   3   2  -4          4.97          5.32         0.68 o                         
   4   2  -4          2.01          2.04         0.48 o                         
   5   2  -4          3.47          3.20         0.55 o                         
   6   2  -4         25.00         23.56         1.25 o                         
   7   2  -4          7.10          6.34         0.73 o                         
   8   2  -4          4.09          4.67         0.59 o                         
   1   3  -4          4.21          4.51         0.68 o                         
   2   3  -4         14.15         14.50         1.05 o                         
   3   3  -4          1.16          1.51         0.50 o                         
   4   3  -4          0.97          2.25         0.51 o                         
   5   3  -4          3.36          2.63         0.51 o                         
   6   3  -4         29.76         30.03         1.25 o                         
   7   3  -4          0.49          1.15         0.42 o                         
   8   3  -4         15.33         15.19         1.61 o                         
   0   4  -4          2.33          2.17         0.84 o                         
   1   4  -4         77.45         76.53         2.69 o                         
   2   4  -4          7.33          7.27         0.83 o                         
   3   4  -4         22.62         20.51         1.16 o                         
   4   4  -4         12.02         11.37         0.86 o                         
   5   4  -4         20.21         17.78         1.11 o                         
   6   4  -4         53.81         54.71         1.83 o                         
   7   4  -4         15.30         13.58         1.04 o                         
   8   4  -4         18.42         17.70         1.55 o                         
   1   5  -4         11.72         12.00         0.94 o                         
   2   5  -4          1.96          2.65         0.56 o                         
   3   5  -4         10.02          8.38         0.81 o                         
   4   5  -4          9.61          9.33         1.02 o                         
   5   5  -4         33.27         33.65         1.83 o                         
   6   5  -4         48.91         52.75         2.01 o                         
   7   5  -4        106.69        113.81         3.35 o                         
   8   5  -4         19.70         20.45         1.89 o                         
   0   6  -4         12.42         14.91         2.05 o                         
   1   6  -4          2.10          2.74         0.72 o                         
   2   6  -4         11.71         10.22         1.00 o                         
   3   6  -4          4.19          4.30         0.73 o                         
   4   6  -4         37.59         33.19         1.68 o                         
   5   6  -4         35.83         31.38         1.51 o                         
   6   6  -4         84.16         85.69         3.71 o                         
   7   6  -4         46.47         48.69         3.08 o                         
   8   6  -4         14.52         15.41         1.42 o                         
   1   7  -4          5.65          5.96         1.00 o                         
   2   7  -4          2.13          1.73         0.83 o                         
   3   7  -4          4.38          4.64         1.22 o                         
   4   7  -4          0.96          2.60         0.89 o                         
   5   7  -4         23.17         25.98         2.17 o                         
   6   7  -4         33.26         37.66         1.86 o                         
   7   7  -4          1.55          0.95         0.87 o                         
   8   7  -4         23.85         22.80         1.25 o                         
   0   8  -4        113.74        117.03         6.23 o                         
   1   8  -4         50.65         48.82         5.99 o                         
   2   8  -4         14.01         11.28         1.58 o                         
   3   8  -4         21.46         20.03         2.44 o                         
   4   8  -4          4.16          3.63         1.03 o                         
   5   8  -4          2.12          2.41         0.77 o                         
   6   8  -4          6.24          6.78         1.10 o                         
   7   8  -4         25.30         26.66         1.89 o                         
   3   9  -4          0.24          0.79         0.79 o                         
   4   9  -4          1.72          1.35         0.68 o                         
   5   9  -4         20.87         18.41         1.32 o                         
   6   9  -4          3.50          2.29         0.87 o                         
   7   9  -4          1.41          0.60         0.55 o                         
   3  10  -4          8.65          9.46         1.97 o                         
   4  10  -4         39.79         37.62         2.92 o                         
   5  10  -4         31.45         28.23         2.60 o                         
   6  10  -4         40.19         30.84         2.84 o                         
   3  11  -4          3.66          1.81         1.03 o                         
   4  11  -4          9.38          6.07         1.34 o                         
   5  11  -4         25.54         23.27         3.23 o                         
   6  11  -4         24.48         20.66         1.97 o                         
   2  12  -4         13.50         16.80         1.97 o                         
   3  12  -4         20.79         18.69         2.05 o                         
   5  12  -4         48.10         49.05         3.23 o                         
   3  13  -4          5.51          6.15         1.26 o                         
   4  13  -4         17.12         13.01         1.58 o                         
   1  14  -4         23.28         23.66         1.89 o                         
   2  14  -4          6.43          4.97         1.10 o                         
   3  14  -4          9.14         10.09         1.42 o                         
   1  15  -4          5.75          6.47         1.18 o                         
   2   0  -3        282.58        278.32        11.06 o                         
   4   0  -3         66.96         70.72         3.52 o                         
   6   0  -3         62.29         61.90         3.94 o                         
   8   0  -3        181.99        202.03         9.46 o                         
  10   0  -3         47.60         52.67         3.31 o                         
  12   0  -3          8.90          8.89         1.04 o                         
   0   1  -3        168.87        169.21         6.30 o                         
   1   1  -3         17.14         18.91         1.37 o                         
   2   1  -3        320.19        330.35         8.64 o                         
   3   1  -3         21.22         25.24         1.99 o                         
   4   1  -3        191.84        202.67         5.26 o                         
   5   1  -3         53.22         52.71         2.30 o                         
   6   1  -3         39.47         38.90         2.12 o                         
   7   1  -3         20.38         21.93         5.45 o                         
   8   1  -3         63.24         67.42         2.33 o                         
   9   1  -3         45.48         49.55         1.60 o                         
  10   1  -3         18.18         18.18         1.42 o                         
  11   1  -3          0.13          0.47         0.61 o                         
  12   1  -3          9.98         10.57         0.73 o                         
  13   1  -3          3.35          4.22         0.42 o                         
   1   2  -3         39.04         37.76         1.90 o                         
   2   2  -3        258.52        277.98         8.36 o                         
   3   2  -3         78.31         80.31         4.07 o                         
   4   2  -3         17.98         22.44         1.41 o                         
   5   2  -3         95.38        101.77         3.40 o                         
   6   2  -3         13.95         14.96         1.12 o                         
   7   2  -3        247.29        246.08         6.63 o                         
   8   2  -3         48.10         51.50         1.95 o                         
   9   2  -3        137.02        143.81         5.43 o                         
  10   2  -3         19.55         22.32         1.45 o                         
  11   2  -3         20.56         23.54         1.48 o                         
  12   2  -3          2.06          0.88         0.46 o                         
  13   2  -3         14.36         16.19         0.82 o                         
   0   3  -3         60.06         56.05         3.07 o                         
   1   3  -3          5.56          5.93         0.86 o                         
   2   3  -3          5.12          6.13         1.20 o                         
   3   3  -3        118.63        120.47         3.77 o                         
   4   3  -3         87.69         93.19         2.88 o                         
   5   3  -3         60.98         66.94         2.60 o                         
   6   3  -3         22.21         24.29         1.22 o                         
   7   3  -3         44.18         44.82         4.62 o                         
   8   3  -3        100.96        101.90         3.17 o                         
   9   3  -3        112.04        121.22         3.92 o                         
  10   3  -3          3.71          4.18         0.81 o                         
  11   3  -3          1.62          0.76         0.67 o                         
  12   3  -3         10.88         11.76         1.19 o                         
   1   4  -3         19.14         23.25         2.21 o                         
   2   4  -3         23.70         24.44         1.65 o                         
   3   4  -3          1.40          1.47         0.77 o                         
   4   4  -3         34.10         37.20         2.39 o                         
   5   4  -3         96.06        106.57         3.55 o                         
   6   4  -3        186.92        185.58         5.08 o                         
   7   4  -3         73.47         71.12         7.33 o                         
   8   4  -3        177.84        181.38         8.66 o                         
   9   4  -3        145.30        146.60         7.41 o                         
  10   4  -3        101.17        102.23         8.20 o                         
  11   4  -3         23.49         20.62         1.87 o                         
  12   4  -3         59.60         66.16         3.63 o                         
   0   5  -3         81.12         88.42         6.03 o                         
   1   5  -3         22.94         24.57         1.85 o                         
   2   5  -3         63.43         70.25         3.18 o                         
   3   5  -3        103.47        102.84         3.63 o                         
   4   5  -3          1.55          1.98         0.71 o                         
   5   5  -3         62.98         66.80         2.06 o                         
   6   5  -3         11.13         12.08         3.70 o                         
   7   5  -3         37.75         35.62         2.96 o                         
   8   5  -3          1.19          2.61         1.04 o                         
   9   5  -3         99.49        105.20         5.68 o                         
  10   5  -3         21.86         22.07         1.70 o                         
  11   5  -3         19.17         19.09         1.97 o                         
  12   5  -3         29.20         35.14         3.00 o                         
   1   6  -3          4.79          3.59         1.90 o                         
   2   6  -3          6.20         10.63         1.54 o                         
   3   6  -3         47.44         48.22         2.32 o                         
   4   6  -3         35.09         40.83         2.21 o                         
   5   6  -3         20.63         18.83         1.15 o                         
   6   6  -3          1.04          0.74         2.14 o                         
   7   6  -3         40.01         37.00         1.95 o                         
   8   6  -3         68.84         67.12         3.04 o                         
   9   6  -3         29.69         32.41         2.52 o                         
  10   6  -3         51.43         57.80         3.47 o                         
  11   6  -3         15.40         17.74         1.55 o                         
  12   6  -3         56.57         71.15         2.87 o                         
   0   7  -3        134.79        140.44         7.73 o                         
   1   7  -3         67.02         77.91         5.13 o                         
   2   7  -3         64.76         68.61         4.50 o                         
   3   7  -3        118.59        120.25         6.55 o                         
   4   7  -3        315.57        345.16        14.91 o                         
   5   7  -3        263.01        257.56         6.29 o                         
   6   7  -3         49.20         47.36         4.10 o                         
   7   7  -3          6.94          7.07         0.95 o                         
   8   7  -3         21.04         19.13         2.17 o                         
   9   7  -3         16.15         17.19         1.97 o                         
  10   7  -3         27.41         31.31         2.44 o                         
  11   7  -3         41.09         42.99         2.53 o                         
  12   7  -3         33.99         35.30         1.85 o                         
   2   8  -3         13.27         20.03         3.31 o                         
   3   8  -3        113.11        114.19         6.23 o                         
   4   8  -3        184.35        176.72         8.68 o                         
   5   8  -3         47.33         44.38        16.91 o                         
   6   8  -3         38.33         41.95         2.17 o                         
   7   8  -3          2.23          1.14         0.63 o                         
   8   8  -3          5.57          4.81         1.18 o                         
   9   8  -3          5.54          5.76         1.18 o                         
  10   8  -3          9.17          9.07         1.66 o                         
  11   8  -3         20.85         23.37         2.46 o                         
  12   8  -3         24.34         21.57         1.15 o                         
   0   9  -3          3.56          1.40         3.39 o                         
   2   9  -3          4.25          1.74         1.66 o                         
   5   9  -3        119.81        119.69         9.49 o                         
   6   9  -3         50.90         46.23         2.37 o                         
   7   9  -3         19.00         18.27         2.41 o                         
   8   9  -3         60.35         64.50         3.71 o                         
   9   9  -3          0.00         -0.63         0.63 o                         
  10   9  -3         17.78         17.34         2.52 o                         
  11   9  -3         13.37         13.80         1.66 o                         
   1  10  -3         10.16         13.72         2.52 o                         
   5  10  -3         76.74         75.86         4.81 o                         
   6  10  -3          2.15          3.38         1.34 o                         
   7  10  -3         62.71         65.78         3.27 o                         
   8  10  -3         14.40         15.93         1.81 o                         
   9  10  -3         15.34         15.77         1.74 o                         
  10  10  -3          2.12          3.55         1.03 o                         
  11  10  -3         13.78         18.85         1.97 o                         
   0  11  -3         44.95         49.76         4.89 o                         
   1  11  -3        151.60        154.72         7.50 o                         
   2  11  -3         41.81         44.87         4.02 o                         
   5  11  -3         37.45         32.65         3.23 o                         
   6  11  -3         31.83         29.57         3.31 o                         
   7  11  -3          2.12         -1.03         1.26 o                         
   8  11  -3          2.67          0.95         1.42 o                         
   9  11  -3          3.67         -0.71         1.34 o                         
   1  12  -3         19.20         23.65         2.20 o                         
   2  12  -3        199.06        212.91        10.41 o                         
   3  12  -3         81.46         91.95         5.68 o                         
   4  12  -3          0.84         -0.79         1.58 o                         
   5  12  -3         11.87          5.91         2.52 o                         
   8  12  -3          2.57         -1.03         1.03 o                         
   9  12  -3          0.19         -0.39         1.26 o                         
   0  13  -3        407.62        437.26        19.40 o                         
   1  13  -3         81.55         89.48         4.04 o                         
   2  13  -3        134.59        145.18         5.60 o                         
   3  13  -3         32.02         37.30         3.23 o                         
   4  13  -3         10.34          9.09         2.52 o                         
   5  13  -3          7.72          4.81         1.62 o                         
   7  13  -3          1.31          1.34         1.42 o                         
   1  14  -3         24.38         27.51         2.23 o                         
   2  14  -3         65.66         74.88         3.51 o                         
   3  14  -3         12.35         14.61         2.05 o                         
   4  14  -3          1.32          1.42         1.34 o                         
   5  14  -3         53.08         61.66         4.26 o                         
  10  14  -3          7.92          6.47         1.18 o                         
   0  15  -3         29.77         29.81         3.00 o                         
   1  15  -3         35.84         35.84         2.31 o                         
   2  15  -3         16.49         18.41         2.09 o                         
   3  15  -3         14.56         18.09         1.76 o                         
   4  15  -3         22.87         29.60         5.72 o                         
   5  15  -3         16.44         16.58         2.68 o                         
   6  15  -3          2.39          1.54         0.77 o                         
   8  15  -3          9.33          8.36         1.66 o                         
   1  16  -3          2.59          2.76         0.77 o                         
   2  16  -3         39.70         45.93         2.48 o                         
   3  16  -3          4.62          5.01         1.00 o                         
   4  16  -3          3.22          3.44         0.92 o                         
   5  16  -3         11.97         13.49         4.06 o                         
   6  16  -3         34.64         36.83         5.24 o                         
   7  16  -3         19.94         20.98         2.44 o                         
   9  16  -3          0.08         -0.79         0.79 o                         
   0  17  -3          1.03          1.03         0.95 o                         
   1  17  -3          1.56          1.13         0.66 o                         
   2  17  -3          7.93          7.29         1.14 o                         
   3  17  -3          7.39          8.90         2.29 o                         
   4  17  -3          8.72          7.26         1.14 o                         
   5  17  -3          2.31          1.67         0.80 o                         
   6  17  -3          7.81         10.98         3.27 o                         
   7  17  -3          0.01          0.05         0.63 o                         
   8  17  -3          2.31          1.49         0.83 o                         
   1  18  -3          1.56          1.22         0.67 o                         
   2  18  -3          7.08          5.72         0.97 o                         
   3  18  -3          0.79          0.39         0.64 o                         
   4  18  -3         10.00          9.69         1.16 o                         
   5  18  -3          6.00          5.04         0.94 o                         
   6  18  -3          8.12          6.47         0.97 o                         
   7  18  -3          2.02          1.32         0.90 o                         
   0  19  -3          0.11          0.00         1.03 o                         
   1  19  -3          4.11          5.22         1.04 o                         
   2  19  -3          8.88         10.39         1.17 o                         
   3  19  -3         11.68         12.16         1.93 o                         
   4  19  -3          5.79          6.55         1.70 o                         
   5  19  -3          0.54          1.04         0.54 o                         
   6  19  -3          2.43          3.07         1.54 o                         
   1  20  -3          6.61          8.64         1.11 o                         
   2  20  -3          3.79          3.24         1.93 o                         
   3  20  -3         15.96         14.68         3.63 o                         
   4  20  -3          9.69          8.87         5.32 o                         
   5  20  -3          0.40          0.47         0.67 o                         
   0  21  -3          2.88          2.13         0.95 o                         
   1  21  -3          0.36         -0.39         0.56 o                         
   2  21  -3          3.64          5.21         1.66 o                         
   3  21  -3          0.49          0.87         0.58 o                         
   4  21  -3          4.06          4.13         0.68 o                         
   1  22  -3          8.63         10.87         1.18 o                         
   2   0  -2         15.43         12.15         1.50 o                         
   4   0  -2         64.40         59.32         2.26 o                         
   6   0  -2        686.67        664.13        14.91 o                         
   8   0  -2        288.23        290.50         7.40 o                         
  10   0  -2        644.27        680.79        13.50 o                         
  12   0  -2          4.19          4.98         0.66 o                         
  14   0  -2         52.16         59.10         2.88 o                         
   2   1  -2        234.61        211.67         7.73 o                         
   3   1  -2        391.90        371.47         7.80 o                         
   4   1  -2         76.78         61.92         1.61 o                         
   5   1  -2        107.75         86.76         2.11 o                         
   6   1  -2         43.32         44.06         1.54 o                         
   7   1  -2         30.84         30.20         1.21 o                         
   8   1  -2        209.52        189.52         3.47 o                         
   9   1  -2         62.42         64.15         1.59 o                         
  10   1  -2       1450.80       1511.44        18.21 o                         
  11   1  -2         82.15         86.43         1.96 o                         
  12   1  -2          2.08          2.39         0.36 o                         
  13   1  -2          3.58          2.98         0.67 o                         
  14   1  -2         22.71         28.50         1.35 o                         
  15   1  -2          6.27          7.79         0.95 o                         
   2   2  -2        236.80        233.54         7.17 o                         
   3   2  -2        726.85        617.02        12.71 o                         
   4   2  -2        334.01        322.41         6.16 o                         
   5   2  -2         66.38         66.80         1.88 o                         
   6   2  -2         14.27         15.16         1.53 o                         
   7   2  -2         29.43         29.01         1.91 o                         
   8   2  -2         24.19         23.92         1.03 o                         
   9   2  -2        248.93        264.61         4.82 o                         
  10   2  -2        154.86        155.74         2.79 o                         
  11   2  -2         15.18         16.25         1.32 o                         
  12   2  -2         29.45         33.11         1.13 o                         
  13   2  -2          1.59          0.93         0.48 o                         
  14   2  -2         12.77         15.40         1.05 o                         
  15   2  -2          5.08          6.63         0.97 o                         
   1   3  -2        537.83        481.82        20.51 o                         
   2   3  -2        434.92        413.41        12.32 o                         
   3   3  -2        104.66         96.56         3.65 o                         
   4   3  -2        573.77        561.06        11.42 o                         
   5   3  -2        260.29        250.62         5.02 o                         
   6   3  -2        250.32        256.48         4.38 o                         
   7   3  -2         45.76         49.58         1.40 o                         
   8   3  -2        149.21        149.93         2.91 o                         
   9   3  -2         16.00         15.68         0.65 o                         
  10   3  -2         71.74         74.46         1.56 o                         
  11   3  -2          6.08          7.02         0.53 o                         
  12   3  -2         20.41         21.14         0.90 o                         
  13   3  -2          6.74          6.12         0.86 o                         
  14   3  -2         20.72         25.89         1.52 o                         
  15   3  -2         10.26         11.28         0.93 o                         
   1   4  -2        305.44        293.76         8.89 o                         
   2   4  -2       1726.35       1571.38        45.00 o                         
   3   4  -2       1285.52       1183.79        28.28 o                         
   4   4  -2       1152.13       1094.05        23.70 o                         
   5   4  -2         57.17         57.99         1.53 o                         
   6   4  -2         23.94         26.58         2.07 o                         
   7   4  -2         98.57        108.06         2.17 o                         
   8   4  -2          5.27          4.80         0.41 o                         
   9   4  -2        121.41        117.82         2.92 o                         
  10   4  -2         16.02         16.46         0.66 o                         
  11   4  -2          1.29          1.49         0.43 o                         
  12   4  -2          7.82          7.49         0.70 o                         
  13   4  -2         22.92         23.13         1.54 o                         
  14   4  -2          1.66          1.77         0.61 o                         
  15   4  -2         11.42         17.04         1.17 o                         
   1   5  -2        614.22        556.50        16.48 o                         
   2   5  -2        141.62        135.35         4.57 o                         
   3   5  -2         37.77         39.40         1.78 o                         
   4   5  -2       1771.52       1729.73        36.60 o                         
   5   5  -2         52.58         55.11         2.14 o                         
   6   5  -2         41.79         40.23         1.63 o                         
   7   5  -2        161.12        151.28         3.00 o                         
   8   5  -2         18.13         19.48         0.98 o                         
   9   5  -2        223.27        232.68         4.82 o                         
  10   5  -2         34.75         35.66         1.76 o                         
  11   5  -2         90.03         89.71         2.22 o                         
  12   5  -2         12.60         13.49         1.22 o                         
  13   5  -2         11.91         14.49         1.20 o                         
  14   5  -2          7.54          9.70         1.54 o                         
  15   5  -2          2.29          2.18         0.51 o                         
   1   6  -2          1.98          3.64         0.70 o                         
   2   6  -2        768.32        752.12        21.83 o                         
   3   6  -2       1811.95       1642.54        35.35 o                         
   4   6  -2        389.74        388.04         9.65 o                         
   5   6  -2         12.18         15.91         1.26 o                         
   6   6  -2         34.01         31.94         1.56 o                         
   7   6  -2          5.74          5.19         0.50 o                         
   8   6  -2         33.99         38.34         1.46 o                         
   9   6  -2         19.08         19.01         0.87 o                         
  10   6  -2         86.11         80.94         4.60 o                         
  11   6  -2          6.33          6.27         0.66 o                         
  12   6  -2         29.50         32.59         1.77 o                         
  13   6  -2          1.67          1.41         0.69 o                         
  14   6  -2          0.00          0.23         0.49 o                         
   1   7  -2        482.53        463.69        13.88 o                         
   2   7  -2       1443.99       1428.39        40.87 o                         
   3   7  -2        912.72        868.94        19.66 o                         
   4   7  -2        663.71        654.52        15.29 o                         
   5   7  -2        121.35        115.71         3.64 o                         
   6   7  -2        119.06        126.71         3.91 o                         
   7   7  -2         86.39         83.66         2.11 o                         
   8   7  -2         71.75         78.40         1.93 o                         
   9   7  -2         95.93        104.09         2.27 o                         
  10   7  -2         22.84         26.44         1.70 o                         
  11   7  -2         81.48         77.99         2.49 o                         
  12   7  -2         28.45         32.04         1.77 o                         
  13   7  -2          9.97         11.24         1.05 o                         
  14   7  -2          2.88          2.38         0.62 o                         
   1   8  -2        374.92        371.24        11.57 o                         
   2   8  -2         99.44        108.95         3.90 o                         
   3   8  -2         47.33         47.17         2.77 o                         
   4   8  -2        105.88         99.35         3.31 o                         
   5   8  -2        508.26        490.96        11.89 o                         
   6   8  -2         12.34         12.09         1.25 o                         
   7   8  -2        100.94         93.85         2.34 o                         
   8   8  -2         42.47         43.07         1.37 o                         
   9   8  -2        196.10        198.31         5.29 o                         
  10   8  -2        121.31        131.17         5.01 o                         
  11   8  -2         65.77         70.19         2.63 o                         
  12   8  -2         11.60         11.58         1.12 o                         
  13   8  -2         42.30         49.28         2.21 o                         
  14   8  -2          4.37          6.93         0.76 o                         
   1   9  -2        172.76        171.70         5.74 o                         
   2   9  -2         78.93         76.62         2.95 o                         
   3   9  -2        151.94        156.84         4.78 o                         
   4   9  -2        125.83        137.82         5.20 o                         
   5   9  -2         49.32         50.52         2.11 o                         
   6   9  -2         10.17          6.91         1.42 o                         
   7   9  -2        105.84        109.28         2.92 o                         
   8   9  -2         83.40         77.69         2.95 o                         
   9   9  -2        231.45        234.13         5.94 o                         
  10   9  -2        194.44        195.58         4.69 o                         
  11   9  -2         26.51         30.15         2.03 o                         
  12   9  -2         17.91         15.49         1.26 o                         
  13   9  -2         29.12         29.47         1.60 o                         
  14   9  -2          4.90          5.44         1.81 o                         
   1  10  -2        149.93        153.38         5.26 o                         
   2  10  -2         56.34         62.61         3.05 o                         
   3  10  -2        304.46        308.32         8.64 o                         
   4  10  -2         60.49         61.72         4.80 o                         
   5  10  -2        108.25        127.62         4.24 o                         
   6  10  -2         18.99         21.27         1.28 o                         
   7  10  -2         16.94         21.16         1.09 o                         
   8  10  -2         42.86         45.87         1.81 o                         
   9  10  -2         37.78         38.97         1.52 o                         
  10  10  -2         41.79         45.60         2.18 o                         
  11  10  -2        223.25        228.53         6.23 o                         
  12  10  -2         26.66         31.41         1.64 o                         
  13  10  -2         23.26         27.35         1.51 o                         
  14  10  -2         26.76         30.33         1.32 o                         
   1  11  -2         51.10         52.28         3.63 o                         
   2  11  -2         27.45         29.61         1.82 o                         
   3  11  -2         18.04         19.75         1.50 o                         
   4  11  -2         31.47         30.21         2.99 o                         
   5  11  -2         48.18         51.86         1.70 o                         
   6  11  -2         49.02         53.18         1.74 o                         
   7  11  -2         85.36         87.96         2.11 o                         
   8  11  -2         63.57         60.58         2.03 o                         
   9  11  -2         69.62         64.87         2.43 o                         
  10  11  -2        153.23        144.58         5.01 o                         
  11  11  -2          7.41          6.29         0.94 o                         
  12  11  -2         47.68         49.14         2.03 o                         
  13  11  -2          9.66          8.41         0.89 o                         
   2  12  -2        150.60        138.00         4.65 o                         
   3  12  -2         12.14         13.12         1.48 o                         
   4  12  -2        108.51        107.11         4.34 o                         
   5  12  -2          0.09          1.22         0.56 o                         
   6  12  -2         23.44         25.55         1.41 o                         
   7  12  -2          0.60          0.84         0.45 o                         
   8  12  -2         24.15         29.47         1.69 o                         
   9  12  -2         37.00         33.32         1.57 o                         
  10  12  -2         24.82         24.59         2.25 o                         
  11  12  -2        133.22        122.08         5.48 o                         
  12  12  -2         40.86         44.24         2.36 o                         
  13  12  -2          2.31          3.14         0.74 o                         
   2  13  -2         10.21          9.74         2.16 o                         
   3  13  -2         86.10         74.58         2.80 o                         
   4  13  -2         40.21         32.81         1.67 o                         
   5  13  -2         68.98         65.72         2.22 o                         
   6  13  -2         33.79         36.77         1.58 o                         
   7  13  -2         69.20         66.44         3.64 o                         
   8  13  -2         11.26         10.45         1.19 o                         
   9  13  -2         49.10         46.94         1.72 o                         
  10  13  -2         42.10         43.58         3.55 o                         
  11  13  -2          5.24          3.29         0.89 o                         
  12  13  -2         13.58         14.02         1.88 o                         
  13  13  -2         34.14         37.79         3.15 o                         
   1  14  -2         81.35         81.53         6.66 o                         
   2  14  -2          3.12          4.40         1.99 o                         
   3  14  -2        207.68        183.56         5.59 o                         
   4  14  -2         30.29         30.70         1.48 o                         
   5  14  -2          1.43          0.71         1.20 o                         
   6  14  -2         14.42         12.10         0.94 o                         
   7  14  -2         13.48         12.09         0.95 o                         
   8  14  -2         22.36         22.29         1.23 o                         
   9  14  -2         64.55         65.01         3.11 o                         
  10  14  -2         30.07         32.72         1.78 o                         
  11  14  -2         17.58         18.62         2.03 o                         
  12  14  -2          1.96          1.86         0.68 o                         
   1  15  -2        129.70        125.06         5.05 o                         
   2  15  -2        308.45        302.37         6.62 o                         
   3  15  -2        104.33         98.01         3.10 o                         
   4  15  -2          3.91          2.34         0.67 o                         
   5  15  -2         39.42         39.97         1.88 o                         
   6  15  -2         55.03         57.66         2.20 o                         
   7  15  -2         23.05         18.41         1.51 o                         
   8  15  -2         80.55         86.20         2.82 o                         
   9  15  -2         35.60         37.27         1.77 o                         
  10  15  -2          3.71          4.03         0.90 o                         
  11  15  -2          0.12         -0.40         0.48 o                         
   0  16  -2        164.83        156.53         8.60 o                         
   1  16  -2        127.51        123.54         4.99 o                         
   2  16  -2        126.57        122.46         4.05 o                         
   3  16  -2        220.41        220.42         4.84 o                         
   4  16  -2          0.61         -0.15         1.57 o                         
   5  16  -2          7.80          6.69         1.30 o                         
   6  16  -2          1.32          1.53         0.66 o                         
   7  16  -2         30.16         31.32         1.50 o                         
   8  16  -2         47.07         49.22         2.02 o                         
   9  16  -2         32.54         28.83         1.57 o                         
  10  16  -2          2.02          2.28         0.87 o                         
  11  16  -2          2.35          3.09         0.92 o                         
  12  16  -2         13.14         12.93         1.66 o                         
   1  17  -2         12.40         10.96         1.74 o                         
   2  17  -2        304.16        281.00         7.46 o                         
   3  17  -2         53.34         62.27         2.35 o                         
   4  17  -2         48.76         52.07         1.88 o                         
   5  17  -2         39.81         34.55         2.28 o                         
   6  17  -2          3.09          3.28         0.85 o                         
   7  17  -2         27.55         26.82         2.33 o                         
   8  17  -2          1.72          2.70         0.84 o                         
   9  17  -2         10.25         11.56         1.27 o                         
  10  17  -2          4.92          7.34         1.02 o                         
  11  17  -2          3.87          5.17         1.14 o                         
   0  18  -2         63.54         66.71         4.34 o                         
   1  18  -2         59.36         60.45         2.96 o                         
   2  18  -2         75.03         67.19         2.80 o                         
   3  18  -2          1.74          1.89         0.99 o                         
   4  18  -2          5.93          6.40         0.77 o                         
   5  18  -2         50.04         49.64         2.44 o                         
   6  18  -2         14.81         10.81         1.18 o                         
   7  18  -2          5.10          6.65         1.34 o                         
   8  18  -2          9.96         12.65         1.31 o                         
   9  18  -2          2.00          2.26         0.78 o                         
  10  18  -2          1.38          0.55         0.60 o                         
  11  18  -2          0.93          0.83         0.63 o                         
   1  19  -2          7.92          6.59         1.03 o                         
   2  19  -2         28.64         29.36         1.97 o                         
   3  19  -2          6.79          9.54         0.99 o                         
   4  19  -2         49.75         42.31         1.98 o                         
   5  19  -2         29.68         29.36         1.92 o                         
   6  19  -2         37.13         37.49         3.71 o                         
   7  19  -2          3.59          5.04         0.94 o                         
   8  19  -2          3.76          3.32         0.98 o                         
   9  19  -2          1.49          0.89         0.74 o                         
  10  19  -2          0.14          0.75         0.61 o                         
   0  20  -2         17.05         19.40         2.29 o                         
   1  20  -2         48.54         49.09         2.68 o                         
   2  20  -2         17.30         17.08         1.64 o                         
   3  20  -2         47.98         45.57         2.48 o                         
   4  20  -2          9.15         11.07         1.26 o                         
   5  20  -2         60.33         60.63         3.32 o                         
   6  20  -2         67.45         74.23         5.12 o                         
   7  20  -2          5.42          4.81         1.06 o                         
   8  20  -2         11.63         13.88         3.07 o                         
   9  20  -2          2.29          3.88         0.88 o                         
   1  21  -2          5.29          6.85         1.97 o                         
   2  21  -2          7.49         11.75         1.31 o                         
   3  21  -2         32.38         34.58         2.69 o                         
   4  21  -2         97.31         92.98         3.85 o                         
   5  21  -2         57.67         52.73         2.96 o                         
   6  21  -2         31.91         31.57         3.39 o                         
   7  21  -2          5.94          6.81         0.98 o                         
   8  21  -2          2.55          3.98         0.79 o                         
   0  22  -2          8.67          6.86         1.34 o                         
   1  22  -2          6.68          5.87         0.91 o                         
   2  22  -2         10.93         11.28         1.53 o                         
   3  22  -2         52.33         60.87         5.26 o                         
   4  22  -2         58.10         64.80         2.85 o                         
   5  22  -2         61.81         62.42         4.51 o                         
   6  22  -2         19.64         20.36         2.62 o                         
   7  22  -2          3.23          1.94         0.75 o                         
   8  22  -2          2.54          2.51         0.60 o                         
   1  23  -2          1.07          0.16         0.87 o                         
   2  23  -2          3.69          4.45         1.00 o                         
   3  23  -2         16.87         14.55         2.88 o                         
   4  23  -2          8.35         10.14         1.01 o                         
   5  23  -2         16.59         15.19         1.55 o                         
   6  23  -2         15.07         17.12         2.37 o                         
   7  23  -2          0.55          0.64         0.49 o                         
   1  24  -2          1.38          0.47         0.87 o                         
   2  24  -2          3.02          4.18         1.10 o                         
   3  24  -2          9.58          7.92         1.50 o                         
   4  24  -2          0.65          0.34         0.81 o                         
   5  24  -2          3.40          2.78         0.62 o                         
   2  25  -2         10.61          9.94         2.13 o                         
   3  25  -2          0.05          1.19         0.87 o                         
   4  25  -2         10.24          9.99         1.22 o                         
   4   0  -1        293.08        249.99         5.78 o                         
   6   0  -1       1948.89       1964.66        79.09 o                         
   8   0  -1        593.78        585.87        12.31 o                         
  10   0  -1        107.59        115.96         3.39 o                         
  12   0  -1         97.78        114.09         3.44 o                         
  14   0  -1         71.81         67.55         7.33 o                         
   0   1  -1        624.05        497.25        12.35 o                         
   1   1  -1       8833.56       6111.22       246.90 o                         
   2   1  -1       1038.13        872.80        22.25 o                         
   3   1  -1       2110.85       1644.80        30.64 o                         
   4   1  -1       1024.68        841.59        13.21 o                         
   5   1  -1        985.46        895.17        14.16 o                         
   6   1  -1         41.96         47.30         0.97 o                         
   7   1  -1        161.51        196.26         2.85 o                         
   8   1  -1       1203.74       1243.81        33.25 o                         
   9   1  -1        115.62        111.62         1.90 o                         
  10   1  -1         66.20         62.88         1.39 o                         
  11   1  -1        151.11        151.37         2.56 o                         
  12   1  -1        178.92        174.99         3.20 o                         
  13   1  -1         78.70         78.03         1.83 o                         
  14   1  -1          3.59          5.02         0.70 o                         
  15   1  -1         34.55         33.12         1.50 o                         
  16   1  -1         27.09         25.82         1.92 o                         
   1   2  -1       2282.14       1914.22        67.31 o                         
   2   2  -1        683.18        527.06        10.60 o                         
   3   2  -1        825.52        687.21        10.28 o                         
   4   2  -1        227.73        179.19         3.33 o                         
   5   2  -1         45.31         45.49         0.97 o                         
   6   2  -1        254.05        289.58         4.59 o                         
   7   2  -1        291.54        319.23         4.63 o                         
   8   2  -1        524.33        563.35         9.38 o                         
   9   2  -1         68.83         74.53         1.38 o                         
  10   2  -1        294.71        294.99         6.10 o                         
  11   2  -1        150.01        144.80         2.33 o                         
  12   2  -1        340.79        333.43         5.88 o                         
  13   2  -1         92.51         93.77         2.11 o                         
  14   2  -1         44.50         53.83         1.98 o                         
  15   2  -1         49.85         50.29         1.92 o                         
  16   2  -1         32.45         36.36         2.76 o                         
   1   3  -1       9678.86       7885.75       317.24 o                         
   2   3  -1       7298.60       5865.42       236.02 o                         
   3   3  -1       2883.02       2372.18        57.06 o                         
   4   3  -1        319.51        336.77         6.36 o                         
   5   3  -1         93.83        101.55         1.87 o                         
   6   3  -1        166.43        170.07         3.87 o                         
   7   3  -1        327.45        373.40         5.05 o                         
   8   3  -1         85.58         83.47         1.51 o                         
   9   3  -1         62.99         69.90         1.43 o                         
  10   3  -1        199.01        189.67         4.00 o                         
  11   3  -1        583.63        551.58         8.60 o                         
  12   3  -1         33.03         37.27         1.87 o                         
  13   3  -1         23.35         24.01         1.16 o                         
  14   3  -1         28.50         30.23         1.87 o                         
  15   3  -1         29.64         31.76         1.66 o                         
  16   3  -1          0.65          1.81         1.03 o                         
   1   4  -1       7392.13       6124.94       246.90 o                         
   2   4  -1       4025.63       3323.67        95.34 o                         
   3   4  -1        884.65        773.26        13.44 o                         
   4   4  -1         38.26         35.61         1.03 o                         
   5   4  -1         69.11         54.37         1.40 o                         
   6   4  -1        224.61        237.80         4.62 o                         
   7   4  -1        338.12        344.34         4.73 o                         
   8   4  -1         30.26         25.90         0.82 o                         
   9   4  -1         52.23         56.89         1.37 o                         
  10   4  -1        418.61        404.96         6.59 o                         
  11   4  -1        191.02        192.71         3.41 o                         
  12   4  -1         58.08         58.60         2.15 o                         
  13   4  -1         47.12         49.12         1.76 o                         
  14   4  -1         36.52         39.12         2.56 o                         
  15   4  -1         93.83         98.68         3.19 o                         
   0   5  -1       1525.73       1384.11        32.77 o                         
   1   5  -1       1391.01       1220.17        22.98 o                         
   2   5  -1         87.91         90.28         1.91 o                         
   3   5  -1        139.08        145.55         2.44 o                         
   4   5  -1        812.61        756.04        12.25 o                         
   5   5  -1        260.26        306.18         8.39 o                         
   6   5  -1         79.37         95.33         2.21 o                         
   7   5  -1        305.11        291.26         4.33 o                         
   8   5  -1        107.25        106.33         2.14 o                         
   9   5  -1         80.08         81.98         1.87 o                         
  10   5  -1         56.97         56.09         1.55 o                         
  11   5  -1         92.36         92.24         2.16 o                         
  12   5  -1         42.96         43.25         2.40 o                         
  13   5  -1         11.75         11.72         0.86 o                         
  14   5  -1         34.57         34.97         1.73 o                         
  15   5  -1          9.04         10.49         0.96 o                         
  16   5  -1         16.36         13.56         1.81 o                         
   1   6  -1       1390.69       1266.36        23.65 o                         
   2   6  -1        354.18        258.69         6.12 o                         
   3   6  -1        695.87        676.45        10.66 o                         
   4   6  -1       1671.78       1551.57        31.29 o                         
   5   6  -1       1429.69       1333.61        31.90 o                         
   6   6  -1        733.42        725.01        16.46 o                         
   7   6  -1        265.78        267.42         4.41 o                         
   8   6  -1         34.39         32.68         1.11 o                         
   9   6  -1        138.51        139.91         3.39 o                         
  10   6  -1         61.92         70.53         2.68 o                         
  11   6  -1        177.47        178.93         3.94 o                         
  12   6  -1         45.52         41.96         1.59 o                         
  13   6  -1          8.86          7.65         0.80 o                         
  14   6  -1         42.52         43.62         1.94 o                         
  15   6  -1         20.93         24.16         1.56 o                         
  16   6  -1          2.37          1.42         0.79 o                         
   0   7  -1        235.28        200.44         6.02 o                         
   1   7  -1         72.45         62.90         1.64 o                         
   2   7  -1        695.04        660.81        14.53 o                         
   3   7  -1        948.48        856.75        19.78 o                         
   4   7  -1       1041.78       1042.82        20.28 o                         
   5   7  -1        122.99        150.39         3.46 o                         
   6   7  -1        326.66        324.71         6.20 o                         
   7   7  -1        132.20        149.39         2.65 o                         
   8   7  -1        315.21        307.34         7.04 o                         
   9   7  -1         91.81         87.71         3.29 o                         
  10   7  -1         71.02         60.56         1.64 o                         
  11   7  -1         62.58         55.70         1.79 o                         
  12   7  -1         41.12         40.67         1.56 o                         
  13   7  -1         95.60         90.88         2.95 o                         
  14   7  -1        126.28        119.24         7.12 o                         
  15   7  -1          4.07          3.20         0.89 o                         
  16   7  -1          4.99          4.18         1.03 o                         
   1   8  -1       1367.37       1369.63        23.15 o                         
   2   8  -1        307.74        303.26         7.34 o                         
   3   8  -1       2251.74       2199.22        68.38 o                         
   4   8  -1       1321.85       1339.20        40.80 o                         
   5   8  -1        133.03        114.94         3.04 o                         
   6   8  -1         78.60         85.30         2.71 o                         
   7   8  -1         40.78         45.45         1.24 o                         
   8   8  -1         40.98         41.12         1.36 o                         
   9   8  -1        146.57        139.36         2.78 o                         
  10   8  -1        250.84        238.88         4.72 o                         
  11   8  -1        352.64        336.33         6.18 o                         
  12   8  -1         70.98         64.86         2.52 o                         
  13   8  -1         82.39         84.22         3.01 o                         
  14   8  -1         45.79         48.29         2.01 o                         
  15   8  -1         65.74         63.92         3.43 o                         
   0   9  -1       1850.89       1724.56        60.48 o                         
   1   9  -1       1044.65       1027.46        19.71 o                         
   2   9  -1        795.24        804.67        15.69 o                         
   3   9  -1        339.11        364.22         7.57 o                         
   4   9  -1         93.02         99.82         2.49 o                         
   5   9  -1        495.51        463.92         9.13 o                         
   6   9  -1        438.08        413.60         9.33 o                         
   7   9  -1         56.34         58.63         1.84 o                         
   8   9  -1         60.99         48.03         3.92 o                         
   9   9  -1          6.04          5.73         0.48 o                         
  10   9  -1         94.69         96.54         2.14 o                         
  11   9  -1        312.76        291.67         6.16 o                         
  12   9  -1         34.24         29.88         2.14 o                         
  13   9  -1        265.44        243.46         9.90 o                         
  14   9  -1         80.07         77.52         2.96 o                         
  15   9  -1          6.65          5.92         0.97 o                         
   1  10  -1        556.80        533.19        11.28 o                         
   2  10  -1        661.00        656.97        11.82 o                         
   3  10  -1         83.09         90.48         2.79 o                         
   4  10  -1         94.32        113.45         2.86 o                         
   5  10  -1         79.06         71.69         1.97 o                         
   6  10  -1         86.96         84.57         3.17 o                         
   7  10  -1         19.18         17.88         0.89 o                         
   8  10  -1        119.86        121.81         4.61 o                         
   9  10  -1        154.48        148.01         4.39 o                         
  10  10  -1        144.78        149.05         4.72 o                         
  11  10  -1         51.84         55.80         2.07 o                         
  12  10  -1        191.57        187.21         7.25 o                         
  13  10  -1         90.01        101.69         3.31 o                         
  14  10  -1         70.23         68.15         2.72 o                         
  15  10  -1         37.87         36.46         2.41 o                         
   0  11  -1        448.90        426.98        10.35 o                         
   1  11  -1         50.56         62.57         1.79 o                         
   2  11  -1         36.42         31.64         1.44 o                         
   3  11  -1        109.50        103.41         2.76 o                         
   4  11  -1        135.89        134.04         3.34 o                         
   5  11  -1         54.57         52.45         1.65 o                         
   6  11  -1         98.43         98.79         2.61 o                         
   7  11  -1         32.79         31.01         1.31 o                         
   8  11  -1        495.88        481.41        12.75 o                         
   9  11  -1        452.45        442.74         9.91 o                         
  10  11  -1         35.58         36.07         2.00 o                         
  11  11  -1         34.52         32.07         2.07 o                         
  12  11  -1         31.06         31.95         1.84 o                         
  13  11  -1         27.14         30.40         1.48 o                         
  14  11  -1          2.72          2.27         0.53 o                         
  15  11  -1         11.36          9.93         1.22 o                         
   1  12  -1        238.24        214.41         4.96 o                         
   2  12  -1        577.85        543.99        10.17 o                         
   3  12  -1          6.62          7.88         0.97 o                         
   4  12  -1         27.04         20.23         1.05 o                         
   5  12  -1        315.75        318.97         6.85 o                         
   6  12  -1        168.90        174.30         3.97 o                         
   7  12  -1        138.74        141.90         4.13 o                         
   8  12  -1        438.14        413.42         8.47 o                         
   9  12  -1        232.72        235.78         6.76 o                         
  10  12  -1         81.93         79.39         7.88 o                         
  11  12  -1          9.74          8.47         1.10 o                         
  12  12  -1         48.55         45.19         2.14 o                         
  13  12  -1          1.80          2.18         0.62 o                         
  14  12  -1          3.20          3.21         0.79 o                         
   0  13  -1        124.79        144.05         4.02 o                         
   1  13  -1        142.92        129.87         3.21 o                         
   2  13  -1          8.27         10.89         1.08 o                         
   3  13  -1         25.94         29.32         1.54 o                         
   4  13  -1         76.51         81.02         2.29 o                         
   5  13  -1        202.77        186.13         4.57 o                         
   6  13  -1         40.07         44.67         1.45 o                         
   7  13  -1         79.04         81.67         2.17 o                         
   8  13  -1        485.95        473.01         9.27 o                         
   9  13  -1         39.13         40.08         1.62 o                         
  10  13  -1         33.26         36.72         2.05 o                         
  11  13  -1         39.60         33.99         1.98 o                         
  12  13  -1         65.64         64.36         2.56 o                         
  13  13  -1         21.41         19.20         1.53 o                         
  14  13  -1         38.46         33.91         2.60 o                         
   1  14  -1        138.50        126.24         3.61 o                         
   2  14  -1         63.70         62.33         2.02 o                         
   3  14  -1         24.23         22.41         1.11 o                         
   4  14  -1        415.68        417.30         8.70 o                         
   5  14  -1         24.77         25.59         1.86 o                         
   6  14  -1         78.08         72.88         1.85 o                         
   7  14  -1         16.36         16.10         0.78 o                         
   8  14  -1        175.64        179.03         4.08 o                         
   9  14  -1         52.58         49.50         1.65 o                         
  10  14  -1        258.31        246.37         7.00 o                         
  11  14  -1         22.50         20.95         1.60 o                         
  12  14  -1          0.83          0.18         0.53 o                         
  13  14  -1         22.57         21.45         1.40 o                         
  14  14  -1          0.99          2.13         1.18 o                         
   0  15  -1        865.94        892.91        35.88 o                         
   1  15  -1        374.00        380.34         8.29 o                         
   2  15  -1          8.07          8.62         0.78 o                         
   3  15  -1          8.51          8.75         0.77 o                         
   4  15  -1         75.18         69.94         2.13 o                         
   5  15  -1         11.31         13.21         1.26 o                         
   6  15  -1        128.23        128.46         2.46 o                         
   7  15  -1          5.75          8.02         0.58 o                         
   8  15  -1          8.90          9.82         0.91 o                         
   9  15  -1         72.57         79.68         2.23 o                         
  10  15  -1          4.59          2.96         0.70 o                         
  11  15  -1         23.16         22.09         1.58 o                         
  12  15  -1         22.76         22.93         2.33 o                         
  13  15  -1         21.39         19.09         1.66 o                         
   1  16  -1         95.41        101.35         2.61 o                         
   2  16  -1         32.93         31.73         3.24 o                         
   3  16  -1         35.71         32.42         3.52 o                         
   4  16  -1        204.40        193.80         4.09 o                         
   5  16  -1         11.21         11.68         0.70 o                         
   6  16  -1        165.79        159.55         3.12 o                         
   7  16  -1         79.20         79.22         2.09 o                         
   8  16  -1         21.13         23.11         1.59 o                         
   9  16  -1         22.41         22.53         1.12 o                         
  10  16  -1         30.49         32.25         1.70 o                         
  11  16  -1         19.50         15.97         1.30 o                         
  12  16  -1          1.41          0.35         0.66 o                         
  13  16  -1          0.44          0.08         0.75 o                         
   0  17  -1        420.78        476.54        20.27 o                         
   1  17  -1        205.91        219.53         5.12 o                         
   2  17  -1          5.26          4.77         0.52 o                         
   3  17  -1        245.23        234.64         4.79 o                         
   4  17  -1        175.42        186.57         3.68 o                         
   5  17  -1        103.01        108.91         3.21 o                         
   6  17  -1        171.80        170.04         3.66 o                         
   7  17  -1        153.43        144.42         3.20 o                         
   8  17  -1         23.83         21.99         1.12 o                         
   9  17  -1         35.25         34.50         1.46 o                         
  10  17  -1         15.67         16.25         1.50 o                         
  11  17  -1         14.51         16.31         1.70 o                         
  12  17  -1          7.17         10.84         1.28 o                         
  13  17  -1          5.14          5.84         1.42 o                         
   1  18  -1         51.52         54.15         2.19 o                         
   2  18  -1          9.40          8.84         0.66 o                         
   3  18  -1        134.35        139.40         2.79 o                         
   4  18  -1        318.57        341.28         5.95 o                         
   5  18  -1         38.38         39.86         1.51 o                         
   6  18  -1        112.04        118.47         3.04 o                         
   7  18  -1        143.15        140.41         3.46 o                         
   8  18  -1         39.91         37.60         1.73 o                         
   9  18  -1          8.44          6.89         1.07 o                         
  10  18  -1          4.99          4.82         0.89 o                         
  11  18  -1          0.03          0.48         0.83 o                         
  12  18  -1          3.47          5.36         2.01 o                         
   0  19  -1        319.96        330.11        10.42 o                         
   1  19  -1         21.92         21.72         1.36 o                         
   2  19  -1         82.44         98.76         2.86 o                         
   3  19  -1         65.30         70.02         1.78 o                         
   4  19  -1        112.53        109.54         2.59 o                         
   5  19  -1         18.78         22.66         1.23 o                         
   6  19  -1        301.77        300.93         6.38 o                         
   7  19  -1         55.50         60.43         2.04 o                         
   8  19  -1         13.30         13.18         1.35 o                         
   9  19  -1          2.04          2.04         0.74 o                         
  10  19  -1          9.96         10.25         1.31 o                         
  11  19  -1          4.88          4.08         0.91 o                         
  12  19  -1         18.90         23.42         2.44 o                         
   1  20  -1          1.31          3.74         2.70 o                         
   2  20  -1        172.36        165.23         5.75 o                         
   3  20  -1         65.04         61.59         1.83 o                         
   4  20  -1         87.10         83.84         2.17 o                         
   5  20  -1          4.86          3.67         0.61 o                         
   6  20  -1         26.46         26.63         1.46 o                         
   7  20  -1         32.27         34.03         1.83 o                         
   8  20  -1         33.18         29.49         1.97 o                         
   9  20  -1         15.78         17.23         1.21 o                         
  10  20  -1         14.67         14.52         1.71 o                         
  11  20  -1         20.28         21.51         1.44 o                         
   0  21  -1         89.49        104.72         6.11 o                         
   1  21  -1         33.17         28.73         5.42 o                         
   2  21  -1          2.12          2.46         1.43 o                         
   3  21  -1         46.34         45.14         1.67 o                         
   4  21  -1          6.30          5.18         0.59 o                         
   5  21  -1          1.26          1.05         0.48 o                         
   6  21  -1         22.06         22.26         1.44 o                         
   7  21  -1         61.25         65.99         2.50 o                         
   8  21  -1          1.90          1.07         0.66 o                         
   9  21  -1         13.88         14.58         1.26 o                         
  10  21  -1          2.92          1.79         0.65 o                         
   1  22  -1         31.01         32.25         2.00 o                         
   2  22  -1          6.37          5.73         0.92 o                         
   3  22  -1         33.10         31.94         1.40 o                         
   4  22  -1         18.51         17.73         1.27 o                         
   5  22  -1          1.48          1.54         0.53 o                         
   6  22  -1          7.25          8.62         0.82 o                         
   7  22  -1         22.90         24.24         1.46 o                         
   8  22  -1          2.22          2.53         0.76 o                         
   9  22  -1          1.23          1.47         0.61 o                         
  10  22  -1         12.94         13.97         1.11 o                         
   0  23  -1         10.25         10.25         2.13 o                         
   1  23  -1          3.24          1.78         0.89 o                         
   2  23  -1          9.54          9.68         1.09 o                         
   3  23  -1         32.06         27.23         1.39 o                         
   4  23  -1         43.08         44.82         1.67 o                         
   5  23  -1         25.70         24.30         1.55 o                         
   6  23  -1         14.67         15.02         1.01 o                         
   7  23  -1         18.37         18.02         1.85 o                         
   8  23  -1         20.43         23.23         1.48 o                         
   9  23  -1          4.92          5.95         0.81 o                         
   1  24  -1          1.18          2.62         0.80 o                         
   2  24  -1         10.83          9.92         1.28 o                         
   3  24  -1         18.49         20.67         1.47 o                         
   4  24  -1          1.06          1.44         0.66 o                         
   5  24  -1          5.60          4.50         0.68 o                         
   6  24  -1         55.18         59.18         2.89 o                         
   7  24  -1         63.37         67.04         2.47 o                         
   8  24  -1          5.79          5.62         1.49 o                         
   0  25  -1          3.25          3.31         1.18 o                         
   1  25  -1         10.29          9.18         1.20 o                         
   2  25  -1         13.71         16.21         2.33 o                         
   3  25  -1         15.65         16.76         1.69 o                         
   4  25  -1          0.30          0.18         0.64 o                         
   5  25  -1         12.93         14.45         2.68 o                         
   6  25  -1         16.85         17.22         1.74 o                         
   7  25  -1          7.05          6.97         0.93 o                         
   1  26  -1          3.71          2.75         0.75 o                         
   2  26  -1          4.76          4.09         0.90 o                         
   3  26  -1          0.71          0.28         0.99 o                         
   4  26  -1          4.80          5.13         1.18 o                         
   5  26  -1         10.15         11.12         2.13 o                         
   6  26  -1          8.45          6.65         1.10 o                         
   0  27  -1         25.57         25.39         2.21 o                         
   1  27  -1          7.84          5.13         1.26 o                         
   2  27  -1          7.03          4.04         0.89 o                         
   3  27  -1          1.47          0.60         0.68 o                         
   4  27  -1          1.87          0.97         0.49 o                         
   4   0   0       1737.44       1964.50        79.02 o                         
   8   0   0        171.11        190.15         6.48 o                         
  10   0   0        114.83         98.16         2.65 o                         
  12   0   0         57.74         46.05         1.80 o                         
  14   0   0        280.83        273.35         8.79 o                         
  16   0   0          9.48          8.83         1.58 o                         
   3   1   0        119.82        148.02         2.44 o                         
   4   1   0       2692.40       3381.97       281.44 o                         
   5   1   0        628.36        747.32        30.91 o                         
   6   1   0         33.72         49.73         1.23 o                         
   7   1   0        324.43        380.88         6.05 o                         
   8   1   0        401.56        469.29         7.24 o                         
   9   1   0        173.56        183.24         3.20 o                         
  10   1   0         24.21         21.16         0.59 o                         
  11   1   0          0.50          0.84         0.21 o                         
  12   1   0         22.36         21.45         1.02 o                         
  13   1   0          1.30          0.89         0.35 o                         
  14   1   0        159.59        140.18         3.55 o                         
  15   1   0          0.03          0.55         0.66 o                         
  16   1   0          9.96         11.17         1.26 o                         
   2   2   0        207.64        228.15         6.98 o                         
   3   2   0        589.46        667.59        32.61 o                         
   4   2   0        227.42        257.71         4.95 o                         
   5   2   0        167.62        221.22         7.23 o                         
   7   2   0        907.41        969.45        17.81 o                         
   8   2   0        312.86        356.81         5.35 o                         
   9   2   0         34.33         39.86         0.93 o                         
  10   2   0         43.14         37.36         0.94 o                         
  11   2   0         31.32         35.09         0.97 o                         
  12   2   0         57.71         49.50         1.37 o                         
  13   2   0          1.27          1.65         0.57 o                         
  14   2   0        102.18         99.12         3.77 o                         
  15   2   0         86.00         77.07         3.46 o                         
  16   2   0          7.04          6.39         1.42 o                         
   3   3   0        102.74        112.63         2.72 o                         
   4   3   0       2858.44       3095.24       124.99 o                         
   5   3   0       1792.50       1963.00        79.73 o                         
   6   3   0          5.27          4.13         0.34 o                         
   7   3   0        694.58        853.51        15.86 o                         
   8   3   0        251.67        272.95         4.53 o                         
   9   3   0        120.65        113.73         2.11 o                         
  10   3   0         47.80         49.31         1.09 o                         
  11   3   0        149.48        135.87         3.22 o                         
  12   3   0        138.24        133.09         3.62 o                         
  13   3   0         90.21         85.09         2.59 o                         
  14   3   0          0.09          2.18         0.63 o                         
  15   3   0          0.00          0.39         0.87 o                         
  16   3   0          7.04          5.52         1.34 o                         
   2   4   0        263.49        243.28         7.61 o                         
   3   4   0        362.59        370.70         6.84 o                         
   4   4   0         28.34         28.09         1.67 o                         
   5   4   0       1143.20       1236.25        36.77 o                         
   6   4   0       2438.67       2762.22       113.40 o                         
   7   4   0         10.57         10.03         0.61 o                         
   8   4   0        144.68        150.60         3.41 o                         
   9   4   0          9.21          9.94         0.62 o                         
  10   4   0         15.25         14.95         1.31 o                         
  11   4   0        147.88        153.35         3.36 o                         
  12   4   0        143.17        132.06         3.64 o                         
  13   4   0         86.00         65.83         2.88 o                         
  14   4   0        341.18        330.69        13.68 o                         
  15   4   0          0.17          0.47         0.87 o                         
  16   4   0         21.27         25.47         2.60 o                         
   1   5   0        170.67        142.47         5.29 o                         
   2   5   0        220.74        350.34         6.58 o                         
   3   5   0        113.36        126.61         3.58 o                         
   4   5   0       2644.83       3000.92       122.23 o                         
   5   5   0          0.34          0.58         0.24 o                         
   6   5   0        832.50        907.69        27.30 o                         
   7   5   0       1996.38       2251.63        66.21 o                         
   8   5   0        478.77        552.61        10.77 o                         
   9   5   0        169.20        190.03         4.47 o                         
  10   5   0        701.12        645.03        16.02 o                         
  11   5   0         47.25         43.80         1.56 o                         
  12   5   0        491.95        463.90        10.13 o                         
  13   5   0        252.72        253.11         9.08 o                         
  14   5   0         56.15         48.18         3.71 o                         
  15   5   0          5.16          2.60         1.18 o                         
  16   5   0          0.78          1.26         0.95 o                         
   1   6   0         12.13         16.87         0.56 o                         
   2   6   0       2362.16       2377.24        97.23 o                         
   3   6   0        117.90        146.27         3.88 o                         
   4   6   0        448.79        552.73        13.60 o                         
   5   6   0         84.51         78.10         1.94 o                         
   6   6   0        361.35        465.93         9.15 o                         
   7   6   0        411.02        463.83         9.18 o                         
   8   6   0         44.29         56.31         2.64 o                         
   9   6   0        280.03        294.80         6.26 o                         
  10   6   0         32.95         29.85         2.87 o                         
  11   6   0        267.27        257.41         5.56 o                         
  12   6   0        457.89        430.21         9.48 o                         
  13   6   0        107.87         89.18         3.06 o                         
  14   6   0        392.12        329.53        11.31 o                         
  15   6   0          0.08          0.08         0.87 o                         
  16   6   0          5.82          9.23         1.58 o                         
   1   7   0        170.03        178.89         7.02 o                         
   2   7   0        767.48        828.56        21.04 o                         
   3   7   0        681.79        900.27        18.82 o                         
   4   7   0        375.61        433.21         7.60 o                         
   5   7   0        357.81        415.83         9.86 o                         
   6   7   0        588.74        622.31        11.99 o                         
   7   7   0         86.60        120.41         2.91 o                         
   8   7   0         29.45         37.18         1.45 o                         
   9   7   0          0.01          0.64         0.71 o                         
  10   7   0        150.05        137.97         2.99 o                         
  11   7   0        293.07        274.18         8.27 o                         
  12   7   0        791.31        724.92        17.95 o                         
  13   7   0        236.05        204.52         5.84 o                         
  14   7   0         21.66         19.06         2.29 o                         
  15   7   0         10.26          7.18         1.58 o                         
   0   8   0        361.66        314.01        12.78 o                         
   1   8   0         66.91         98.37         3.04 o                         
   2   8   0         88.46        110.72         3.32 o                         
   3   8   0         85.66         87.10         2.62 o                         
   4   8   0          3.13          4.96         0.69 o                         
   5   8   0        518.17        581.84        10.13 o                         
   6   8   0        198.17        243.96         5.22 o                         
   7   8   0        157.30        212.57         4.72 o                         
   8   8   0        181.98        174.46         4.08 o                         
   9   8   0         83.55         75.62         2.18 o                         
  10   8   0          3.99          3.87         0.80 o                         
  11   8   0        158.67        149.50         3.81 o                         
  12   8   0         91.47         84.97         2.98 o                         
  13   8   0         25.58         19.96         1.79 o                         
  14   8   0         77.42         72.36         3.46 o                         
  15   8   0         27.60         25.78         3.47 o                         
  16   8   0          3.42          3.86         1.03 o                         
   1   9   0         88.34        114.15         3.49 o                         
   4   9   0        529.56        600.57        13.98 o                         
   5   9   0        281.09        247.68         5.96 o                         
   6   9   0        749.66        918.77        19.81 o                         
   7   9   0       1106.50       1039.00        33.72 o                         
   8   9   0        190.22        194.42         4.84 o                         
   9   9   0         59.98         61.72         1.93 o                         
  10   9   0        226.97        206.07         4.73 o                         
  11   9   0        504.23        453.42         9.43 o                         
  12   9   0         64.54         74.05         2.70 o                         
  13   9   0          3.43          3.40         0.68 o                         
  14   9   0          0.36          0.61         0.64 o                         
  15   9   0          4.48          3.02         1.06 o                         
  16   9   0         13.66          9.15         1.42 o                         
   0  10   0       1805.17       2133.41        84.69 o                         
   1  10   0       2243.71       2332.29        92.66 o                         
   2  10   0         24.48         33.19         1.25 o                         
   4  10   0          1.14          0.78         0.19 o                         
   5  10   0       1170.08       1330.80        53.38 o                         
   6  10   0         13.38         13.77         0.97 o                         
   7  10   0         52.26         69.86         5.04 o                         
   8  10   0          3.93          3.28         2.36 o                         
   9  10   0          4.21          3.63         2.37 o                         
  10  10   0         81.50         77.82         4.43 o                         
  11  10   0         27.67         26.21         1.98 o                         
  12  10   0         72.62         69.07         3.59 o                         
  13  10   0         30.61         26.73         2.68 o                         
  14  10   0          0.20          2.01         0.81 o                         
  15  10   0          0.04          0.55         0.71 o                         
   3  11   0        591.38        683.44        15.93 o                         
   4  11   0         65.69         86.26         2.30 o                         
   5  11   0        252.41        325.58         7.77 o                         
   6  11   0        171.52        178.72         5.48 o                         
   7  11   0        110.37        122.79         3.23 o                         
   8  11   0          0.02          0.22         2.40 o                         
   9  11   0        153.54        143.31         6.08 o                         
  10  11   0         34.53         31.69         4.59 o                         
  11  11   0        387.51        347.69        16.72 o                         
  12  11   0         50.55         58.67         4.73 o                         
  13  11   0         61.94         50.57         3.08 o                         
  14  11   0          1.35          1.07         0.80 o                         
  15  11   0          1.00          2.67         0.94 o                         
   0  12   0       1158.06       1401.69        56.38 o                         
   1  12   0        286.44        365.50        10.68 o                         
   2  12   0        608.16        701.16        16.36 o                         
   3  12   0         41.17         43.14         1.34 o                         
   4  12   0          2.92          3.14         0.32 o                         
   5  12   0        386.37        382.65        22.26 o                         
   6  12   0        174.20        177.42         4.42 o                         
   7  12   0         30.99         29.98         1.00 o                         
   8  12   0          7.61          6.95         0.65 o                         
   9  12   0         15.70         18.57         1.19 o                         
  10  12   0          1.88          1.89         1.61 o                         
  11  12   0         29.81          0.63        17.90 o                         
  12  12   0        161.64        133.11         7.89 o                         
  13  12   0         58.58         65.69         4.81 o                         
  14  12   0         24.39         23.11         2.76 o                         
  15  12   0          6.81          7.97         1.97 o                         
   1  13   0        469.92        512.79        12.14 o                         
   2  13   0         74.62         98.92         2.76 o                         
   3  13   0        280.44        268.30         6.55 o                         
   4  13   0        210.27        226.12         7.69 o                         
   5  13   0        118.85        134.45         3.48 o                         
   6  13   0         65.34         66.73         1.90 o                         
   7  13   0        328.82        322.28         7.78 o                         
   8  13   0        140.20        143.10         3.33 o                         
   9  13   0        116.83        111.43         3.12 o                         
  10  13   0         99.45        103.62         9.74 o                         
  11  13   0         20.89         19.09         2.84 o                         
  12  13   0         28.33         29.26         3.63 o                         
  13  13   0          5.36         10.96         2.05 o                         
  14  13   0          1.04          0.55         1.03 o                         
  15  13   0          0.49         -0.08         0.87 o                         
   0  14   0        365.88        387.99        12.90 o                         
   1  14   0        169.54        231.18         5.78 o                         
   2  14   0        276.99        326.21         7.92 o                         
   3  14   0        188.13        212.65         6.44 o                         
   4  14   0         21.43         16.21         0.77 o                         
   5  14   0         36.42         36.21         2.28 o                         
   6  14   0        194.64        201.20         5.06 o                         
   7  14   0        188.68        191.40         3.74 o                         
   8  14   0        202.22        205.87         3.68 o                         
   9  14   0        244.25        221.72         5.26 o                         
  10  14   0          0.02         -0.27         1.41 o                         
  11  14   0         42.68         39.42         3.71 o                         
  12  14   0          0.34          1.97         1.26 o                         
  13  14   0          0.44          0.71         1.03 o                         
  14  14   0          4.48          4.50         1.34 o                         
   1  15   0          0.76          1.34         0.55 o                         
   2  15   0         24.35         21.60         0.97 o                         
   3  15   0        101.69        107.94         3.00 o                         
   4  15   0         58.04         55.61         1.75 o                         
   5  15   0          4.10          3.18         0.78 o                         
   6  15   0          1.71          4.32         0.53 o                         
   7  15   0       1965.14       1942.56        29.79 o                         
   8  15   0         10.97         12.18         0.62 o                         
   9  15   0         25.78         25.58         1.51 o                         
  10  15   0          4.79          6.05         0.86 o                         
  11  15   0         23.51         25.90         2.38 o                         
  12  15   0         58.29         45.66         3.79 o                         
  13  15   0         11.21          8.20         1.74 o                         
   0  16   0         29.24         25.55         2.41 o                         
   1  16   0         96.04        114.67         3.23 o                         
   2  16   0        103.70        103.28         2.95 o                         
   3  16   0         50.93         56.91         1.86 o                         
   4  16   0         18.85         15.88         1.45 o                         
   5  16   0         17.06         19.38         1.02 o                         
   6  16   0         39.39         33.57         1.37 o                         
   7  16   0         73.20         79.84         1.90 o                         
   8  16   0       1157.81       1151.81        17.89 o                         
   9  16   0         36.37         38.00         1.45 o                         
  10  16   0          1.02          2.01         0.84 o                         
  11  16   0         13.61         10.34         1.32 o                         
  12  16   0         66.73         68.13         4.73 o                         
  13  16   0          3.62          2.37         1.26 o                         
  14  16   0          6.62          7.41         1.42 o                         
   1  17   0         17.20         14.30         1.14 o                         
   2  17   0         17.61         17.60         1.04 o                         
   3  17   0        231.67        230.59         5.93 o                         
   4  17   0          0.44          0.31         0.25 o                         
   5  17   0          0.62          0.39         0.35 o                         
   6  17   0          2.53          2.36         0.34 o                         
   7  17   0        193.62        183.72         3.44 o                         
   8  17   0         19.32         21.77         0.96 o                         
   9  17   0        134.39        129.74         3.44 o                         
  10  17   0          2.86          1.92         0.71 o                         
  11  17   0         31.99         28.35         1.99 o                         
  12  17   0         46.09         37.54         3.23 o                         
  13  17   0          1.55          0.47         0.95 o                         
   0  18   0         12.12         15.87         1.30 o                         
   1  18   0        174.35        188.25         5.53 o                         
   2  18   0         92.11        101.39         2.40 o                         
   3  18   0         12.62         14.68         0.75 o                         
   4  18   0         46.84         49.68         1.27 o                         
   5  18   0          3.45          3.12         0.39 o                         
   6  18   0        147.75        177.78         3.35 o                         
   7  18   0         46.31         46.63         1.52 o                         
   8  18   0         53.24         57.37         1.73 o                         
   9  18   0          0.86          1.13         0.42 o                         
  10  18   0         22.79         25.84         3.20 o                         
  11  18   0         10.79         13.95         2.72 o                         
  12  18   0         54.89         46.05         5.05 o                         
  13  18   0          9.08          8.52         1.50 o                         
   1  19   0         29.00         19.06         1.30 o                         
   2  19   0          0.01          0.44         0.31 o                         
   3  19   0          0.24          0.24         0.38 o                         
   4  19   0         27.36         34.40         1.05 o                         
   5  19   0         38.15         49.29         1.37 o                         
   6  19   0          0.81          1.60         0.41 o                         
   7  19   0         23.95         24.03         1.12 o                         
   8  19   0          0.31         -0.23         0.31 o                         
   9  19   0          7.08          8.14         0.86 o                         
  10  19   0          3.55          4.60         0.80 o                         
  11  19   0          8.19          6.62         1.02 o                         
  12  19   0         19.04         14.35         2.05 o                         
   0  20   0         21.67         19.40         2.68 o                         
   1  20   0        261.45        286.24         8.15 o                         
   2  20   0         41.71         42.29         1.53 o                         
   3  20   0          0.84          1.15         1.28 o                         
   4  20   0        167.44        183.80         3.55 o                         
   5  20   0         79.96         70.53         1.88 o                         
   6  20   0        165.98        175.27         3.63 o                         
   7  20   0         36.26         39.12         1.47 o                         
   8  20   0          5.87          5.60         0.67 o                         
   9  20   0         37.95         42.24         1.66 o                         
  10  20   0          4.21          4.66         0.78 o                         
  11  20   0          0.01         -0.39         1.03 o                         
  12  20   0          3.44          2.92         0.95 o                         
   1  21   0         46.17         40.63         1.93 o                         
   2  21   0         19.21         26.04         2.84 o                         
   3  21   0          3.22          1.79         0.43 o                         
   4  21   0        180.07        197.89         4.01 o                         
   5  21   0        232.29        259.75         5.04 o                         
   6  21   0          3.74          4.34         0.55 o                         
   7  21   0         64.26         70.19         2.34 o                         
   8  21   0          6.69          6.69         0.71 o                         
   9  21   0          2.62          1.73         0.59 o                         
  10  21   0          8.62          7.74         0.86 o                         
  11  21   0          3.13          2.40         0.83 o                         
   0  22   0         22.43         36.36         3.39 o                         
   1  22   0        128.91        156.96         4.80 o                         
   2  22   0          4.36          5.37         1.74 o                         
   3  22   0          4.30          3.27         0.53 o                         
   4  22   0        199.70        210.89         4.23 o                         
   5  22   0         18.87         17.19         1.06 o                         
   6  22   0         90.63         97.05         2.61 o                         
   7  22   0          0.00          0.67         0.49 o                         
   8  22   0          0.89          0.83         0.49 o                         
   9  22   0          0.68          1.05         0.54 o                         
  10  22   0          7.83          8.19         0.99 o                         
   1  23   0         54.13         47.10         2.70 o                         
   2  23   0         23.69         21.87         1.35 o                         
   3  23   0         45.71         45.87         2.02 o                         
   4  23   0         19.49         17.77         1.19 o                         
   5  23   0         41.50         46.62         1.65 o                         
   6  23   0          3.22          2.59         0.54 o                         
   7  23   0         28.80         31.12         1.96 o                         
   8  23   0          4.06          4.79         0.89 o                         
   9  23   0          1.58          0.76         0.58 o                         
  10  23   0          0.30          0.42         0.59 o                         
   0  24   0         84.53         82.80         5.68 o                         
   1  24   0         36.83         30.05         2.31 o                         
   2  24   0         25.35         30.80         1.60 o                         
   3  24   0          0.51          1.20         0.47 o                         
   4  24   0         51.69         59.08         2.00 o                         
   5  24   0          0.04         -0.38         0.38 o                         
   6  24   0          2.43          2.22         0.52 o                         
   7  24   0          3.49          4.86         0.89 o                         
   8  24   0          0.02         -0.20         0.51 o                         
   9  24   0          6.51          7.10         0.85 o                         
   1  25   0          7.58          7.34         1.14 o                         
   2  25   0          5.15          2.95         0.81 o                         
   3  25   0         16.04         19.93         3.71 o                         
   4  25   0          4.92          7.76         0.74 o                         
   5  25   0          0.46          1.36         0.59 o                         
   6  25   0          5.31          5.68         2.52 o                         
   7  25   0          0.61          0.38         0.52 o                         
   8  25   0         16.69         17.11         1.97 o                         
   0  26   0          6.44          5.44         1.26 o                         
   1  26   0         29.32         23.60         1.87 o                         
   2  26   0          0.88          0.34         0.70 o                         
   3  26   0         24.39         21.54         2.21 o                         
   4  26   0          0.47          1.30         0.68 o                         
   5  26   0          8.15          7.71         0.82 o                         
   6  26   0         10.32         12.22         2.05 o                         
   7  26   0          5.61          5.66         0.77 o                         
   1  27   0          0.11         -0.15         0.51 o                         
   2  27   0          2.92          4.57         1.18 o                         
   3  27   0          2.96          4.89         0.78 o                         
   4  27   0          0.21          0.08         0.50 o                         
   5  27   0          6.84          7.62         0.92 o                         
   1  28   0          0.28          0.71         0.79 o                         
   2  28   0          0.88          1.26         0.58 o                         
   3  28   0          0.00          0.02         0.42 o                         
   4   0   1        291.76        256.91         6.14 o                         
   6   0   1       1944.00       1884.40        54.06 o                         
   8   0   1        596.82        585.71        17.03 o                         
  10   0   1        106.50        109.24         6.32 o                         
  12   0   1         98.29        106.67         3.19 o                         
  14   0   1         71.74         62.02         5.60 o                         
  16   0   1          6.71          8.04         1.81 o                         
   0   1   1        628.67        538.28        20.82 o                         
   2   1   1       1039.45        922.23        17.82 o                         
   3   1   1       2094.00       1729.42        46.87 o                         
   4   1   1       1027.24        864.70        13.99 o                         
   5   1   1        988.02        910.32        14.85 o                         
   6   1   1         42.62         47.15         1.08 o                         
   7   1   1        162.07        191.90         3.55 o                         
   8   1   1       1210.44       1222.71        22.32 o                         
   9   1   1        113.94        107.57         2.28 o                         
  10   1   1         65.25         61.57         2.09 o                         
  11   1   1        150.86        155.23         2.86 o                         
  12   1   1        177.42        174.92         3.24 o                         
  13   1   1         78.08         78.32         2.11 o                         
  14   1   1          3.59          3.38         0.86 o                         
  15   1   1         34.41         33.66         2.68 o                         
  16   1   1         27.40         23.58         2.52 o                         
   1   2   1       2293.42       1994.07        76.57 o                         
   2   2   1        682.05        546.48        10.87 o                         
   3   2   1        831.17        706.70        12.53 o                         
   4   2   1        231.14        184.15         3.52 o                         
   5   2   1         46.17         45.81         1.14 o                         
   6   2   1        254.34        283.24         4.98 o                         
   7   2   1        291.29        303.33         5.46 o                         
   8   2   1        525.77        543.38         9.53 o                         
   9   2   1         69.40         71.97         1.66 o                         
  10   2   1        292.90        290.49         5.24 o                         
  11   2   1        151.07        152.90         2.78 o                         
  12   2   1        344.07        341.66         6.09 o                         
  13   2   1         93.24         97.16         2.56 o                         
  14   2   1         44.50         54.70         2.58 o                         
  15   2   1         49.09         54.30         2.17 o                         
  16   2   1         32.24         31.78         2.84 o                         
   3   3   1       2887.07       2526.44        95.66 o                         
   4   3   1        316.49        329.80         5.66 o                         
   5   3   1         95.84        102.09         1.96 o                         
   6   3   1        165.73        169.33         3.10 o                         
   7   3   1        325.29        357.08         6.35 o                         
   8   3   1         85.43         84.34         1.81 o                         
   9   3   1         63.45         71.33         1.63 o                         
  10   3   1        198.34        193.29         3.30 o                         
  11   3   1        581.63        582.27         9.24 o                         
  12   3   1         33.14         34.71         1.53 o                         
  13   3   1         22.66         23.54         1.30 o                         
  14   3   1         28.75         26.66         2.27 o                         
  15   3   1         29.66         30.26         1.91 o                         
  16   3   1          0.68          0.29         0.63 o                         
   3   4   1        894.97        794.57        12.90 o                         
   4   4   1         38.96         34.57         0.89 o                         
   5   4   1         69.68         52.15         1.49 o                         
   6   4   1        224.32        231.73         4.58 o                         
   7   4   1        337.36        337.47         5.94 o                         
   8   4   1         30.36         24.99         0.80 o                         
   9   4   1         51.90         57.92         1.40 o                         
  10   4   1        416.46        402.59         6.46 o                         
  11   4   1        193.16        199.32         3.99 o                         
  12   4   1         58.64         58.89         2.01 o                         
  13   4   1         47.23         48.73         2.12 o                         
  14   4   1         36.21         38.79         3.47 o                         
  15   4   1         93.19         96.76         4.00 o                         
  16   4   1          8.04          8.97         1.01 o                         
   0   5   1       1536.13       1572.02        56.85 o                         
   1   5   1       1391.57       1330.96        35.27 o                         
   2   5   1         85.55         91.58         2.99 o                         
   3   5   1        139.78        144.62         4.27 o                         
   4   5   1        817.03        724.43        11.72 o                         
   5   5   1        260.98        288.45         4.57 o                         
   6   5   1         81.04         93.58         1.95 o                         
   7   5   1        304.64        284.07         5.10 o                         
   8   5   1        107.20        105.20         2.18 o                         
   9   5   1         79.01         84.12         1.83 o                         
  10   5   1         57.80         61.97         1.59 o                         
  11   5   1         92.67         93.68         2.18 o                         
  12   5   1         43.34         43.92         1.68 o                         
  13   5   1         11.98         11.80         0.90 o                         
  14   5   1         34.64         34.26         2.03 o                         
  15   5   1          8.63          9.17         1.04 o                         
  16   5   1         16.32         14.98         1.22 o                         
   1   6   1       1385.30       1384.48        36.74 o                         
   2   6   1        354.28        260.10        14.10 o                         
   3   6   1        694.88        684.75        26.73 o                         
   4   6   1       1671.87       1485.51        36.95 o                         
   5   6   1       1424.96       1376.05        23.18 o                         
   6   6   1        730.40        716.17        10.22 o                         
   7   6   1        266.80        280.47         4.98 o                         
   8   6   1         35.06         34.51         1.05 o                         
   9   6   1        138.63        144.37         3.11 o                         
  10   6   1         62.75         73.68         1.94 o                         
  11   6   1        176.66        176.79         3.85 o                         
  12   6   1         45.09         44.78         1.68 o                         
  13   6   1          8.51          8.63         0.73 o                         
  14   6   1         41.95         43.24         2.96 o                         
  15   6   1         21.04         21.58         1.52 o                         
  16   6   1          2.52          2.09         0.55 o                         
   1   7   1         73.40         68.24         2.20 o                         
   2   7   1        692.36        682.61        19.07 o                         
   3   7   1        947.21        820.46        34.37 o                         
   4   7   1       1047.51        988.18        23.19 o                         
   5   7   1        125.06        147.29         3.47 o                         
   6   7   1        327.90        322.65         7.91 o                         
   7   7   1        131.30        140.41         3.67 o                         
   8   7   1        319.78        333.66         7.16 o                         
   9   7   1         91.04         92.21         2.68 o                         
  10   7   1         71.36         65.90         1.66 o                         
  11   7   1         63.47         58.41         2.49 o                         
  12   7   1         41.58         42.62         1.47 o                         
  13   7   1         95.48         98.57         3.23 o                         
  14   7   1        127.64        119.11         6.53 o                         
  15   7   1          4.13          6.09         2.03 o                         
  16   7   1          5.05          5.31         0.74 o                         
   1   8   1       1370.33       1408.39        54.80 o                         
   2   8   1        309.25        316.34         9.01 o                         
   3   8   1       2251.56       2353.50        90.53 o                         
   4   8   1       1316.30       1318.70        52.52 o                         
   5   8   1        129.48        113.92         3.16 o                         
   6   8   1         78.54         84.88         2.92 o                         
   7   8   1         41.64         44.10         2.60 o                         
   8   8   1         40.95         42.40         2.94 o                         
   9   8   1        148.11        142.22         3.69 o                         
  10   8   1        249.91        245.65         5.67 o                         
  11   8   1        353.31        344.02         9.76 o                         
  12   8   1         72.13         66.14         2.16 o                         
  13   8   1         82.76         84.10         3.24 o                         
  14   8   1         45.88         48.79         2.19 o                         
  15   8   1         65.64         65.08         2.50 o                         
   1   9   1       1041.48       1070.35        29.47 o                         
   2   9   1        790.99        832.51        18.97 o                         
   3   9   1        335.53        369.90         8.87 o                         
   4   9   1         92.12         98.48         2.36 o                         
   5   9   1        495.36        467.71        10.98 o                         
   6   9   1        438.14        428.94         9.94 o                         
   7   9   1         55.73         57.08         1.97 o                         
   8   9   1         60.41         52.07         1.88 o                         
   9   9   1          5.56          6.00         0.66 o                         
  10   9   1         94.78         95.86         2.41 o                         
  11   9   1        311.67        294.78         7.35 o                         
  12   9   1         34.45         29.89         2.12 o                         
  13   9   1        266.01        242.70        12.41 o                         
  14   9   1         80.81         75.42         3.39 o                         
  15   9   1          6.49          5.77         0.82 o                         
   1  10   1        558.33        543.96        10.10 o                         
   2  10   1        659.32        671.45        13.64 o                         
   3  10   1         83.04         92.53         2.22 o                         
   4  10   1         94.20        118.82         2.70 o                         
   5  10   1         77.35         72.99         1.86 o                         
   6  10   1         87.18         90.51         2.32 o                         
   7  10   1         19.74         19.01         1.19 o                         
   8  10   1        120.12        117.99         3.65 o                         
   9  10   1        152.35        145.64         3.66 o                         
  10  10   1        143.72        149.43         3.74 o                         
  11  10   1         51.14         53.91         1.92 o                         
  12  10   1        192.16        178.41         4.68 o                         
  13  10   1         90.06         93.01         3.42 o                         
  14  10   1         70.70         68.91         4.56 o                         
  15  10   1         38.29         35.14         1.71 o                         
   0  11   1        452.19        427.17        18.30 o                         
   1  11   1         51.10         65.69         1.54 o                         
   2  11   1         36.56         34.17         0.96 o                         
   3  11   1        108.73        110.30         2.53 o                         
   4  11   1        136.38        140.64         3.15 o                         
   5  11   1         54.68         57.26         1.55 o                         
   6  11   1         99.90        104.01         2.48 o                         
   7  11   1         32.25         30.86         2.88 o                         
   8  11   1        496.38        483.35        10.05 o                         
   9  11   1        454.85        439.61         9.57 o                         
  10  11   1         36.15         31.86         1.30 o                         
  11  11   1         34.67         30.61         1.52 o                         
  12  11   1         31.12         34.00         2.73 o                         
  13  11   1         26.69         30.55         2.05 o                         
  14  11   1          2.59          2.74         0.65 o                         
  15  11   1         11.07         12.24         1.17 o                         
   1  12   1        237.22        227.44         4.38 o                         
   2  12   1        576.79        569.08        10.29 o                         
   3  12   1          6.21          7.92         0.50 o                         
   4  12   1         27.41         20.11         0.85 o                         
   5  12   1        316.27        330.46         6.90 o                         
   6  12   1        166.20        172.14         3.92 o                         
   7  12   1        137.24        145.71         3.88 o                         
   8  12   1        437.29        413.31         8.18 o                         
   9  12   1        232.88        225.81         5.34 o                         
  10  12   1         80.64         74.96         2.66 o                         
  11  12   1          9.84          8.82         0.77 o                         
  12  12   1         48.09         46.14         4.38 o                         
  13  12   1          1.78          0.58         0.66 o                         
  14  12   1          3.07          3.36         0.89 o                         
   0  13   1        126.31        146.65         5.04 o                         
   1  13   1        142.80        130.77         3.67 o                         
   2  13   1          8.25         10.40         0.58 o                         
   3  13   1         25.53         30.18         1.01 o                         
   4  13   1         76.65         79.31         2.04 o                         
   5  13   1        204.92        191.25         4.22 o                         
   6  13   1         40.91         43.95         1.35 o                         
   7  13   1         78.21         84.93         2.89 o                         
   8  13   1        485.80        461.40         8.75 o                         
   9  13   1         38.97         39.32         1.44 o                         
  10  13   1         33.66         34.39         1.57 o                         
  11  13   1         38.84         27.93         3.15 o                         
  12  13   1         65.20         61.36         3.13 o                         
  13  13   1         22.22         20.11         3.00 o                         
  14  13   1         37.41         38.09         4.02 o                         
   1  14   1        138.87        119.86         6.47 o                         
   2  14   1         64.01         62.39         1.70 o                         
   3  14   1         23.56         24.20         0.91 o                         
   4  14   1        416.55        407.96         8.68 o                         
   5  14   1         24.99         24.99         0.97 o                         
   6  14   1         78.13         77.08         1.83 o                         
   7  14   1         16.89         15.62         0.67 o                         
   8  14   1        175.58        173.38         4.04 o                         
   9  14   1         52.94         46.32         1.62 o                         
  10  14   1        255.68        237.16         6.52 o                         
  11  14   1         22.54         17.14         1.74 o                         
  12  14   1          0.92          0.10         0.64 o                         
  13  14   1         22.99         25.03         1.78 o                         
  14  14   1          0.97          1.10         0.78 o                         
   0  15   1        872.21        829.03        35.73 o                         
   1  15   1        373.57        379.84         9.51 o                         
   2  15   1          8.20          9.14         0.62 o                         
   3  15   1          8.61          8.11         0.58 o                         
   4  15   1         75.42         66.88         1.97 o                         
   5  15   1         11.45         12.04         0.72 o                         
   6  15   1        127.96        128.49         2.63 o                         
   7  15   1          5.88          6.91         0.49 o                         
   8  15   1          8.95          9.19         0.60 o                         
   9  15   1         73.19         77.42         2.47 o                         
  10  15   1          4.51          3.70         0.57 o                         
  11  15   1         22.63         19.40         2.33 o                         
  12  15   1         22.68         21.82         1.83 o                         
  13  15   1         20.90         21.86         3.75 o                         
   1  16   1         96.54         92.65         3.70 o                         
   2  16   1         32.37         31.03         1.33 o                         
   3  16   1         35.09         31.08         1.14 o                         
   4  16   1        203.06        193.17         3.68 o                         
   5  16   1         11.37         11.54         0.64 o                         
   6  16   1        166.11        158.68         3.16 o                         
   7  16   1         80.06         81.02         1.90 o                         
   8  16   1         21.08         21.66         1.07 o                         
   9  16   1         22.66         23.27         1.00 o                         
  10  16   1         30.75         29.43         2.43 o                         
  11  16   1         19.61         15.55         1.56 o                         
  12  16   1          1.42          2.51         0.77 o                         
  13  16   1          0.44          1.74         1.03 o                         
   0  17   1        419.53        424.34        19.87 o                         
   1  17   1        206.55        216.01        14.47 o                         
   2  17   1          5.39          5.51         0.70 o                         
   3  17   1        245.07        234.32         4.18 o                         
   4  17   1        176.59        188.50         3.62 o                         
   5  17   1        102.41        108.77         2.34 o                         
   6  17   1        172.38        172.57         3.47 o                         
   7  17   1        153.63        142.12         3.28 o                         
   8  17   1         23.71         21.28         1.06 o                         
   9  17   1         35.12         35.68         1.60 o                         
  10  17   1         15.72         14.93         1.62 o                         
  11  17   1         14.48         15.75         1.69 o                         
  12  17   1          7.11         10.56         1.73 o                         
  13  17   1          5.11          5.17         0.77 o                         
   1  18   1         51.12         51.45         3.02 o                         
   2  18   1          9.64          8.59         0.77 o                         
   3  18   1        134.78        140.09         2.86 o                         
   4  18   1        318.26        340.54         6.17 o                         
   5  18   1         38.64         41.79         1.26 o                         
   6  18   1        110.15        117.84         2.83 o                         
   7  18   1        143.99        141.46         3.25 o                         
   8  18   1         39.75         36.35         1.90 o                         
   9  18   1          8.51          6.59         0.81 o                         
  10  18   1          5.10          4.82         0.91 o                         
  11  18   1          0.03          0.58         0.63 o                         
  12  18   1          3.65          5.10         1.58 o                         
   0  19   1        320.19        303.44        14.75 o                         
   1  19   1         22.50         18.26         2.14 o                         
   2  19   1         82.56         96.87         2.79 o                         
   3  19   1         64.33         70.66         2.25 o                         
   4  19   1        114.20        113.89         2.58 o                         
   5  19   1         18.88         21.73         1.03 o                         
   6  19   1        302.20        306.63         6.18 o                         
   7  19   1         55.27         60.97         1.84 o                         
   8  19   1         12.89         14.24         1.04 o                         
   9  19   1          1.94          1.37         0.68 o                         
  10  19   1         10.05          9.66         1.20 o                         
  11  19   1          5.02          5.76         1.18 o                         
  12  19   1         19.04         19.72         1.81 o                         
   1  20   1          1.37          3.71         1.00 o                         
   2  20   1        171.34        179.27         5.38 o                         
   3  20   1         65.48         62.09         2.12 o                         
   4  20   1         87.16         83.71         2.21 o                         
   5  20   1          4.84          4.17         0.51 o                         
   6  20   1         26.48         26.32         1.22 o                         
   7  20   1         32.46         35.33         1.65 o                         
   8  20   1         33.14         33.07         1.46 o                         
   9  20   1         15.83         16.17         1.16 o                         
  10  20   1         14.63         15.00         1.37 o                         
  11  20   1         20.45         22.08         2.92 o                         
   0  21   1         87.93         89.74         5.76 o                         
   1  21   1         33.53         28.20         2.17 o                         
   2  21   1          2.07          3.03         0.59 o                         
   3  21   1         47.03         48.99         1.87 o                         
   4  21   1          6.33          5.97         0.73 o                         
   5  21   1          1.23          1.33         0.48 o                         
   6  21   1         21.75         23.66         1.99 o                         
   7  21   1         61.30         65.95         2.16 o                         
   8  21   1          1.99          1.69         0.54 o                         
   9  21   1         13.77         12.29         1.25 o                         
  10  21   1          2.95          3.08         0.76 o                         
   1  22   1         31.49         36.85         5.24 o                         
   2  22   1          6.21          7.09         0.79 o                         
   3  22   1         33.40         33.70         1.51 o                         
   4  22   1         18.44         17.72         2.01 o                         
   5  22   1          1.38          0.83         0.49 o                         
   6  22   1          7.05          8.75         1.10 o                         
   7  22   1         23.26         24.61         1.82 o                         
   8  22   1          2.27          2.51         0.72 o                         
   9  22   1          1.24          0.89         0.55 o                         
  10  22   1         13.23         13.49         1.13 o                         
   1  23   1          3.19          3.37         1.11 o                         
   2  23   1          9.32         10.59         1.42 o                         
   3  23   1         31.53         31.93         1.65 o                         
   4  23   1         43.84         44.59         1.75 o                         
   5  23   1         25.81         27.44         1.74 o                         
   6  23   1         14.59         16.19         1.26 o                         
   7  23   1         18.54         17.05         1.51 o                         
   8  23   1         20.42         22.67         1.48 o                         
   9  23   1          4.87          4.79         0.72 o                         
   1  24   1          1.10          0.50         0.80 o                         
   2  24   1         10.67          9.98         1.33 o                         
   3  24   1         18.37         24.11         1.40 o                         
   4  24   1          1.02          1.33         0.90 o                         
   5  24   1          5.66          5.57         0.97 o                         
   6  24   1         54.95         57.47         2.65 o                         
   7  24   1         63.93         64.29         3.75 o                         
   8  24   1          5.68          4.56         0.74 o                         
   1  25   1         10.24          8.91         2.05 o                         
   2  25   1         13.74         13.85         1.69 o                         
   3  25   1         15.69         13.15         1.33 o                         
   4  25   1          0.31          0.79         0.57 o                         
   5  25   1         12.97         12.72         1.23 o                         
   6  25   1         16.71         16.02         1.33 o                         
   7  25   1          7.05          6.03         0.80 o                         
   2  26   1          4.66          5.52         1.18 o                         
   3  26   1          0.71          1.50         0.79 o                         
   4  26   1          4.67          4.52         1.03 o                         
   5  26   1         10.23         11.26         1.20 o                         
   6  26   1          8.41          7.89         0.89 o                         
   2  27   1          7.00          6.07         1.10 o                         
   3  27   1          1.45          2.13         0.71 o                         
   4  27   1          1.92          1.58         0.71 o                         
   0   0   2        730.65        590.73        24.92 o                         
   2   0   2         16.20         14.04         1.81 o                         
   4   0   2         62.89         60.80         3.71 o                         
   6   0   2        685.94        630.23        27.37 o                         
   8   0   2        284.82        280.51         6.98 o                         
  10   0   2        641.92        678.32        17.36 o                         
  12   0   2          4.10          6.40         1.80 o                         
  14   0   2         53.33         57.63         3.12 o                         
   1   1   2        492.92        424.58         9.34 o                         
   2   1   2        234.48        217.87         6.94 o                         
   3   1   2        392.95        367.69        11.32 o                         
   4   1   2         75.36         59.19         2.64 o                         
   5   1   2        108.77         89.31         3.40 o                         
   6   1   2         42.72         44.03         1.84 o                         
   7   1   2         31.06         28.33         1.50 o                         
   8   1   2        209.18        195.13         3.74 o                         
   9   1   2         62.54         65.20         1.69 o                         
  10   1   2       1454.67       1548.61        24.03 o                         
  11   1   2         82.54         85.17         2.39 o                         
  12   1   2          2.33          2.02         0.50 o                         
  13   1   2          3.53          2.26         0.94 o                         
  14   1   2         22.76         25.14         1.80 o                         
  15   1   2          6.30          8.90         0.83 o                         
   0   2   2         99.60         84.42         3.59 o                         
   1   2   2         58.50         63.21         2.33 o                         
   2   2   2        233.86        227.90         6.13 o                         
   3   2   2        731.67        623.12        18.29 o                         
   4   2   2        338.45        314.15         9.93 o                         
   5   2   2         66.85         64.30         2.14 o                         
   6   2   2         13.94         13.78         0.82 o                         
   7   2   2         29.41         29.99         1.29 o                         
   8   2   2         24.07         24.42         1.33 o                         
   9   2   2        248.50        263.11         5.43 o                         
  10   2   2        155.06        157.01         3.43 o                         
  11   2   2         15.05         17.51         1.10 o                         
  12   2   2         28.87         28.55         1.40 o                         
  13   2   2          1.67          1.70         0.63 o                         
  14   2   2         13.35         16.08         1.23 o                         
  15   2   2          4.98          5.76         0.65 o                         
   1   3   2        535.25        484.07        11.84 o                         
   2   3   2        433.89        415.81        10.40 o                         
   3   3   2        102.35         95.78         3.62 o                         
   4   3   2        577.23        577.48        16.81 o                         
   5   3   2        259.27        250.55         5.77 o                         
   6   3   2        250.64        251.22         5.82 o                         
   7   3   2         46.58         48.72         1.67 o                         
   8   3   2        148.99        151.67         3.57 o                         
   9   3   2         16.38         16.66         1.65 o                         
  10   3   2         71.46         77.46         3.64 o                         
  11   3   2          6.22          7.31         0.83 o                         
  12   3   2         20.68         18.64         1.37 o                         
  13   3   2          6.73          5.72         0.89 o                         
  14   3   2         21.12         24.43         1.31 o                         
  15   3   2         10.35         10.94         0.86 o                         
   0   4   2        741.35        648.63        19.38 o                         
   1   4   2        304.37        287.15         7.45 o                         
   2   4   2       1726.96       1594.95        36.98 o                         
   3   4   2       1285.65       1154.45        27.48 o                         
   4   4   2       1153.12       1077.93        31.39 o                         
   5   4   2         56.67         57.45         1.91 o                         
   6   4   2         24.06         27.82         1.14 o                         
   7   4   2         98.55        102.41         2.84 o                         
   8   4   2          5.30          5.69         0.72 o                         
   9   4   2        122.53        113.85         2.92 o                         
  10   4   2         16.13         16.65         1.05 o                         
  11   4   2          1.23          1.38         0.53 o                         
  12   4   2          7.96          9.42         1.18 o                         
  13   4   2         22.62         22.12         1.49 o                         
  14   4   2          1.82          0.75         0.65 o                         
  15   4   2         11.26         12.11         1.00 o                         
   1   5   2        614.08        565.42        13.70 o                         
   2   5   2        143.70        135.87         3.96 o                         
   3   5   2         37.80         41.28         1.74 o                         
   4   5   2       1766.78       1717.29        40.40 o                         
   5   5   2         53.02         54.16         1.69 o                         
   6   5   2         42.59         43.47         1.47 o                         
   7   5   2        160.30        146.35         4.17 o                         
   8   5   2         18.96         19.36         0.99 o                         
   9   5   2        223.74        231.17         5.28 o                         
  10   5   2         34.45         32.64         2.18 o                         
  11   5   2         89.86         88.39         2.99 o                         
  12   5   2         12.85         15.20         1.55 o                         
  13   5   2         11.68         14.59         1.19 o                         
  14   5   2          7.08          7.91         0.99 o                         
  15   5   2          2.18          1.85         0.51 o                         
   0   6   2        667.18        576.55        19.36 o                         
   1   6   2          1.88          3.02         0.60 o                         
   2   6   2        768.59        752.85        18.07 o                         
   3   6   2       1819.29       1703.30        38.95 o                         
   4   6   2        389.73        388.35         8.46 o                         
   5   6   2         11.83         13.51         0.77 o                         
   6   6   2         33.81         31.78         1.23 o                         
   7   6   2          5.68          5.69         0.63 o                         
   8   6   2         34.38         38.54         1.97 o                         
   9   6   2         18.92         19.94         1.25 o                         
  10   6   2         86.26         86.90         2.90 o                         
  11   6   2          6.62          7.68         0.89 o                         
  12   6   2         28.79         30.28         1.80 o                         
  13   6   2          1.68          2.44         0.65 o                         
  14   6   2          0.01         -0.24         0.74 o                         
   1   7   2        486.40        466.45        11.55 o                         
   2   7   2       1441.53       1437.26        33.61 o                         
   3   7   2        911.12        862.00        25.51 o                         
   4   7   2        661.70        648.37        13.73 o                         
   5   7   2        121.39        109.24         3.20 o                         
   6   7   2        119.94        126.03         3.56 o                         
   7   7   2         86.38         82.08         2.55 o                         
   8   7   2         70.71         75.31         2.00 o                         
   9   7   2         96.34        106.09         2.94 o                         
  10   7   2         22.59         26.37         1.60 o                         
  11   7   2         81.53         79.94         2.48 o                         
  12   7   2         28.01         27.98         1.92 o                         
  13   7   2          9.94          8.70         0.91 o                         
  14   7   2          2.98          2.57         0.65 o                         
   0   8   2         52.39         40.53         1.98 o                         
   1   8   2        373.22        387.48        12.66 o                         
   2   8   2         98.45        102.18         4.17 o                         
   3   8   2         46.38         49.05         2.11 o                         
   4   8   2        105.00         97.80         2.64 o                         
   5   8   2        505.85        493.57        11.90 o                         
   6   8   2         12.60         12.69         0.88 o                         
   7   8   2        101.02         85.98         2.50 o                         
   8   8   2         42.55         41.48         1.32 o                         
   9   8   2        196.37        191.96         4.50 o                         
  10   8   2        120.65        130.81         3.39 o                         
  11   8   2         65.94         63.71         3.11 o                         
  12   8   2         11.65         10.02         1.04 o                         
  13   8   2         41.90         41.29         2.17 o                         
  14   8   2          4.37          4.64         0.79 o                         
   1   9   2        173.00        164.52         4.77 o                         
   2   9   2         78.60         76.13         2.62 o                         
   3   9   2        150.55        154.16         4.50 o                         
   4   9   2        126.55        128.30         3.32 o                         
   5   9   2         48.81         47.95         1.71 o                         
   6   9   2          9.90          8.35         1.08 o                         
   7   9   2        103.60         99.72         2.76 o                         
   8   9   2         85.53         75.94         2.08 o                         
   9   9   2        230.92        228.28         5.78 o                         
  10   9   2        193.18        188.07         4.46 o                         
  11   9   2         26.44         31.55         1.55 o                         
  12   9   2         17.96         16.79         1.40 o                         
  13   9   2         28.39         21.89         2.05 o                         
  14   9   2          4.93          5.05         1.34 o                         
   0  10   2        143.15        116.32         6.70 o                         
   1  10   2        150.82        143.56         4.30 o                         
   2  10   2         55.97         59.81         2.25 o                         
   3  10   2        302.55        309.82        11.76 o                         
   4  10   2         60.60         56.15         1.98 o                         
   5  10   2        109.08        116.66         3.02 o                         
   6  10   2         18.71         21.21         1.14 o                         
   7  10   2         16.79         19.47         1.01 o                         
   8  10   2         43.02         42.40         1.50 o                         
   9  10   2         37.03         34.13         1.45 o                         
  10  10   2         42.11         44.49         1.80 o                         
  11  10   2        224.66        210.90         6.92 o                         
  12  10   2         26.71         28.65         1.84 o                         
  13  10   2         23.80         25.12         1.94 o                         
  14  10   2         26.64         24.42         1.57 o                         
   1  11   2         51.19         46.93         1.93 o                         
   2  11   2         27.92         28.54         1.49 o                         
   3  11   2         18.28         18.21         1.19 o                         
   4  11   2         31.03         29.92         1.75 o                         
   5  11   2         47.29         48.63         1.37 o                         
   6  11   2         49.80         49.53         1.45 o                         
   7  11   2         87.35         86.84         2.94 o                         
   8  11   2         64.05         61.46         2.11 o                         
   9  11   2         69.20         60.66         1.86 o                         
  10  11   2        152.87        136.06         4.52 o                         
  11  11   2          7.53          7.08         1.85 o                         
  12  11   2         47.54         47.44         2.90 o                         
  13  11   2          9.94          9.21         1.62 o                         
   0  12   2        187.83        201.64        10.41 o                         
   1  12   2         45.94         40.33         1.76 o                         
   2  12   2        149.64        138.86         4.17 o                         
   3  12   2         11.87         10.05         0.98 o                         
   4  12   2        108.68        103.76         2.87 o                         
   5  12   2          0.07          0.06         0.27 o                         
   6  12   2         23.32         24.01         0.93 o                         
   7  12   2          0.60          0.96         0.37 o                         
   8  12   2         23.75         26.90         1.22 o                         
   9  12   2         36.34         32.22         1.48 o                         
  10  12   2         25.22         25.95         2.92 o                         
  11  12   2        134.40        116.29         4.79 o                         
  12  12   2         40.79         40.76         2.31 o                         
  13  12   2          2.28          1.89         0.71 o                         
   1  13   2         40.37         42.09         1.86 o                         
   2  13   2         10.03          9.37         0.73 o                         
   3  13   2         88.11         80.28         2.30 o                         
   4  13   2         40.88         32.84         1.46 o                         
   5  13   2         69.06         64.73         1.56 o                         
   6  13   2         33.00         35.18         1.25 o                         
   7  13   2         69.85         66.50         4.67 o                         
   8  13   2         10.98          8.45         0.73 o                         
   9  13   2         49.00         44.30         1.78 o                         
  10  13   2         42.13         39.50         3.23 o                         
  11  13   2          5.39          4.42         1.18 o                         
  12  13   2         13.77         11.86         1.30 o                         
  13  13   2         34.26         34.35         2.64 o                         
   0  14   2         23.16         18.98         1.48 o                         
   1  14   2         80.09         81.02         2.78 o                         
   2  14   2          3.02          2.65         0.45 o                         
   3  14   2        207.84        195.51         3.90 o                         
   4  14   2         29.70         28.61         1.20 o                         
   5  14   2          1.43          0.82         0.32 o                         
   6  14   2         14.45         11.85         1.11 o                         
   7  14   2         13.52         10.99         0.72 o                         
   8  14   2         22.00         21.59         1.06 o                         
   9  14   2         63.93         60.63         2.31 o                         
  10  14   2         30.30         30.80         4.06 o                         
  11  14   2         17.71         17.27         2.29 o                         
  12  14   2          2.04          3.31         0.95 o                         
   1  15   2        129.09        123.77         3.15 o                         
   2  15   2        308.46        310.54         6.14 o                         
   3  15   2        104.31        101.16         2.39 o                         
   4  15   2          3.58          2.44         0.47 o                         
   5  15   2         38.78         40.68         1.79 o                         
   6  15   2         54.95         56.47         1.81 o                         
   7  15   2         23.71         22.24         1.15 o                         
   8  15   2         80.29         87.02         3.70 o                         
   9  15   2         34.92         35.57         2.84 o                         
  10  15   2          3.64          3.97         0.96 o                         
  11  15   2          0.10          0.87         0.79 o                         
   0  16   2        162.83        166.52         5.22 o                         
   1  16   2        128.63        125.14         3.16 o                         
   2  16   2        127.23        127.41         3.04 o                         
   3  16   2        221.44        222.60         4.78 o                         
   4  16   2          0.57         -0.01         0.48 o                         
   5  16   2          7.98          6.46         1.03 o                         
   6  16   2          1.33          1.50         0.42 o                         
   7  16   2         30.16         29.37         2.25 o                         
   8  16   2         47.09         47.42         1.93 o                         
   9  16   2         32.19         30.39         1.34 o                         
  10  16   2          2.07          1.91         0.83 o                         
  11  16   2          2.30          3.23         0.95 o                         
  12  16   2         13.33         13.09         1.50 o                         
   1  17   2         12.03         10.67         0.98 o                         
   2  17   2        304.90        303.31         8.24 o                         
   3  17   2         53.56         62.03         1.99 o                         
   4  17   2         48.36         53.20         1.69 o                         
   5  17   2         40.12         36.58         2.11 o                         
   6  17   2          2.98          3.42         0.63 o                         
   7  17   2         27.63         29.25         1.81 o                         
   8  17   2          1.64          1.86         0.52 o                         
   9  17   2         10.04         10.24         0.85 o                         
  10  17   2          4.96          5.80         1.00 o                         
   0  18   2         62.86         57.90         3.14 o                         
   1  18   2         59.60         59.49         1.97 o                         
   2  18   2         75.26         74.88         1.96 o                         
   3  18   2          1.72          0.85         0.38 o                         
   4  18   2          5.75          4.83         1.25 o                         
   5  18   2         49.94         50.99         2.05 o                         
   6  18   2         14.68         12.86         1.27 o                         
   7  18   2          5.16          6.31         0.78 o                         
   8  18   2          9.86          9.31         0.98 o                         
   9  18   2          2.10          2.13         0.58 o                         
  10  18   2          1.33          1.55         1.03 o                         
  11  18   2          0.94          1.58         0.63 o                         
   1  19   2          8.19          6.98         0.68 o                         
   2  19   2         28.61         32.11         1.53 o                         
   3  19   2          6.98          8.52         0.72 o                         
   4  19   2         50.15         44.28         2.05 o                         
   5  19   2         29.80         29.42         1.52 o                         
   6  19   2         37.39         39.45         2.32 o                         
   7  19   2          3.55          3.35         0.70 o                         
   8  19   2          3.63          3.80         0.72 o                         
   9  19   2          1.44          2.02         0.55 o                         
  10  19   2          0.19          1.32         0.61 o                         
   0  20   2         17.04         17.23         1.70 o                         
   1  20   2         48.37         50.12         1.70 o                         
   2  20   2         17.47         16.12         1.59 o                         
   3  20   2         47.58         46.39         2.23 o                         
   4  20   2          9.30         11.01         0.98 o                         
   5  20   2         60.36         57.73         2.22 o                         
   6  20   2         67.98         71.76         2.98 o                         
   7  20   2          5.55          6.11         1.42 o                         
   8  20   2         11.79         14.49         1.14 o                         
   9  20   2          2.39          2.47         0.62 o                         
   1  21   2          5.29          5.09         0.79 o                         
   2  21   2          7.81          8.77         1.19 o                         
   3  21   2         32.11         36.61         4.57 o                         
   4  21   2         97.31         95.34         3.06 o                         
   5  21   2         57.39         54.50         2.54 o                         
   6  21   2         32.11         28.15         3.86 o                         
   7  21   2          5.82          5.37         1.04 o                         
   8  21   2          2.61          2.37         0.63 o                         
   0  22   2          8.86          7.61         1.09 o                         
   1  22   2          6.81          6.07         1.81 o                         
   2  22   2         11.10         11.01         1.28 o                         
   3  22   2         52.68         59.38         3.71 o                         
   4  22   2         58.26         60.24         2.57 o                         
   5  22   2         62.25         56.23         2.96 o                         
   6  22   2         19.91         19.87         1.59 o                         
   7  22   2          3.21          2.97         0.99 o                         
   8  22   2          2.42          3.56         0.71 o                         
   1  23   2          1.02          0.32         1.66 o                         
   2  23   2          3.56          4.01         0.89 o                         
   3  23   2         16.70         13.96         1.66 o                         
   4  23   2          8.28          9.56         1.13 o                         
   5  23   2         16.38         12.70         1.28 o                         
   6  23   2         15.00         16.40         1.89 o                         
   7  23   2          0.55          0.55         0.57 o                         
   3  24   2          9.53          7.49         1.18 o                         
   4  24   2          0.69         -0.32         0.71 o                         
   5  24   2          3.41          3.48         0.72 o                         
   3  25   2          0.05         -0.55         0.87 o                         
   4  25   2         10.58          9.31         1.26 o                         
   2   0   3        283.14        294.72         6.51 o                         
   4   0   3         66.52         73.95         3.02 o                         
   6   0   3         63.76         62.67         3.30 o                         
   8   0   3        182.72        201.06         8.05 o                         
  10   0   3         47.44         46.98         3.17 o                         
  12   0   3          8.87          8.64         1.60 o                         
   0   1   3        167.69        160.63         4.04 o                         
   1   1   3         17.30         17.00         0.79 o                         
   2   1   3        323.96        335.56         5.23 o                         
   3   1   3         21.02         22.07         1.23 o                         
   4   1   3        191.56        198.19         4.28 o                         
   5   1   3         53.01         52.23         1.75 o                         
   6   1   3         39.29         39.82         1.61 o                         
   7   1   3         20.40         23.06         1.29 o                         
   8   1   3         62.97         67.62         2.46 o                         
   9   1   3         44.95         50.95         2.44 o                         
  10   1   3         18.08         18.45         1.70 o                         
  11   1   3          0.13          0.25         0.60 o                         
  12   1   3          9.90         10.93         1.06 o                         
  13   1   3          3.33          4.27         0.56 o                         
   1   2   3         38.57         38.28         1.22 o                         
   2   2   3        258.26        278.06         5.80 o                         
   3   2   3         77.62         71.93         2.23 o                         
   4   2   3         17.94         20.71         1.20 o                         
   5   2   3         96.21         96.20         2.59 o                         
   6   2   3         14.29         14.01         1.02 o                         
   7   2   3        247.44        258.75         5.70 o                         
   8   2   3         48.14         52.59         2.00 o                         
   9   2   3        137.49        140.65         5.22 o                         
  10   2   3         19.93         20.99         2.09 o                         
  11   2   3         20.53         22.02         1.65 o                         
  12   2   3          2.11          2.34         0.66 o                         
  13   2   3         14.32         16.64         1.59 o                         
   0   3   3         60.54         59.23         2.04 o                         
   1   3   3          5.25          5.95         0.55 o                         
   2   3   3          4.86          4.89         0.58 o                         
   3   3   3        120.00        121.71         2.89 o                         
   4   3   3         88.23         89.14         2.41 o                         
   5   3   3         60.11         64.78         2.00 o                         
   6   3   3         22.05         22.00         1.24 o                         
   7   3   3         44.31         47.58         1.82 o                         
   8   3   3        100.43        107.14         3.31 o                         
   9   3   3        111.59        128.31         4.51 o                         
  10   3   3          3.75          4.20         0.82 o                         
  11   3   3          1.85          1.48         0.74 o                         
  12   3   3         10.83         10.79         0.99 o                         
   1   4   3         18.83         21.17         0.95 o                         
   2   4   3         23.39         22.60         1.04 o                         
   3   4   3          1.43          0.80         0.40 o                         
   4   4   3         34.71         34.85         1.28 o                         
   5   4   3         94.86        107.75         2.95 o                         
   6   4   3        186.33        193.89         4.88 o                         
   7   4   3         73.32         73.62         2.37 o                         
   8   4   3        177.42        186.97         4.94 o                         
   9   4   3        146.00        145.40         4.57 o                         
  10   4   3        102.08        110.30         3.47 o                         
  11   4   3         23.51         24.15         1.68 o                         
  12   4   3         59.35         60.45         2.54 o                         
   0   5   3         79.33         84.26         2.50 o                         
   1   5   3         23.50         24.06         1.00 o                         
   2   5   3         63.95         67.20         1.79 o                         
   3   5   3        102.85        101.69         2.25 o                         
   4   5   3          1.36          1.85         0.49 o                         
   5   5   3         62.56         68.76         2.10 o                         
   6   5   3         11.54         13.94         1.25 o                         
   7   5   3         37.89         42.80         1.77 o                         
   8   5   3          1.28          1.96         0.62 o                         
   9   5   3         98.31        110.82         4.08 o                         
  10   5   3         21.75         22.91         1.83 o                         
  11   5   3         19.35         18.09         1.54 o                         
  12   5   3         29.86         34.10         2.17 o                         
   1   6   3          4.62          4.58         0.62 o                         
   2   6   3          6.53          8.69         0.63 o                         
   3   6   3         47.34         47.50         1.33 o                         
   4   6   3         35.51         38.58         1.52 o                         
   5   6   3         20.35         19.94         1.12 o                         
   6   6   3          0.92          0.84         0.51 o                         
   7   6   3         40.08         36.47         1.81 o                         
   8   6   3         67.59         73.44         2.85 o                         
   9   6   3         29.86         27.49         2.50 o                         
  10   6   3         51.68         53.27         6.59 o                         
  11   6   3         15.38         15.11         1.68 o                         
  12   6   3         55.89         59.88         2.82 o                         
   0   7   3        135.85        137.83         4.78 o                         
   1   7   3         67.13         75.99         1.96 o                         
   2   7   3         64.72         65.99         1.79 o                         
   3   7   3        118.30        119.69         2.66 o                         
   4   7   3        315.29        329.24         6.40 o                         
   5   7   3        262.69        273.92         6.77 o                         
   6   7   3         48.50         48.47         1.83 o                         
   7   7   3          6.90          7.75         0.88 o                         
   8   7   3         21.47         19.07         1.91 o                         
   9   7   3         16.51         16.70         1.33 o                         
  10   7   3         27.75         33.61         2.68 o                         
  11   7   3         41.47         41.16         2.65 o                         
  12   7   3         34.43         34.65         6.07 o                         
   1   8   3         31.39         33.72         1.29 o                         
   2   8   3         13.64         14.19         0.86 o                         
   3   8   3        112.98        115.00         2.59 o                         
   4   8   3        185.28        180.12         4.24 o                         
   5   8   3         47.61         50.12         1.78 o                         
   6   8   3         38.69         40.10         2.41 o                         
   7   8   3          2.32          2.52         0.60 o                         
   8   8   3          5.35          4.57         0.77 o                         
   9   8   3          5.46          4.63         0.93 o                         
  10   8   3          9.00          9.75         1.51 o                         
  11   8   3         20.72         22.87         3.63 o                         
  12   8   3         24.14         22.47         1.65 o                         
   0   9   3          3.39          2.90         0.71 o                         
   1   9   3         59.87         56.83         1.51 o                         
   2   9   3          4.31          5.65         0.58 o                         
   3   9   3         94.20         86.06         2.29 o                         
   4   9   3        107.37        111.71         3.84 o                         
   5   9   3        119.14        121.78         3.12 o                         
   6   9   3         49.99         49.14         1.84 o                         
   7   9   3         18.64         18.35         1.46 o                         
   8   9   3         60.43         57.05         2.63 o                         
   9   9   3          0.01          0.37         0.53 o                         
  10   9   3         17.84         18.83         1.81 o                         
  11   9   3         13.50         18.30         2.44 o                         
   1  10   3         10.51         10.53         0.73 o                         
   2  10   3        168.98        153.78         2.97 o                         
   3  10   3         87.76         90.28         4.58 o                         
   4  10   3        125.11        126.00         3.06 o                         
   5  10   3         76.77         77.99         2.27 o                         
   6  10   3          2.06          2.38         0.54 o                         
   7  10   3         63.25         53.94         6.62 o                         
   8  10   3         14.39         14.71         1.23 o                         
   9  10   3         15.10         11.61         1.17 o                         
  10  10   3          2.17          1.97         1.10 o                         
  11  10   3         13.55         21.14         3.31 o                         
   0  11   3         45.40         45.21         2.61 o                         
   1  11   3        150.64        153.13         4.04 o                         
   2  11   3         41.65         45.52         1.39 o                         
   3  11   3          5.83          7.82         0.72 o                         
   4  11   3         37.61         45.11         1.58 o                         
   5  11   3         37.20         39.94         1.64 o                         
   6  11   3         32.22         33.83         2.20 o                         
   7  11   3          2.00          2.92         0.54 o                         
   8  11   3          2.56          4.22         0.99 o                         
   9  11   3          3.72          3.22         1.00 o                         
  10  11   3          2.51          1.03         0.95 o                         
  11  11   3          0.13         -0.79         1.42 o                         
   1  12   3         19.55         21.29         1.06 o                         
   2  12   3        198.46        204.11         3.71 o                         
   3  12   3         81.07         91.22         2.17 o                         
   4  12   3          0.76          1.43         0.40 o                         
   5  12   3         11.76         11.02         0.89 o                         
   6  12   3         33.03         35.22         2.16 o                         
   7  12   3          5.49          5.49         0.99 o                         
   8  12   3          2.67          0.76         0.80 o                         
   9  12   3          0.18          0.42         0.70 o                         
  10  12   3         13.87         13.96         2.05 o                         
   0  13   3        405.68        422.30        11.09 o                         
   1  13   3         81.72         82.72         2.08 o                         
   2  13   3        135.16        136.10         2.89 o                         
   3  13   3         31.58         33.66         1.23 o                         
   4  13   3         10.37         11.21         0.73 o                         
   5  13   3          7.89          5.86         1.10 o                         
   6  13   3         12.24         11.62         0.89 o                         
   7  13   3          1.24          1.10         0.46 o                         
   8  13   3         18.87         20.62         1.51 o                         
   9  13   3         35.81         24.68         2.92 o                         
  10  13   3          9.60          8.91         1.81 o                         
   1  14   3         24.43         24.34         1.13 o                         
   2  14   3         64.87         67.01         2.00 o                         
   3  14   3         12.12         10.86         0.77 o                         
   4  14   3          1.35          2.28         0.52 o                         
   5  14   3         53.97         48.53         1.76 o                         
   6  14   3         11.14         10.89         0.84 o                         
   7  14   3         25.92         28.62         1.72 o                         
   8  14   3         18.20         19.13         3.31 o                         
   9  14   3         27.78         29.96         3.00 o                         
  10  14   3          8.07          7.28         1.10 o                         
   0  15   3         29.68         29.67         1.69 o                         
   1  15   3         35.89         36.48         1.42 o                         
   2  15   3         16.30         13.72         1.16 o                         
   3  15   3         14.90         15.75         0.84 o                         
   4  15   3         22.67         23.00         1.11 o                         
   5  15   3         16.54         16.17         0.99 o                         
   6  15   3          2.44          1.52         0.57 o                         
   7  15   3         12.59         12.29         1.17 o                         
   8  15   3          9.32          8.65         0.96 o                         
   9  15   3         27.29         17.74         2.37 o                         
   1  16   3          2.64          3.43         0.62 o                         
   2  16   3         39.79         44.01         2.19 o                         
   3  16   3          4.70          3.94         0.51 o                         
   4  16   3          3.23          3.71         0.90 o                         
   5  16   3         12.11         11.36         0.94 o                         
   6  16   3         34.61         34.53         2.03 o                         
   7  16   3         20.04         22.00         1.95 o                         
   8  16   3          7.23          6.40         1.06 o                         
   9  16   3          0.06         -0.71         0.71 o                         
   0  17   3          1.06          0.75         0.45 o                         
   1  17   3          1.50          1.40         0.41 o                         
   2  17   3          8.04          7.24         0.76 o                         
   3  17   3          7.59          7.89         0.72 o                         
   4  17   3          8.62          7.02         0.65 o                         
   5  17   3          2.28          2.11         0.95 o                         
   6  17   3          7.85          8.45         0.87 o                         
   7  17   3          0.01         -0.06         0.43 o                         
   8  17   3          2.24          2.84         0.55 o                         
   1  18   3          1.58          2.16         0.52 o                         
   2  18   3          6.94          7.46         0.67 o                         
   3  18   3          0.78          0.48         0.44 o                         
   4  18   3         10.21         10.48         0.94 o                         
   5  18   3          5.94          5.67         0.72 o                         
   6  18   3          7.89          6.56         0.71 o                         
   7  18   3          1.89          2.29         0.65 o                         
   0  19   3          0.12         -0.16         0.71 o                         
   1  19   3          4.14          4.40         0.66 o                         
   2  19   3          8.94          9.09         0.94 o                         
   3  19   3         11.83         11.11         0.91 o                         
   4  19   3          5.83          5.84         0.97 o                         
   5  19   3          0.53          0.43         0.41 o                         
   6  19   3          2.41          3.20         0.57 o                         
   1  20   3          6.49          5.29         0.60 o                         
   2  20   3          3.91          2.56         0.56 o                         
   3  20   3         15.84         14.72         1.11 o                         
   4  20   3          9.74          7.42         1.18 o                         
   5  20   3          0.40          0.16         0.37 o                         
   1  21   3          0.33         -0.39         0.55 o                         
   2  21   3          3.71          3.63         0.79 o                         
   3  21   3          0.49          0.66         0.47 o                         
   4  21   3          4.12          3.01         0.50 o                         
   0   0   4         69.58         72.95         3.57 o                         
   2   0   4          0.26          0.47         0.47 o                         
   4   0   4          1.31          0.48         0.59 o                         
   6   0   4         35.06         38.25         5.54 o                         
   8   0   4          7.32          7.10         1.42 o                         
   1   1   4         16.15         14.45         0.87 o                         
   2   1   4          2.90          2.89         0.46 o                         
   3   1   4          2.37          1.56         0.43 o                         
   4   1   4          1.10          0.67         0.43 o                         
   5   1   4         13.41         12.86         0.95 o                         
   6   1   4         71.48         65.71         3.26 o                         
   7   1   4         22.22         19.88         3.00 o                         
   8   1   4         35.05         38.18         2.15 o                         
   9   1   4          1.42          1.27         0.75 o                         
   0   2   4        130.23        138.13         4.52 o                         
   1   2   4         37.76         42.91         1.35 o                         
   2   2   4          2.41          2.42         0.44 o                         
   3   2   4          5.00          5.59         0.58 o                         
   4   2   4          2.13          2.18         0.50 o                         
   5   2   4          3.44          4.16         0.69 o                         
   6   2   4         24.94         22.46         1.97 o                         
   7   2   4          7.02          8.86         1.25 o                         
   8   2   4          4.12          4.24         1.93 o                         
   1   3   4          4.11          5.21         0.66 o                         
   2   3   4         14.08         15.69         0.82 o                         
   3   3   4          1.08          1.39         0.43 o                         
   4   3   4          0.98          1.78         0.42 o                         
   5   3   4          3.19          3.58         0.59 o                         
   6   3   4         29.60         28.32         2.88 o                         
   7   3   4          0.49          1.02         0.80 o                         
   8   3   4         15.48         14.51         2.13 o                         
   0   4   4          2.29          2.42         0.76 o                         
   1   4   4         78.37         82.45         2.65 o                         
   2   4   4          7.22          8.18         0.72 o                         
   3   4   4         22.66         24.23         1.54 o                         
   4   4   4         11.97         11.66         0.72 o                         
   5   4   4         20.58         20.78         1.50 o                         
   6   4   4         53.63         52.70         2.25 o                         
   7   4   4         15.14         13.77         1.20 o                         
   8   4   4         18.45         17.22         1.63 o                         
   1   5   4         11.88         12.22         0.89 o                         
   2   5   4          2.06          1.77         0.46 o                         
   3   5   4          9.92          9.02         0.64 o                         
   4   5   4          9.56          9.58         0.83 o                         
   5   5   4         33.70         38.15         3.17 o                         
   6   5   4         48.84         49.08         3.63 o                         
   7   5   4        106.93        111.44         4.60 o                         
   8   5   4         19.80         19.75         2.05 o                         
   0   6   4         12.24         12.97         1.72 o                         
   1   6   4          2.07          1.50         0.49 o                         
   2   6   4         11.90         11.26         0.78 o                         
   3   6   4          4.26          5.31         0.60 o                         
   4   6   4         37.83         36.18         2.13 o                         
   5   6   4         35.64         32.06         2.07 o                         
   6   6   4         84.07         82.40         2.65 o                         
   7   6   4         46.41         43.79         6.27 o                         
   8   6   4         14.47         11.69         1.21 o                         
   1   7   4          5.59          6.86         0.75 o                         
   2   7   4          2.06          1.47         0.57 o                         
   3   7   4          4.31          3.92         0.57 o                         
   4   7   4          0.99          1.41         0.44 o                         
   5   7   4         22.93         24.39         1.77 o                         
   6   7   4         33.50         37.16         2.13 o                         
   7   7   4          1.61          0.96         1.77 o                         
   8   7   4         23.78         21.99         1.89 o                         
   0   8   4        113.46        128.31         5.23 o                         
   1   8   4         50.56         50.79         1.98 o                         
   2   8   4         13.63         11.30         1.03 o                         
   3   8   4         21.54         21.34         1.09 o                         
   4   8   4          4.10          2.88         1.51 o                         
   5   8   4          2.09          2.08         0.62 o                         
   6   8   4          6.20          5.87         1.09 o                         
   7   8   4         25.23         24.46         5.13 o                         
   1   9   4          3.66          4.50         0.63 o                         
   2   9   4         12.53         12.35         1.01 o                         
   3   9   4          0.27          1.84         0.91 o                         
   4   9   4          1.68          2.06         0.60 o                         
   5   9   4         21.05         16.33         1.97 o                         
   6   9   4          3.55          1.58         1.10 o                         
   7   9   4          1.38          1.88         0.70 o                         
   0  10   4         74.32         71.81         3.61 o                         
   1  10   4         59.59         66.41         2.65 o                         
   2  10   4         20.20         21.84         1.41 o                         
   3  10   4          8.38          7.64         0.91 o                         
   4  10   4         39.53         33.92         4.22 o                         
   5  10   4         31.34         28.28         2.63 o                         
   6  10   4         40.10         37.86         3.08 o                         
   1  11   4         16.47         16.01         1.77 o                         
   2  11   4          2.29          2.95         0.59 o                         
   3  11   4          3.75          2.51         0.76 o                         
   4  11   4          9.32          6.90         0.77 o                         
   5  11   4         25.57         22.63         2.84 o                         
   6  11   4         24.67         23.56         1.64 o                         
   0  12   4         36.33         29.50         2.29 o                         
   1  12   4          4.78          3.96         0.59 o                         
   2  12   4         13.61         13.36         0.84 o                         
   3  12   4         20.56         18.85         1.13 o                         
   4  12   4          9.67          8.74         0.99 o                         
   5  12   4         48.28         52.12         2.19 o                         
   1  13   4          2.75          1.79         0.50 o                         
   2  13   4          3.96          3.08         0.87 o                         
   3  13   4          5.54          5.45         0.80 o                         
   4  13   4         17.15         15.28         2.00 o                         
   0  14   4         14.77         13.95         1.14 o                         
   1  14   4         23.01         21.35         1.53 o                         
   2  14   4          6.27          6.30         1.17 o                         
   3  14   4          9.22          8.49         1.03 o                         
   1  15   4          5.64          5.50         0.59 o                         
                                                                                
